# Supplementary material for: Co-inheritance of recombined chromatids maintains heterozygosity in a parthenogenetic ant
Source: Nat Ecol Evol. 2024 Jul 16;8(8):1522–33. doi: 10.1038/s41559-024-02455-z (PMC11310076; doi:10.1038/s41559-024-02455-z)
Supplement: Supplementary file 2 — Supplementary Table 1: Transgenesis efficiency. Overall efficiency was calculated as the number of independent lines generated divided by the number of embryos injected. Transformation efficiency was calculated as the number of independent lines divided by the number of eclosed G0s. Table 2: Sample metadata. Metadata for all DNA whole-genome shotgun sequencing libraries included in this study. Table 3: Crossovers detected in comparisons of phased genomes. Each row reports one observed crossover, where the relative phasing of samples changed from SNP1 to SNP2. If loss of heterozygosity occurred in the vicinity of the crossover, the identity of the SNPs at which it occurred and the minimum and maximum tract lengths of this loss of heterozygosity event are given. LOH, loss of heterozygosity. [file 41559_2024_2455_MOESM2_ESM.xlsx]

## Sheet: Supplementary Table 1
Transgenesis efficiency. Overall efficiency was calculated as the number of independent lines generated divided by the number of embryos injected. Transformation efficiency was calculated as the number of independent lines divided by the number of eclosed G0s.
Clonal line background	Eggs injected	G0 eggs hatched	G0 adults eclosed	G0 adults eclosed with fluorescence	Minimum number of lines generated	Overall efficiency	Transformation efficiency
Clonal line B	660	37 (5.6%)	5	2	1	0.0015	0.2

## Sheet: Supplementary Table 2
Metadata for all DNA whole-genome shotgun sequencing libraries included in this study.
Sample name	Library prep method	Clonal line	Stock colony	Sample type	Mean read depth	Proportion of genome phased (after quality control)	Phased block N50 (after quality control)	BioProject
ShortReadPedigree1_Daughter	Nextera Flex	B	STC6 – dsRed	Diploid Female	39.1	n/a	n/a	PRJNA947942
ShortReadPedigree1_Mother	Nextera Flex	B	STC6 – dsRed	Diploid Female	41.4	n/a	n/a	PRJNA849177
ShortReadPedigree2_Daughter	Nextera Flex	B	STC6 – dsRed	Diploid Female	42	n/a	n/a	PRJNA947942
ShortReadPedigree2_Mother	Nextera Flex	B	STC6 – dsRed	Diploid Female	42.7	n/a	n/a	PRJNA947942
LineA_DiploidFemale_3	Nextera Flex	A	C16	Diploid Female	26.6	n/a	n/a	PRJNA947942
LineA_DiploidFemale_4	Nextera Flex	A	C16	Diploid Female	24.1	n/a	n/a	PRJNA947942
LineA_DiploidFemale_1	Nextera Flex	A	C16	Diploid Female	30.1	n/a	n/a	PRJNA923657
LineA_DiploidFemale_2	Nextera Flex	A	C16	Diploid Female	27.4	n/a	n/a	PRJNA923657
LineB_DiploidFemale_1	Nextera Flex	B	STC6	Diploid Female	28.3	n/a	n/a	PRJNA923657
LineB_DiploidFemale_2	Nextera Flex	B	STC6	Diploid Female	27	n/a	n/a	PRJNA947942
LineB_DiploidFemale_3	Nextera Flex	B	STC6	Diploid Female	47.1	n/a	n/a	PRJNA947942
LineA_HaploidMale_1	Nextera Flex	A	C16	Haploid Male	26.1	n/a	n/a	PRJNA947942
LineA_HaploidMale_2	Nextera Flex	A	C16	Haploid Male	26.1	n/a	n/a	PRJNA947942
LineA_HaploidMale_3	Nextera Flex	A	C16	Haploid Male	27.6	n/a	n/a	PRJNA947942
LineA_HaploidMale_4	Nextera Flex	A	C16	Haploid Male	25.8	n/a	n/a	PRJNA947942
LineB_HaploidMale_1	Nextera Flex	B	STC6	Haploid Male	26.3	n/a	n/a	PRJNA947942
LineB_HaploidMale_2	Nextera Flex	B	STC6	Haploid Male	27.6	n/a	n/a	PRJNA947942
LineB_HaploidMale_3	Nextera Flex	B	STC6	Haploid Male	31.7	n/a	n/a	PRJNA947942
LineA_DiploidFemale_6	Nextera Flex	A	C18	Diploid Female	30	n/a	n/a	PRJNA923657
LineA_DiploidFemale_5	Nextera Flex	A	C1	Diploid Female	41.5	n/a	n/a	PRJNA923657
LineB_DiploidFemale_5	Nextera Flex	B	STC12	Diploid Female	42.4	n/a	n/a	PRJNA947942
LineB_DiploidFemale_4	Nextera Flex	B	STC1	Diploid Female	31.7	n/a	n/a	PRJNA947942
LineA_HaploidMale_5	Nextera Flex	A	C1	Haploid Male	30.3	n/a	n/a	PRJNA947942
LineA_HaploidMale_6	Nextera Flex	A	C18	Haploid Male	25.3	n/a	n/a	PRJNA947942
LineB_HaploidMale_4	Nextera Flex	B	STC1	Haploid Male	31	n/a	n/a	PRJNA947942
LineB_HaploidMale_5	Nextera Flex	B	STC12	Haploid Male	32.8	n/a	n/a	PRJNA947942
LinkedReadPedigree2_Sister_1	TELL-Seq	B	STC6 – dsRed	Diploid Female	74.7	0.61	28169	PRJNA947942
LinkedReadPedigree2_Sister_2	TELL-Seq	B	STC6 – dsRed	Diploid Female	196.7	0.63	32090	PRJNA947942
LinkedReadPedigree1_Mother	TELL-Seq	B	STC6 – dsRed	Diploid Female	221.5	0.64	32510	PRJNA947942
LinkedReadPedigree1_Daughter	TELL-Seq	B	STC6 – dsRed	Diploid Female	90	0.62	29153	PRJNA947942
LinkedReadPedigree1_Daughter_TechnicalReplicateUsedAsNegativeControl	TELL-Seq	B	STC6 – dsRed	Diploid Female	70.1	0.6	25555	PRJNA947942
LinkedReadPedigree3_Daughter_1	TELL-Seq	B	STC6 – dsRed	Diploid Female	73.6	0.6	27332	PRJNA947942
LinkedReadPedigree3_Mother	TELL-Seq	B	STC6 – dsRed	Diploid Female	50.1	0.53	15665	PRJNA947942
LinkedReadPedigree3_Daughter_2	TELL-Seq	B	STC6 – dsRed	Diploid Female	100.8	0.62	28841	PRJNA947942
LinkedReadPedigree4_Mother	TELL-Seq	B	STC6 – dsRed	Diploid Female	92.4	0.61	28875	PRJNA947942
LinkedReadPedigree4_Daughter_1	TELL-Seq	B	STC6 – dsRed	Diploid Female	91.1	0.61	27742	PRJNA947942
LinkedReadPedigree4_Daughter_2	TELL-Seq	B	STC6 – dsRed	Diploid Female	81	0.61	28477	PRJNA947942
LinkedReadPedigree5_Sister_1	TELL-Seq	B	STC6 – dsRed	Diploid Female	75.5	0.61	27487	PRJNA947942
LinkedReadPedigree5_Sister_2	TELL-Seq	B	STC6 – dsRed	Diploid Female	70	0.59	25356	PRJNA947942
LinkedReadPedigree6_Sister_1	TELL-Seq	B	STC6 – dsRed	Diploid Female	77.6	0.61	29383	PRJNA947942
LinkedReadPedigree6_Sister_2	TELL-Seq	B	STC6 – dsRed	Diploid Female	69.3	0.59	25043	PRJNA947942
LinkedReadPedigree7_Sister_1	TELL-Seq	B	STC6 - dsRed	Diploid Female	91.9	0.62	29219	PRJNA947942
LinkedReadPedigree7_Sister_2	TELL-Seq	B	STC6 - dsRed	Diploid Female	82.3	0.62	29001	PRJNA947942

## Sheet: Supplementary Table 3
All crossovers detected in comparisons of phased genomes. Each row reports one observed crossover, where the relative phasing of samples changed from SNP1 to SNP2. If loss of heterozygosity occurred in the vicinity of the crossover, the identity of the SNPs at which it occurred, and the minimum and maximum tract lengths of this loss of heterozygosity event are given. LOH: loss of heterozygosity.
Chromosome	SNP1	SNP2	Associated SNPs that bear LOH	Min. length of LOH tract (bp)	Max. length of LOH tract (bp)	Pair of samples that the crossover was detected between	Pair type
Chr1	3144729	3146898	None	n/a	n/a	LRPed4_Mother, LRPed4_Daughter_2	Mother-Daughter
Chr1	3431086	3433123	Chr1:3432379	1	2036	LRPed3_Mother, LRPed3_Daughter_2	Mother-Daughter
Chr2	9547071	9549155	None	n/a	n/a	LRPed4_Mother, LRPed4_Daughter_2	Mother-Daughter
Chr3	11210015	11210761	None	n/a	n/a	LRPed1_Mother, LRPed1_Daughter	Mother-Daughter
Chr5	15025316	15028015	None	n/a	n/a	LRPed4_Mother, LRPed4_Daughter_1	Mother-Daughter
Chr6	2474943	2476664	None	n/a	n/a	LRPed3_Mother, LRPed3_Daughter_1	Mother-Daughter
Chr6	2542519	2546612	None	n/a	n/a	LRPed4_Mother, LRPed4_Daughter_2	Mother-Daughter
Chr9	9398135	9402024	Chr9:9400932	1	3888	LRPed4_Mother, LRPed4_Daughter_1	Mother-Daughter
Chr11	4190454	4191627	None	n/a	n/a	LRPed4_Mother, LRPed4_Daughter_1	Mother-Daughter
Chr11	6108203	6115529	None	n/a	n/a	LRPed1_Mother, LRPed1_Daughter	Mother-Daughter
Chr12	4977421	4978079	None	n/a	n/a	LRPed3_Mother, LRPed3_Daughter_1	Mother-Daughter
Chr14	6749385	6749925	None	n/a	n/a	LRPed1_Mother, LRPed1_Daughter	Mother-Daughter
Chr1	2634620	2636619	Chr1:2636278	1	1998	LRPed2_Sister_1, LRPed2_Sister_2	Sister-Sister
Chr1	3229322	3231706	None	n/a	n/a	LRPed6_Sister_1, LRPed6_Sister_2	Sister-Sister
Chr1	5807036	5809174	None	n/a	n/a	LRPed5_Sister_1, LRPed5_Sister_2	Sister-Sister
Chr2	7327271	7330336	None	n/a	n/a	LRPed7_Sister_1, LRPed7_Sister_2	Sister-Sister
Chr3	142174	144749	None	n/a	n/a	LRPed7_Sister_1, LRPed7_Sister_2	Sister-Sister
Chr3	2370477	2372682	None	n/a	n/a	LRPed6_Sister_1, LRPed6_Sister_2	Sister-Sister
Chr3	12979809	12982121	None	n/a	n/a	LRPed2_Sister_1, LRPed2_Sister_2	Sister-Sister
Chr4	4783400	4784862	Chr4:4783832	1	1461	LRPed5_Sister_1, LRPed5_Sister_2	Sister-Sister
Chr4	14174116	14177470	None	n/a	n/a	LRPed7_Sister_1, LRPed7_Sister_2	Sister-Sister
Chr5	15865540	15868891	Chr5:15866169	1	3350	LRPed6_Sister_1, LRPed6_Sister_2	Sister-Sister
Chr7	1046985	1049060	None	n/a	n/a	LRPed2_Sister_1, LRPed2_Sister_2	Sister-Sister
Chr7	2995655	3000576	None	n/a	n/a	LRPed6_Sister_1, LRPed6_Sister_2	Sister-Sister
Chr7	10767949	10772010	None	n/a	n/a	LRPed2_Sister_1, LRPed2_Sister_2	Sister-Sister
Chr8	9557056	9559006	None	n/a	n/a	LRPed6_Sister_1, LRPed6_Sister_2	Sister-Sister
Chr9	15375104	15376819	None	n/a	n/a	LRPed6_Sister_1, LRPed6_Sister_2	Sister-Sister
Chr10	4107179	4110860	None	n/a	n/a	LRPed2_Sister_1, LRPed2_Sister_2	Sister-Sister
Chr11	3295416	3301382	None	n/a	n/a	LRPed7_Sister_1, LRPed7_Sister_2	Sister-Sister
Chr11	4228467	4230142	None	n/a	n/a	LRPed2_Sister_1, LRPed2_Sister_2	Sister-Sister
Chr11	13111362	13113378	None	n/a	n/a	LRPed5_Sister_1, LRPed5_Sister_2	Sister-Sister
Chr1	2505258	2512078	None	n/a	n/a	See Supplementary Data 4	Unknown pedigree
Chr1	2580080	2581562	None	n/a	n/a	See Supplementary Data 4	Unknown pedigree
Chr1	3485060	3486472	None	n/a	n/a	See Supplementary Data 4	Unknown pedigree
Chr1	3585374	3587447	None	n/a	n/a	See Supplementary Data 4	Unknown pedigree
Chr1	4230737	4234105	None	n/a	n/a	See Supplementary Data 4	Unknown pedigree
Chr1	5254671	5257204	None	n/a	n/a	See Supplementary Data 4	Unknown pedigree
Chr1	5929741	5932776	None	n/a	n/a	See Supplementary Data 4	Unknown pedigree
Chr1	15392918	15394244	None	n/a	n/a	See Supplementary Data 4	Unknown pedigree
Chr1	20094169	20095268	None	n/a	n/a	See Supplementary Data 4	Unknown pedigree
Chr1	20105229	20108062	None	n/a	n/a	See Supplementary Data 4	Unknown pedigree
Chr2	8687309	8689810	None	n/a	n/a	See Supplementary Data 4	Unknown pedigree
Chr2	9466957	9468997	Chr2:9467184, Chr2:9467479, Chr2:9467650	467	2039	See Supplementary Data 4	Unknown pedigree
Chr2	13288306	13290678	None	n/a	n/a	See Supplementary Data 4	Unknown pedigree
Chr2	16649229	16650349	None	n/a	n/a	See Supplementary Data 4	Unknown pedigree
Chr2	17408232	17409489	None	n/a	n/a	See Supplementary Data 4	Unknown pedigree
Chr2	17741774	17743684	None	n/a	n/a	See Supplementary Data 4	Unknown pedigree
Chr3	2825664	2830772	None	n/a	n/a	See Supplementary Data 4	Unknown pedigree
Chr3	3450629	3452920	None	n/a	n/a	See Supplementary Data 4	Unknown pedigree
Chr3	10589952	10591127	None	n/a	n/a	See Supplementary Data 4	Unknown pedigree
Chr3	11678342	11679855	None	n/a	n/a	See Supplementary Data 4	Unknown pedigree
Chr3	13079124	13083881	None	n/a	n/a	See Supplementary Data 4	Unknown pedigree
Chr3	14734965	14740935	None	n/a	n/a	See Supplementary Data 4	Unknown pedigree
Chr3	15620239	15622094	None	n/a	n/a	See Supplementary Data 4	Unknown pedigree
Chr4	1799347	1800310	None	n/a	n/a	See Supplementary Data 4	Unknown pedigree
Chr4	4764390	4765375	None	n/a	n/a	See Supplementary Data 4	Unknown pedigree
Chr4	4961344	4963545	None	n/a	n/a	See Supplementary Data 4	Unknown pedigree
Chr4	6493439	6500497	None	n/a	n/a	See Supplementary Data 4	Unknown pedigree
Chr4	6540198	6544783	None	n/a	n/a	See Supplementary Data 4	Unknown pedigree
Chr4	6902345	6907619	None	n/a	n/a	See Supplementary Data 4	Unknown pedigree
Chr4	12787752	12788448	None	n/a	n/a	See Supplementary Data 4	Unknown pedigree
Chr4	12893926	12895898	None	n/a	n/a	See Supplementary Data 4	Unknown pedigree
Chr4	14465460	14469886	None	n/a	n/a	See Supplementary Data 4	Unknown pedigree
Chr4	14799061	14801738	None	n/a	n/a	See Supplementary Data 4	Unknown pedigree
Chr5	1683004	1684622	None	n/a	n/a	See Supplementary Data 4	Unknown pedigree
Chr5	1742388	1746659	None	n/a	n/a	See Supplementary Data 4	Unknown pedigree
Chr5	2203037	2205258	None	n/a	n/a	See Supplementary Data 4	Unknown pedigree
Chr5	4121926	4124422	None	n/a	n/a	See Supplementary Data 4	Unknown pedigree
Chr5	4676692	4677079	Chr5:4676805	1	386	See Supplementary Data 4	Unknown pedigree
Chr5	5024162	5026314	None	n/a	n/a	See Supplementary Data 4	Unknown pedigree
Chr5	6364075	6365062	None	n/a	n/a	See Supplementary Data 4	Unknown pedigree
Chr5	14764564	14765973	None	n/a	n/a	See Supplementary Data 4	Unknown pedigree
Chr5	16169417	16172134	None	n/a	n/a	See Supplementary Data 4	Unknown pedigree
Chr5	16487822	16492100	Chr5:16488439	1	4277	See Supplementary Data 4	Unknown pedigree
Chr6	1293855	1295378	None	n/a	n/a	See Supplementary Data 4	Unknown pedigree
Chr6	1477808	1479095	None	n/a	n/a	See Supplementary Data 4	Unknown pedigree
Chr6	1665900	1669463	Chr6:1668578	1	3562	See Supplementary Data 4	Unknown pedigree
Chr6	1679067	1682125	None	n/a	n/a	See Supplementary Data 4	Unknown pedigree
Chr6	2491691	2493148	None	n/a	n/a	See Supplementary Data 4	Unknown pedigree
Chr6	3383363	3387817	None	n/a	n/a	See Supplementary Data 4	Unknown pedigree
Chr6	3868688	3869821	None	n/a	n/a	See Supplementary Data 4	Unknown pedigree
Chr6	4384294	4386828	Chr6:4386429	1	2533	See Supplementary Data 4	Unknown pedigree
Chr6	4753729	4757462	None	n/a	n/a	See Supplementary Data 4	Unknown pedigree
Chr6	4787560	4788227	None	n/a	n/a	See Supplementary Data 4	Unknown pedigree
Chr6	10459863	10464260	None	n/a	n/a	See Supplementary Data 4	Unknown pedigree
Chr6	12404559	12406688	None	n/a	n/a	See Supplementary Data 4	Unknown pedigree
Chr6	13842670	13846879	None	n/a	n/a	See Supplementary Data 4	Unknown pedigree
Chr7	1375278	1376502	None	n/a	n/a	See Supplementary Data 4	Unknown pedigree
Chr7	1576858	1583933	None	n/a	n/a	See Supplementary Data 4	Unknown pedigree
Chr7	1595992	1602423	None	n/a	n/a	See Supplementary Data 4	Unknown pedigree
Chr7	1672444	1678644	None	n/a	n/a	See Supplementary Data 4	Unknown pedigree
Chr7	1682957	1686147	None	n/a	n/a	See Supplementary Data 4	Unknown pedigree
Chr7	1842366	1842892	None	n/a	n/a	See Supplementary Data 4	Unknown pedigree
Chr7	1893203	1893501	None	n/a	n/a	See Supplementary Data 4	Unknown pedigree
Chr7	3491438	3494048	None	n/a	n/a	See Supplementary Data 4	Unknown pedigree
Chr7	4221344	4223148	None	n/a	n/a	See Supplementary Data 4	Unknown pedigree
Chr7	16350423	16353153	None	n/a	n/a	See Supplementary Data 4	Unknown pedigree
Chr8	4835591	4840348	None	n/a	n/a	See Supplementary Data 4	Unknown pedigree
Chr8	7664695	7665534	None	n/a	n/a	See Supplementary Data 4	Unknown pedigree
Chr8	9481327	9484026	None	n/a	n/a	See Supplementary Data 4	Unknown pedigree
Chr8	10052497	10055615	None	n/a	n/a	See Supplementary Data 4	Unknown pedigree
Chr8	10058727	10064250	None	n/a	n/a	See Supplementary Data 4	Unknown pedigree
Chr8	10067490	10072718	None	n/a	n/a	See Supplementary Data 4	Unknown pedigree
Chr8	10210998	10211797	None	n/a	n/a	See Supplementary Data 4	Unknown pedigree
Chr8	12837072	12839214	None	n/a	n/a	See Supplementary Data 4	Unknown pedigree
Chr8	15380104	15384110	Chr8:15382125	1	4005	See Supplementary Data 4	Unknown pedigree
Chr9	459786	464426	None	n/a	n/a	See Supplementary Data 4	Unknown pedigree
Chr9	462909	464426	None	n/a	n/a	See Supplementary Data 4	Unknown pedigree
Chr9	9876319	9880695	None	n/a	n/a	See Supplementary Data 4	Unknown pedigree
Chr9	10116851	10119633	None	n/a	n/a	See Supplementary Data 4	Unknown pedigree
Chr9	10228908	10233305	Chr9:10231668	1	4396	See Supplementary Data 4	Unknown pedigree
Chr9	12093888	12094936	Chr9:12094339	1	1047	See Supplementary Data 4	Unknown pedigree
Chr9	12455642	12457378	Chr9:12456623	1	1735	See Supplementary Data 4	Unknown pedigree
Chr9	12859913	12864936	None	n/a	n/a	See Supplementary Data 4	Unknown pedigree
Chr9	14484131	14487391	None	n/a	n/a	See Supplementary Data 4	Unknown pedigree
Chr9	14599644	14602284	None	n/a	n/a	See Supplementary Data 4	Unknown pedigree
Chr10	7212895	7213764	None	n/a	n/a	See Supplementary Data 4	Unknown pedigree
Chr10	7819982	7823644	None	n/a	n/a	See Supplementary Data 4	Unknown pedigree
Chr11	2704615	2705595	None	n/a	n/a	See Supplementary Data 4	Unknown pedigree
Chr11	3764960	3771086	None	n/a	n/a	See Supplementary Data 4	Unknown pedigree
Chr11	4011872	4014721	None	n/a	n/a	See Supplementary Data 4	Unknown pedigree
Chr11	4182567	4185672	None	n/a	n/a	See Supplementary Data 4	Unknown pedigree
Chr11	4242592	4245310	None	n/a	n/a	See Supplementary Data 4	Unknown pedigree
Chr11	4468337	4470202	None	n/a	n/a	See Supplementary Data 4	Unknown pedigree
Chr11	5294618	5299679	Chr11:5295433	1	5060	See Supplementary Data 4	Unknown pedigree
Chr11	5608575	5610360	None	n/a	n/a	See Supplementary Data 4	Unknown pedigree
Chr11	5866085	5869277	None	n/a	n/a	See Supplementary Data 4	Unknown pedigree
Chr11	9299318	9302235	None	n/a	n/a	See Supplementary Data 4	Unknown pedigree
Chr11	13423045	13427194	Chr11:13424268, Chr11:13424330	63	4148	See Supplementary Data 4	Unknown pedigree
Chr11	13568583	13572052	None	n/a	n/a	See Supplementary Data 4	Unknown pedigree
Chr12	3259779	3261408	None	n/a	n/a	See Supplementary Data 4	Unknown pedigree
Chr12	3376563	3379548	None	n/a	n/a	See Supplementary Data 4	Unknown pedigree
Chr12	4211216	4213893	None	n/a	n/a	See Supplementary Data 4	Unknown pedigree
Chr12	4716727	4719898	None	n/a	n/a	See Supplementary Data 4	Unknown pedigree
Chr12	4988162	4992987	None	n/a	n/a	See Supplementary Data 4	Unknown pedigree
Chr12	6108980	6111583	None	n/a	n/a	See Supplementary Data 4	Unknown pedigree
Chr12	6964881	6967149	None	n/a	n/a	See Supplementary Data 4	Unknown pedigree
Chr12	7381401	7384669	None	n/a	n/a	See Supplementary Data 4	Unknown pedigree
Chr12	7685985	7688635	Chr12:7687747	1	2649	See Supplementary Data 4	Unknown pedigree
Chr14	3796921	3799968	None	n/a	n/a	See Supplementary Data 4	Unknown pedigree
Chr14	6792999	6795016	None	n/a	n/a	See Supplementary Data 4	Unknown pedigree
Chr14	6824360	6828482	None	n/a	n/a	See Supplementary Data 4	Unknown pedigree
Chr14	7129631	7132302	None	n/a	n/a	See Supplementary Data 4	Unknown pedigree
Chr14	7593751	7602804	74 SNPs from Chr14:7602804-7804865	202061	211114	See Supplementary Data 4	Unknown pedigree
