# Supplementary material for: Co-inheritance of recombined chromatids maintains heterozygosity in a parthenogenetic ant
Source: Nat Ecol Evol. 2024 Jul 16;8(8):1522–33. doi: 10.1038/s41559-024-02455-z (PMC11310076; doi:10.1038/s41559-024-02455-z)
Supplement: Supplementary file 5 — Haplotype blocks and loss-of-heterozygosity tracts produced by crossing over and gene conversion among individuals from different colonies, including events observed among haploid male genomes and inferred via loss of heterozygosity among diploid female genomes. For haplotype blocks among haploids, the values indicate phasing relative to the first individual—values of ‘0’ indicate that this individual has the same allele as the first individual for this haplotype, whereas values of ‘1’ indicate that this individual possesses the alternate allele. For losses of heterozygosity among diploids, values of ‘1’ mean that an individual possesses that loss-of-heterozygosity tract, whereas values of ‘0’ indicate that an individual is heterozygous for that tract. [file 41559_2024_2455_MOESM5_ESM.xlsx]

## Sheet: LineA_Haploids
Chrom	Contig	Haplotype Block Start	Haplotype Block Stop	Number of SNPs in Haplotype Block	Minimum Block Length	Is the Haplotype Block the First on the Contig?	Is the Haplotype Block the Last on the Contig?	LineA_HaploidMale_5	LineA_HaploidMale_6	LineA_HaploidMale_1	LineA_HaploidMale_2	LineA_HaploidMale_3	LineA_HaploidMale_4	Number of Crossovers Counted (1500bp cutoff)	Number of Gene Conversions Counted (1500bp cutoff)	Number of Crossovers Counted (5000bp cutoff)	Number of Gene Conversions Counted (5000bp cutoff)
Chr1	17433_1405486	1372697	1373298	2	601	No	Yes	0	1	1	0	1	0	0	1	0	1
Chr1	1471556_11781446	1856771	1856771	1	0	No	No	0	1	1	0	0	1	0	1	0	1
Chr1	1471556_11781446	1996710	1996710	1	0	No	No	0	1	0	1	1	0	0	1	0	1
Chr1	1471556_11781446	2136522	2157386	2	20864	No	No	0	0	1	0	1	1	1	0	1	0
Chr1	1471556_11781446	2186929	2203368	3	16439	No	No	0	0	0	1	0	0	1	0	1	0
Chr1	1471556_11781446	2237343	2237343	1	0	No	No	0	0	0	1	1	1	0	1	0	1
Chr1	1471556_11781446	2253867	2253867	1	0	No	No	0	1	1	0	0	0	0	1	0	1
Chr1	1471556_11781446	2261255	2261255	1	0	No	No	0	0	1	0	0	0	0	1	0	1
Chr1	1471556_11781446	2292030	2292030	1	0	No	No	0	1	0	1	1	1	0	1	0	1
Chr1	1471556_11781446	2305243	2434617	7	129374	No	No	0	1	1	0	0	0	1	0	1	0
Chr1	1471556_11781446	2354930	2354930	1	0	No	No	0	1	0	1	1	1	0	1	0	1
Chr1	1471556_11781446	2362295	2362295	1	0	No	No	0	1	1	1	1	1	0	1	0	1
Chr1	1471556_11781446	2362496	2362496	1	0	No	No	0	1	0	1	1	1	0	1	0	1
Chr1	1471556_11781446	2472954	2472954	1	0	No	No	0	0	0	1	1	1	0	1	0	1
Chr1	1471556_11781446	2487960	2501223	3	13263	No	No	0	1	0	1	1	1	1	0	1	0
Chr1	1471556_11781446	2570472	2637089	6	66617	No	No	0	0	0	1	1	1	1	0	1	0
Chr1	1471556_11781446	2607744	2607744	1	0	No	No	0	1	1	0	0	0	0	1	0	1
Chr1	1471556_11781446	2646882	2933150	4	286268	No	No	0	0	0	0	1	1	1	0	1	0
Chr1	1471556_11781446	2971303	2990860	2	19557	No	No	0	0	1	1	0	0	1	0	1	0
Chr1	1471556_11781446	3010404	3010404	1	0	No	No	0	1	1	1	0	0	0	1	0	1
Chr1	1471556_11781446	3033705	3033705	1	0	No	No	0	1	0	0	1	1	0	1	0	1
Chr1	1471556_11781446	3073003	3073003	1	0	No	No	0	0	0	0	1	1	0	1	0	1
Chr1	1471556_11781446	3094448	3101536	3	7088	No	No	0	1	0	0	1	1	1	0	1	0
Chr1	1471556_11781446	3158281	3177161	4	18880	No	No	0	1	1	1	0	0	1	0	1	0
Chr1	1471556_11781446	3265907	3265907	1	0	No	No	0	1	0	0	0	0	0	1	0	1
Chr1	1471556_11781446	3310670	3310670	1	0	No	No	0	0	0	0	1	1	0	1	0	1
Chr1	1471556_11781446	3324051	3334786	4	10735	No	No	0	1	0	0	1	1	1	0	1	0
Chr1	1471556_11781446	3350268	3378284	5	28016	No	No	0	0	0	0	1	1	1	0	1	0
Chr1	1471556_11781446	3409888	3414289	2	4401	No	No	0	1	1	1	0	0	1	0	0	1
Chr1	1471556_11781446	3424684	3424684	1	0	No	No	0	0	0	0	1	1	0	1	0	1
Chr1	1471556_11781446	3435361	3459892	4	24531	No	No	0	0	1	1	0	0	1	0	1	0
Chr1	1471556_11781446	3483241	3483241	1	0	No	No	0	0	0	0	1	1	0	1	0	1
Chr1	1471556_11781446	3484809	3484809	1	0	No	No	0	1	0	0	0	0	0	1	0	1
Chr1	1471556_11781446	3487357	3502370	4	15013	No	No	0	1	0	0	1	1	1	0	1	0
Chr1	1471556_11781446	3515777	3624912	7	109135	No	No	0	1	1	1	0	0	1	0	1	0
Chr1	1471556_11781446	3555255	3555255	1	0	No	No	0	0	1	1	0	0	0	1	0	1
Chr1	1471556_11781446	3644547	3813882	8	169335	No	No	0	0	0	0	1	1	1	0	1	0
Chr1	1471556_11781446	3739081	3739081	1	0	No	No	0	1	0	0	1	1	0	1	0	1
Chr1	1471556_11781446	3742823	3742823	1	0	No	No	0	1	1	1	0	0	0	1	0	1
Chr1	1471556_11781446	3818507	3849446	4	30939	No	No	0	1	0	0	1	1	1	0	1	0
Chr1	1471556_11781446	3858149	3858258	3	109	No	No	0	0	1	1	0	0	0	1	0	1
Chr1	1471556_11781446	3866779	3949376	11	82597	No	No	0	1	1	1	0	0	1	0	1	0
Chr1	1471556_11781446	3903355	3903355	1	0	No	No	0	0	1	1	0	0	0	1	0	1
Chr1	1471556_11781446	3905600	3905600	1	0	No	No	0	1	1	1	0	0	0	1	0	1
Chr1	1471556_11781446	3950750	4019000	8	68250	No	No	0	1	0	0	0	0	1	0	1	0
Chr1	1471556_11781446	4053439	4053439	1	0	No	No	0	1	1	1	1	1	0	1	0	1
Chr1	1471556_11781446	4072041	4094938	7	22897	No	No	0	0	1	1	1	1	1	0	1	0
Chr1	1471556_11781446	4117652	4293933	6	176281	No	No	0	1	0	0	0	0	1	0	1	0
Chr1	1471556_11781446	4409958	4431201	4	21243	No	No	0	0	1	0	1	1	1	0	1	0
Chr1	1471556_11781446	4498645	4508291	2	9646	No	No	0	1	0	1	0	0	1	0	1	0
Chr1	1471556_11781446	4531021	4623733	6	92712	No	No	0	1	1	0	0	1	1	0	1	0
Chr1	1471556_11781446	4629720	4665678	8	35958	No	No	0	0	1	0	0	1	1	0	1	0
Chr1	1471556_11781446	4679430	4679430	1	0	No	No	0	1	1	0	0	1	0	1	0	1
Chr1	1471556_11781446	4742770	4755304	3	12534	No	No	0	1	1	1	0	1	1	0	1	0
Chr1	1471556_11781446	4770994	4800008	5	29014	No	No	0	1	0	0	1	0	1	0	1	0
Chr1	1471556_11781446	4804205	4814447	5	10242	No	No	0	0	0	0	1	0	1	0	1	0
Chr1	1471556_11781446	4824172	4906154	11	81982	No	No	0	1	0	0	1	0	1	0	1	0
Chr1	1471556_11781446	4914861	4914861	1	0	No	No	0	0	0	0	1	0	0	1	0	1
Chr1	1471556_11781446	4924759	4930441	2	5682	No	No	0	1	1	1	0	1	1	0	1	0
Chr1	1471556_11781446	4969086	5017467	8	48381	No	No	0	1	0	0	1	0	1	0	1	0
Chr1	1471556_11781446	5043862	5043862	1	0	No	No	0	1	0	1	0	0	0	1	0	1
Chr1	1471556_11781446	5207548	5212948	3	5400	No	No	0	0	1	0	1	1	1	0	1	0
Chr1	1471556_11781446	5254671	5258424	2	3753	No	No	0	1	1	0	0	1	1	0	0	1
Chr1	1471556_11781446	5286994	5286994	1	0	No	No	0	1	0	1	1	0	0	1	0	1
Chr1	1471556_11781446	5385387	5399709	3	14322	No	No	0	0	1	0	0	1	1	0	1	0
Chr1	1471556_11781446	5400695	5400695	1	0	No	No	0	1	0	1	1	0	0	1	0	1
Chr1	1471556_11781446	5409372	5409372	1	0	No	No	0	1	1	0	0	1	0	1	0	1
Chr1	1471556_11781446	5447954	5447954	1	0	No	No	0	0	0	0	0	0	0	1	0	1
Chr1	1471556_11781446	5458168	5458168	1	0	No	No	0	0	0	1	1	0	0	1	0	1
Chr1	1471556_11781446	5470792	5482326	2	11534	No	No	0	1	1	0	0	1	1	0	1	0
Chr1	1471556_11781446	5485891	5485891	1	0	No	No	0	0	0	1	1	0	0	1	0	1
Chr1	1471556_11781446	5501543	5559864	3	58321	No	No	0	1	0	1	1	0	1	0	1	0
Chr1	1471556_11781446	5605748	5646401	6	40653	No	No	0	0	1	0	0	1	1	0	1	0
Chr1	1471556_11781446	5655473	5664092	5	8619	No	No	0	1	0	1	1	0	1	0	1	0
Chr1	1471556_11781446	5665831	5669294	2	3463	No	No	0	0	0	1	1	0	1	0	0	1
Chr1	1471556_11781446	5679878	5704676	4	24798	No	No	0	1	0	1	1	0	1	0	1	0
Chr1	1471556_11781446	5715491	5715491	1	0	No	No	0	0	1	0	0	1	0	1	0	1
Chr1	1471556_11781446	5727887	5770219	5	42332	No	No	0	0	0	1	1	0	1	0	1	0
Chr1	1471556_11781446	5774505	5799109	2	24604	No	No	0	1	0	1	1	0	1	0	1	0
Chr1	1471556_11781446	5815678	5815678	1	0	No	No	0	1	1	0	0	1	0	1	0	1
Chr1	1471556_11781446	5826377	5826528	2	151	No	No	0	0	0	1	1	0	0	1	0	1
Chr1	1471556_11781446	5878855	5880269	2	1414	No	No	0	1	1	0	0	1	0	1	0	1
Chr1	1471556_11781446	5881125	5881125	1	0	No	No	0	0	0	1	1	0	0	1	0	1
Chr1	1471556_11781446	5883972	5927067	5	43095	No	No	0	1	1	0	0	1	1	0	1	0
Chr1	1471556_11781446	5947879	5960244	4	12365	No	No	0	1	0	1	1	0	1	0	1	0
Chr1	1471556_11781446	5973166	6026709	4	53543	No	No	0	0	1	0	0	1	1	0	1	0
Chr1	1471556_11781446	6057012	6064941	5	7929	No	No	0	1	1	1	1	0	1	0	1	0
Chr1	1471556_11781446	6082492	6150089	9	67597	No	No	0	0	1	1	1	0	1	0	1	0
Chr1	1471556_11781446	6212649	6237213	7	24564	No	No	0	1	0	0	0	1	1	0	1	0
Chr1	1471556_11781446	6242263	6293328	7	51065	No	No	0	0	0	0	0	1	1	0	1	0
Chr1	1471556_11781446	6319815	6319815	1	0	No	No	0	0	1	1	1	0	0	1	0	1
Chr1	1471556_11781446	6344066	6453149	11	109083	No	No	0	1	1	1	1	0	1	0	1	0
Chr1	1471556_11781446	6480980	6491783	5	10803	No	No	0	0	0	0	0	1	1	0	1	0
Chr1	1471556_11781446	6499838	6501520	3	1682	No	No	0	1	1	1	1	0	1	0	0	1
Chr1	1471556_11781446	7284349	7284349	1	0	No	No	0	0	0	1	0	1	0	1	0	1
Chr1	1471556_11781446	7934058	7996258	11	62200	No	No	0	1	0	1	0	0	1	0	1	0
Chr1	1471556_11781446	8016469	8016469	1	0	No	No	0	0	1	0	1	1	0	1	0	1
Chr1	1471556_11781446	8028301	8028301	1	0	No	No	0	1	0	1	0	0	0	1	0	1
Chr1	1471556_11781446	8041868	8326849	15	284981	No	No	0	0	0	1	0	0	1	0	1	0
Chr1	1471556_11781446	8343539	8913361	3	569822	No	No	0	1	1	0	1	1	1	0	1	0
Chr1	1471556_11781446	8941346	9032563	6	91217	No	No	0	0	1	0	1	1	1	0	1	0
Chr1	1471556_11781446	9052308	9052308	1	0	No	No	0	1	1	0	1	1	0	1	0	1
Chr1	1471556_11781446	9113641	9532127	33	418486	No	No	0	0	0	1	0	0	1	0	1	0
Chr1	1471556_11781446	9340394	9340394	1	0	No	No	0	0	1	0	1	1	0	1	0	1
Chr1	1471556_11781446	9584392	9643476	5	59084	No	No	0	1	1	0	1	1	1	0	1	0
Chr1	1471556_11781446	9647972	9747548	11	99576	No	No	0	0	0	1	0	0	1	0	1	0
Chr1	1471556_11781446	9751680	9826042	5	74362	No	No	0	1	0	1	0	0	1	0	1	0
Chr1	1471556_11781446	9841245	9955511	13	114266	No	No	0	0	1	0	1	1	1	0	1	0
Chr1	1471556_11781446	9849599	9849599	1	0	No	No	0	1	1	0	1	1	0	1	0	1
Chr1	1471556_11781446	9854766	9854766	1	0	No	No	0	0	0	1	0	0	0	1	0	1
Chr1	1471556_11781446	10007904	10007904	1	0	No	No	0	1	0	1	0	0	0	1	0	1
Chr1	1471556_11781446	10038149	10038149	1	0	No	No	0	1	1	0	1	1	0	1	0	1
Chr1	1471556_11781446	10075744	10090345	2	14601	No	No	0	0	0	1	0	0	1	0	1	0
Chr1	1471556_11781446	10105200	10185728	8	80528	No	No	0	1	1	0	1	1	1	0	1	0
Chr1	1471556_11781446	10201240	10217702	5	16462	No	No	0	0	0	1	0	0	1	0	1	0
Chr1	1471556_11781446	10241385	10330831	4	89446	No	No	0	1	1	0	1	1	1	0	1	0
Chr1	1471556_11781446	10349005	10349005	1	0	No	No	0	0	0	1	0	0	0	1	0	1
Chr1	1471556_11781446	10387263	10387304	2	41	No	No	0	1	1	0	1	1	0	1	0	1
Chr1	1471556_11781446	10389350	10407243	2	17893	No	No	0	0	1	0	1	1	1	0	1	0
Chr1	1471556_11781446	10412507	11011918	28	599411	No	No	0	1	0	1	0	0	1	0	1	0
Chr1	1471556_11781446	10820458	10820458	1	0	No	No	0	0	1	0	1	1	0	1	0	1
Chr1	1471556_11781446	11014938	11436895	19	421957	No	No	0	0	1	0	1	1	1	0	1	0
Chr1	1471556_11781446	11440703	11736116	21	295413	No	Yes	0	1	0	1	0	0	1	0	1	0
Chr1	11971324_15101396	12451024	12451024	1	0	No	No	0	1	1	1	1	1	0	1	0	1
Chr1	11971324_15101396	12997902	13196527	17	198625	No	No	0	0	1	0	1	1	1	0	1	0
Chr1	11971324_15101396	13209258	13239429	8	30171	No	No	0	1	1	0	1	1	1	0	1	0
Chr1	11971324_15101396	13245886	13350376	21	104490	No	No	0	0	0	1	0	0	1	0	1	0
Chr1	11971324_15101396	13311699	13311699	1	0	No	No	0	1	0	1	0	0	0	1	0	1
Chr1	11971324_15101396	13358838	13529701	16	170863	No	No	0	1	1	0	1	1	1	0	1	0
Chr1	11971324_15101396	13539169	13612604	3	73435	No	No	0	0	0	1	0	0	1	0	1	0
Chr1	11971324_15101396	13691741	13823241	6	131500	No	No	0	1	0	1	0	0	1	0	1	0
Chr1	11971324_15101396	13857031	13877288	2	20257	No	No	0	0	1	0	1	1	1	0	1	0
Chr1	11971324_15101396	14000787	14024726	2	23939	No	No	0	1	0	1	0	0	1	0	1	0
Chr1	11971324_15101396	14043260	14856521	38	813261	No	No	0	0	0	1	0	0	1	0	1	0
Chr1	11971324_15101396	14136978	14136978	1	0	No	No	0	1	1	0	1	1	0	1	0	1
Chr1	11971324_15101396	14460287	14460287	1	0	No	No	0	1	1	0	1	1	0	1	0	1
Chr1	11971324_15101396	14868338	14902625	2	34287	No	No	0	1	1	0	1	1	1	0	1	0
Chr1	11971324_15101396	14906291	14935917	5	29626	No	No	0	0	0	1	0	0	1	0	1	0
Chr1	11971324_15101396	14921899	14921899	1	0	No	No	0	1	1	0	1	1	0	1	0	1
Chr1	11971324_15101396	14945920	14945920	1	0	No	No	0	1	0	1	0	0	0	1	0	1
Chr1	11971324_15101396	15019995	15047828	2	27833	No	Yes	0	1	1	0	1	1	1	0	1	0
Chr1	15101497_17828583	15140872	15343118	4	202246	No	No	0	0	0	0	0	1	1	0	1	0
Chr1	15101497_17828583	15354533	15354533	1	0	No	No	0	1	1	1	1	0	0	1	0	1
Chr1	15101497_17828583	15359384	15362275	2	2891	No	No	0	1	0	0	0	1	1	0	0	1
Chr1	15101497_17828583	15369838	15369838	1	0	No	No	0	0	1	1	1	0	0	1	0	1
Chr1	15101497_17828583	15376918	15376918	1	0	No	No	0	0	0	0	0	1	0	1	0	1
Chr1	15101497_17828583	15397926	15398378	2	452	No	No	0	1	1	1	1	0	0	1	0	1
Chr1	15101497_17828583	15426822	15429117	2	2295	No	No	0	0	1	1	1	0	1	0	0	1
Chr1	15101497_17828583	15430365	15440279	4	9914	No	No	0	0	0	0	0	1	1	0	1	0
Chr1	15101497_17828583	15445295	15458507	3	13212	No	No	0	0	1	1	1	0	1	0	1	0
Chr1	15101497_17828583	15473596	15506463	4	32867	No	No	0	0	0	0	1	0	1	0	1	0
Chr1	15101497_17828583	15576930	15708214	5	131284	No	No	0	1	1	1	0	1	1	0	1	0
Chr1	15101497_17828583	15715461	15756939	5	41478	No	No	0	1	0	1	0	1	1	0	1	0
Chr1	15101497_17828583	15759920	15796383	5	36463	No	No	0	1	1	0	1	0	1	0	1	0
Chr1	15101497_17828583	15873598	15873598	1	0	No	No	0	0	0	1	0	1	0	1	0	1
Chr1	15101497_17828583	15896754	15896754	1	0	No	No	0	0	1	0	1	0	0	1	0	1
Chr1	15101497_17828583	15899945	16064649	10	164704	No	No	0	0	0	0	1	0	1	0	1	0
Chr1	15101497_17828583	16137387	16153499	2	16112	No	No	0	1	1	1	0	1	1	0	1	0
Chr1	15101497_17828583	16183629	16183629	1	0	No	No	0	0	0	0	1	0	0	1	0	1
Chr1	15101497_17828583	16200249	16200249	1	0	No	No	0	1	0	0	1	0	0	1	0	1
Chr1	15101497_17828583	16226238	16226238	1	0	No	No	0	1	1	1	1	0	0	1	0	1
Chr1	15101497_17828583	16304413	16304413	1	0	No	No	0	1	0	0	0	1	0	1	0	1
Chr1	15101497_17828583	16305447	16307114	2	1667	No	No	0	0	0	0	0	1	1	0	0	1
Chr1	15101497_17828583	16335288	16435587	7	100299	No	No	0	1	1	1	1	0	1	0	1	0
Chr1	15101497_17828583	16422135	16422135	1	0	No	No	0	0	1	1	1	0	0	1	0	1
Chr1	15101497_17828583	16480423	16484768	4	4345	No	No	0	1	0	0	0	1	1	0	0	1
Chr1	15101497_17828583	16551482	16564609	2	13127	No	No	0	0	0	0	0	1	1	0	1	0
Chr1	15101497_17828583	16595279	16600065	4	4786	No	No	0	0	1	1	1	0	1	0	0	1
Chr1	15101497_17828583	16627291	16627291	1	0	No	No	0	0	0	1	0	1	0	1	0	1
Chr1	15101497_17828583	16628259	16628734	2	475	No	No	0	0	1	0	1	0	0	1	0	1
Chr1	15101497_17828583	16637815	16643204	2	5389	No	No	0	1	0	1	0	1	1	0	1	0
Chr1	15101497_17828583	16657016	16682260	2	25244	No	No	0	1	1	0	1	0	1	0	1	0
Chr1	15101497_17828583	16716168	16716168	1	0	No	No	0	1	0	1	0	1	0	1	0	1
Chr1	15101497_17828583	16723002	16723002	1	0	No	No	0	0	1	0	1	0	0	1	0	1
Chr1	15101497_17828583	16758470	16904798	4	146328	No	No	0	1	0	1	0	1	1	0	1	0
Chr1	15101497_17828583	16923324	16926075	2	2751	No	No	0	0	0	1	0	1	1	0	0	1
Chr1	15101497_17828583	16941148	16948010	2	6862	No	No	0	0	1	0	1	0	1	0	1	0
Chr1	15101497_17828583	16986502	16986502	1	0	No	Yes	0	1	0	1	0	1	0	1	0	1
Chr1	17863724_24597124	17935488	17944538	5	9050	No	No	0	0	1	0	1	0	1	0	1	0
Chr1	17863724_24597124	17955797	17992428	3	36631	No	No	0	1	1	0	1	0	1	0	1	0
Chr1	17863724_24597124	18026297	18045826	7	19529	No	No	0	0	1	0	1	0	1	0	1	0
Chr1	17863724_24597124	18064392	18069793	2	5401	No	No	0	1	0	1	0	1	1	0	1	0
Chr1	17863724_24597124	18071263	18076428	3	5165	No	No	0	1	1	0	1	0	1	0	1	0
Chr1	17863724_24597124	18096684	18099436	2	2752	No	No	0	0	0	1	0	1	1	0	0	1
Chr1	17863724_24597124	18101452	18139682	5	38230	No	No	0	0	1	0	1	0	1	0	1	0
Chr1	17863724_24597124	18171121	18171121	1	0	No	No	0	1	0	1	1	1	0	1	0	1
Chr1	17863724_24597124	18205118	18234150	3	29032	No	No	0	1	1	0	0	0	1	0	1	0
Chr1	17863724_24597124	18237980	18242056	3	4076	No	No	0	0	0	1	1	1	1	0	0	1
Chr1	17863724_24597124	18264170	18264170	1	0	No	No	0	1	0	1	1	1	0	1	0	1
Chr1	17863724_24597124	18278787	18278787	1	0	No	No	0	1	1	0	0	0	0	1	0	1
Chr1	17863724_24597124	18304889	18317357	2	12468	No	No	0	1	1	1	1	1	1	0	1	0
Chr1	17863724_24597124	18322258	18421561	4	99303	No	No	0	1	0	0	0	0	1	0	1	0
Chr1	17863724_24597124	18454870	18454870	1	0	No	No	0	1	1	1	1	1	0	1	0	1
Chr1	17863724_24597124	18584457	18609184	3	24727	No	No	0	0	1	1	1	1	1	0	1	0
Chr1	17863724_24597124	18669689	18678631	3	8942	No	No	0	1	1	1	1	1	1	0	1	0
Chr1	17863724_24597124	18740672	18943165	12	202493	No	No	0	1	0	0	0	0	1	0	1	0
Chr1	17863724_24597124	18847722	18847722	1	0	No	No	0	0	1	1	1	1	0	1	0	1
Chr1	17863724_24597124	18984409	18984409	1	0	No	No	0	1	1	1	1	1	0	1	0	1
Chr1	17863724_24597124	19006502	19025448	4	18946	No	No	0	0	1	1	1	1	1	0	1	0
Chr1	17863724_24597124	19054916	19054916	1	0	No	No	0	1	1	1	1	1	0	1	0	1
Chr1	17863724_24597124	19103226	19103226	1	0	No	No	0	0	1	1	1	1	0	1	0	1
Chr1	17863724_24597124	19109566	19119548	4	9982	No	No	0	1	0	0	0	0	1	0	1	0
Chr1	17863724_24597124	19136068	19136068	1	0	No	No	0	0	0	1	1	1	0	1	0	1
Chr1	17863724_24597124	19169157	19209203	7	40046	No	No	0	1	0	1	1	1	1	0	1	0
Chr1	17863724_24597124	19212270	19217787	2	5517	No	No	0	0	1	1	0	0	1	0	1	0
Chr1	17863724_24597124	19245955	19319418	5	73463	No	No	0	1	1	0	1	1	1	0	1	0
Chr1	17863724_24597124	19325868	19393221	9	67353	No	No	0	1	0	1	0	0	1	0	1	0
Chr1	17863724_24597124	19400214	19413330	4	13116	No	No	0	1	0	0	0	0	1	0	1	0
Chr1	17863724_24597124	19416235	19430288	4	14053	No	No	0	0	1	1	1	1	1	0	1	0
Chr1	17863724_24597124	19476696	19476696	1	0	No	No	0	1	1	1	1	1	0	1	0	1
Chr1	17863724_24597124	19500854	19515913	3	15059	No	No	0	1	0	0	0	0	1	0	1	0
Chr1	17863724_24597124	19532789	19564633	3	31844	No	No	0	0	1	1	1	1	1	0	1	0
Chr1	17863724_24597124	19588080	19843814	17	255734	No	No	0	1	0	0	0	0	1	0	1	0
Chr1	17863724_24597124	19601952	19601952	1	0	No	No	0	0	1	1	1	1	0	1	0	1
Chr1	17863724_24597124	19860876	19892415	3	31539	No	No	0	0	1	1	1	1	1	0	1	0
Chr1	17863724_24597124	19911712	20187980	7	276268	No	No	0	0	1	0	1	1	1	0	1	0
Chr1	17863724_24597124	19945891	19945891	1	0	No	No	0	1	0	1	0	0	0	1	0	1
Chr1	17863724_24597124	20051310	20051310	1	0	No	No	0	0	1	0	1	1	0	1	0	1
Chr1	17863724_24597124	20052624	20052624	1	0	No	No	0	1	0	1	0	0	0	1	0	1
Chr1	17863724_24597124	20238838	20238838	1	0	No	No	0	0	0	1	0	0	0	1	0	1
Chr1	17863724_24597124	20246705	20251910	2	5205	No	No	0	1	0	1	0	0	1	0	1	0
Chr1	17863724_24597124	20272147	20287472	3	15325	No	No	0	0	1	0	1	1	1	0	1	0
Chr1	17863724_24597124	20299693	20362188	6	62495	No	No	0	1	0	1	0	0	1	0	1	0
Chr1	17863724_24597124	20417723	20417723	1	0	No	No	0	0	1	0	1	1	0	1	0	1
Chr1	17863724_24597124	20433403	20433403	1	0	No	No	0	1	0	1	0	0	0	1	0	1
Chr1	17863724_24597124	20460254	20460254	1	0	No	No	0	1	1	0	1	1	0	1	0	1
Chr1	17863724_24597124	20478559	20478559	1	0	No	No	0	0	0	1	0	0	0	1	0	1
Chr1	17863724_24597124	20492578	20549914	3	57336	No	No	0	1	1	0	1	1	1	0	1	0
Chr1	17863724_24597124	20555621	20555621	1	0	No	No	0	0	1	0	1	1	0	1	0	1
Chr1	17863724_24597124	20597734	20613880	5	16146	No	No	0	1	0	1	0	0	1	0	1	0
Chr1	17863724_24597124	20615709	20615709	1	0	No	No	0	0	1	0	1	1	0	1	0	1
Chr1	17863724_24597124	20633107	20633107	1	0	No	No	0	1	0	1	0	0	0	1	0	1
Chr1	17863724_24597124	20640480	20705662	7	65182	No	No	0	0	1	0	1	1	1	0	1	0
Chr1	17863724_24597124	20722024	20838871	6	116847	No	No	0	1	0	1	0	0	1	0	1	0
Chr1	17863724_24597124	20830359	20830359	1	0	No	No	0	1	0	0	0	0	0	1	0	1
Chr1	17863724_24597124	20852300	20852300	1	0	No	No	0	0	1	0	1	1	0	1	0	1
Chr1	17863724_24597124	20867550	20868291	2	741	No	No	0	1	0	1	0	0	0	1	0	1
Chr1	17863724_24597124	20878738	20878738	1	0	No	No	0	1	1	0	1	1	0	1	0	1
Chr1	17863724_24597124	20891167	20891167	1	0	No	No	0	0	0	1	0	0	0	1	0	1
Chr1	17863724_24597124	20901706	20901706	1	0	No	No	0	1	1	0	1	1	0	1	0	1
Chr1	17863724_24597124	20925908	20969702	5	43794	No	No	0	0	0	1	0	0	1	0	1	0
Chr1	17863724_24597124	20973477	20973477	1	0	No	No	0	1	0	1	0	0	0	1	0	1
Chr1	17863724_24597124	20988768	21007150	5	18382	No	No	0	1	1	0	1	1	1	0	1	0
Chr1	17863724_24597124	21056849	21056849	1	0	No	No	0	0	1	0	1	1	0	1	0	1
Chr1	17863724_24597124	21079807	21079807	1	0	No	No	0	0	0	1	0	0	0	1	0	1
Chr1	17863724_24597124	21113389	21113614	2	225	No	No	0	1	1	0	1	1	0	1	0	1
Chr1	17863724_24597124	21121397	21182621	6	61224	No	No	0	0	1	0	1	1	1	0	1	0
Chr1	17863724_24597124	21202281	21224395	6	22114	No	No	0	0	0	1	0	0	1	0	1	0
Chr1	17863724_24597124	21234626	21289619	3	54993	No	No	0	1	1	0	1	1	1	0	1	0
Chr1	17863724_24597124	21333318	21403916	4	70598	No	No	0	0	0	1	0	0	1	0	1	0
Chr1	17863724_24597124	21409087	21457773	5	48686	No	No	0	1	1	0	1	0	1	0	1	0
Chr1	17863724_24597124	21474438	21474438	1	0	No	No	0	1	0	0	1	0	0	1	0	1
Chr1	17863724_24597124	21491105	21520476	4	29371	No	No	0	0	0	0	1	0	1	0	1	0
Chr1	17863724_24597124	21531376	21541623	3	10247	No	No	0	1	0	0	1	0	1	0	1	0
Chr1	17863724_24597124	21552569	21552569	1	0	No	No	0	0	1	1	0	1	0	1	0	1
Chr1	17863724_24597124	21596301	21612080	2	15779	No	No	0	1	1	1	0	1	1	0	1	0
Chr1	17863724_24597124	21626029	21643369	2	17340	No	No	0	0	0	0	1	0	1	0	1	0
Chr1	17863724_24597124	21667517	21707305	3	39788	No	No	0	1	1	1	0	1	1	0	1	0
Chr1	17863724_24597124	21710688	21712051	2	1363	No	No	0	1	0	0	1	0	0	1	0	1
Chr1	17863724_24597124	21731497	21763651	8	32154	No	No	0	0	1	1	0	1	1	0	1	0
Chr1	17863724_24597124	21768817	21818819	8	50002	No	No	0	1	0	0	1	0	1	0	1	0
Chr1	17863724_24597124	21829807	21863332	5	33525	No	No	0	0	0	0	1	0	1	0	1	0
Chr1	17863724_24597124	21902743	21907633	2	4890	No	No	0	0	1	1	0	1	1	0	0	1
Chr1	17863724_24597124	21934936	22065964	16	131028	No	No	0	1	0	0	1	0	1	0	1	0
Chr1	17863724_24597124	22034046	22034046	1	0	No	No	0	0	1	1	0	1	0	1	0	1
Chr1	17863724_24597124	22103050	22129064	2	26014	No	No	0	0	1	1	0	1	1	0	1	0
Chr1	17863724_24597124	22152591	22283913	12	131322	No	No	0	0	0	0	1	0	1	0	1	0
Chr1	17863724_24597124	22203167	22203673	2	506	No	No	0	0	1	1	0	1	0	1	0	1
Chr1	17863724_24597124	22220989	22221146	2	157	No	No	0	1	0	0	1	0	0	1	0	1
Chr1	17863724_24597124	22237527	22237527	1	0	No	No	0	1	1	1	0	1	0	1	0	1
Chr1	17863724_24597124	22308578	22318618	4	10040	No	No	0	0	1	1	0	1	1	0	1	0
Chr1	17863724_24597124	22340964	22349007	2	8043	No	No	0	1	0	0	1	0	1	0	1	0
Chr1	17863724_24597124	22368959	22388862	3	19903	No	No	0	0	1	1	0	1	1	0	1	0
Chr1	17863724_24597124	22403887	22403887	1	0	No	No	0	1	0	0	1	0	0	1	0	1
Chr1	17863724_24597124	22448783	22448783	1	0	No	No	0	1	1	1	0	1	0	1	0	1
Chr1	17863724_24597124	22460311	22480888	5	20577	No	No	0	0	0	0	1	0	1	0	1	0
Chr1	17863724_24597124	22489817	22489817	1	0	No	No	0	0	0	0	0	0	0	1	0	1
Chr1	17863724_24597124	22514027	22519137	4	5110	No	No	0	1	0	0	0	0	1	0	1	0
Chr1	17863724_24597124	22547178	22814658	6	267480	No	No	0	0	0	0	0	0	1	0	1	0
Chr1	17863724_24597124	22738218	22738218	1	0	No	No	0	1	1	1	1	1	0	1	0	1
Chr1	17863724_24597124	22939673	22939673	1	0	No	No	0	0	1	1	1	1	0	1	0	1
Chr1	17863724_24597124	22947845	22970513	5	22668	No	No	0	1	1	1	1	1	1	0	1	0
Chr1	17863724_24597124	23016698	23038261	3	21563	No	No	0	0	0	0	0	0	1	0	1	0
Chr1	17863724_24597124	23040230	23040230	1	0	No	No	0	1	1	1	1	1	0	1	0	1
Chr1	17863724_24597124	23056957	23056957	1	0	No	No	0	1	0	0	0	0	0	1	0	1
Chr1	17863724_24597124	23078247	23078247	1	0	No	No	0	0	0	0	0	0	0	1	0	1
Chr1	17863724_24597124	23097032	23137718	10	40686	No	No	0	1	1	1	1	1	1	0	1	0
Chr1	17863724_24597124	23144357	23152409	7	8052	No	No	0	0	0	0	0	0	1	0	1	0
Chr1	17863724_24597124	23179962	23436427	11	256465	No	No	0	1	1	1	1	1	1	0	1	0
Chr1	17863724_24597124	23329237	23329237	1	0	No	No	0	0	0	0	0	0	0	1	0	1
Chr1	17863724_24597124	23345471	23345471	1	0	No	No	0	1	1	1	1	1	0	1	0	1
Chr1	17863724_24597124	23384497	23384497	1	0	No	No	0	0	0	0	0	0	0	1	0	1
Chr1	17863724_24597124	23448033	23448033	1	0	No	No	0	1	0	0	0	0	0	1	0	1
Chr1	17863724_24597124	23456587	23456755	2	168	No	No	0	0	1	1	1	1	0	1	0	1
Chr1	17863724_24597124	23550376	23587734	7	37358	No	No	0	1	0	0	0	0	1	0	1	0
Chr1	17863724_24597124	23608702	23840031	14	231329	No	No	0	0	1	1	1	1	1	0	1	0
Chr1	17863724_24597124	23888155	23926357	6	38202	No	No	0	1	0	0	0	0	1	0	1	0
Chr1	17863724_24597124	23933969	23962728	2	28759	No	No	0	1	1	1	1	1	1	0	1	0
Chr1	17863724_24597124	24022112	24048473	4	26361	No	No	0	1	0	0	0	0	1	0	1	0
Chr1	17863724_24597124	24053663	24220557	10	166894	No	No	0	0	1	1	1	1	1	0	1	0
Chr1	17863724_24597124	24177710	24177710	1	0	No	No	0	1	0	0	0	0	0	1	0	1
Chr1	17863724_24597124	24265302	24308553	6	43251	No	No	0	0	0	0	0	0	1	0	1	0
Chr1	17863724_24597124	24315397	24400946	4	85549	No	No	0	1	1	1	1	1	1	0	1	0
Chr1	17863724_24597124	24405166	24405166	1	0	No	No	0	1	1	0	1	1	0	1	0	1
Chr1	17863724_24597124	24416955	24525959	4	109004	No	No	0	0	0	1	0	0	1	0	1	0
Chr1	17863724_24597124	24569657	24572882	2	3225	No	Yes	0	1	1	0	1	1	1	0	0	1
Chr2	21624_6476689	124557	124557	1	0	No	No	0	0	0	0	1	1	0	1	0	1
Chr2	21624_6476689	165628	165628	1	0	No	No	0	1	0	0	1	0	0	1	0	1
Chr2	21624_6476689	198648	198648	1	0	No	No	0	0	1	1	0	1	0	1	0	1
Chr2	21624_6476689	230723	230723	1	0	No	No	0	1	1	1	0	1	0	1	0	1
Chr2	21624_6476689	236725	236725	1	0	No	No	0	0	0	0	1	0	0	1	0	1
Chr2	21624_6476689	251938	251938	1	0	No	No	0	1	0	0	1	0	0	1	0	1
Chr2	21624_6476689	253028	253028	1	0	No	No	0	1	1	1	0	1	0	1	0	1
Chr2	21624_6476689	267234	267234	1	0	No	No	0	0	1	1	0	1	0	1	0	1
Chr2	21624_6476689	334717	334717	1	0	No	No	0	1	1	1	0	1	0	1	0	1
Chr2	21624_6476689	353560	353560	1	0	No	No	0	0	0	0	1	0	0	1	0	1
Chr2	21624_6476689	379742	388595	3	8853	No	No	0	0	1	0	0	1	1	0	1	0
Chr2	21624_6476689	394987	394987	1	0	No	No	0	0	0	1	1	0	0	1	0	1
Chr2	21624_6476689	478048	482744	2	4696	No	No	0	1	1	1	0	1	1	0	0	1
Chr2	21624_6476689	517060	517060	1	0	No	No	0	0	1	1	0	1	0	1	0	1
Chr2	21624_6476689	519535	576043	2	56508	No	No	0	0	0	0	1	0	1	0	1	0
Chr2	21624_6476689	600535	616430	3	15895	No	No	0	0	1	1	0	1	1	0	1	0
Chr2	21624_6476689	634301	672285	5	37984	No	No	0	1	1	1	0	1	1	0	1	0
Chr2	21624_6476689	666934	668029	2	1095	No	No	0	1	0	0	1	0	0	1	0	1
Chr2	21624_6476689	697003	764164	10	67161	No	No	0	0	1	1	0	1	1	0	1	0
Chr2	21624_6476689	783815	971408	11	187593	No	No	0	1	1	1	1	1	1	0	1	0
Chr2	21624_6476689	933460	934930	2	1470	No	No	0	0	1	1	1	1	0	1	0	1
Chr2	21624_6476689	947354	947354	1	0	No	No	0	1	0	0	0	0	0	1	0	1
Chr2	21624_6476689	988302	988905	2	603	No	No	0	0	0	0	0	0	0	1	0	1
Chr2	21624_6476689	1016556	1016556	1	0	No	No	0	1	1	1	1	1	0	1	0	1
Chr2	21624_6476689	1019777	1019830	2	53	No	No	0	0	1	1	1	1	0	1	0	1
Chr2	21624_6476689	1038007	1171082	13	133075	No	No	0	1	0	0	0	0	1	0	1	0
Chr2	21624_6476689	1172857	1189439	4	16582	No	No	0	0	1	1	1	1	1	0	1	0
Chr2	21624_6476689	1208542	1213416	6	4874	No	No	0	1	0	0	0	0	1	0	0	1
Chr2	21624_6476689	1221369	1326263	15	104894	No	No	0	0	1	1	1	1	1	0	1	0
Chr2	21624_6476689	1350217	1461514	12	111297	No	No	0	1	0	0	0	0	1	0	1	0
Chr2	21624_6476689	1518023	1520138	2	2115	No	No	0	0	1	1	1	1	1	0	0	1
Chr2	21624_6476689	1540271	1544301	3	4030	No	No	0	1	0	0	0	0	1	0	0	1
Chr2	21624_6476689	1585080	1968230	9	383150	No	No	0	0	1	1	1	1	1	0	1	0
Chr2	21624_6476689	2007035	2045707	6	38672	No	No	0	1	1	1	1	1	1	0	1	0
Chr2	21624_6476689	2106339	2130097	5	23758	No	No	0	1	0	0	0	0	1	0	1	0
Chr2	21624_6476689	2174565	2184512	3	9947	No	No	0	0	0	0	0	0	1	0	1	0
Chr2	21624_6476689	2189578	2213301	4	23723	No	No	0	0	1	1	1	1	1	0	1	0
Chr2	21624_6476689	2219593	2334246	9	114653	No	No	0	0	0	0	0	0	1	0	1	0
Chr2	21624_6476689	2301441	2301441	1	0	No	No	0	0	1	1	1	1	0	1	0	1
Chr2	21624_6476689	2397279	2404104	2	6825	No	No	0	1	1	1	1	1	1	0	1	0
Chr2	21624_6476689	2446725	2685006	21	238281	No	No	0	0	1	1	1	1	1	0	1	0
Chr2	21624_6476689	2704637	2728679	3	24042	No	No	0	1	0	0	0	0	1	0	1	0
Chr2	21624_6476689	2733274	2749114	6	15840	No	No	0	0	1	1	1	1	1	0	1	0
Chr2	21624_6476689	2786282	2859472	12	73190	No	No	0	1	0	0	0	0	1	0	1	0
Chr2	21624_6476689	2882812	2943763	7	60951	No	No	0	0	1	1	1	1	1	0	1	0
Chr2	21624_6476689	2964642	2984370	4	19728	No	No	0	1	1	1	0	0	1	0	1	0
Chr2	21624_6476689	2986467	2986467	1	0	No	No	0	1	1	0	0	0	0	1	0	1
Chr2	21624_6476689	3018711	3018711	1	0	No	No	0	1	0	1	1	1	0	1	0	1
Chr2	21624_6476689	3041614	3085929	4	44315	No	No	0	0	0	1	1	1	1	0	1	0
Chr2	21624_6476689	3120659	3123353	2	2694	No	No	0	1	1	0	0	0	1	0	0	1
Chr2	21624_6476689	3136788	3207078	2	70290	No	No	0	0	0	1	1	1	1	0	1	0
Chr2	21624_6476689	3228837	3233580	3	4743	No	No	0	0	1	0	0	0	1	0	0	1
Chr2	21624_6476689	3238846	3258939	3	20093	No	No	0	1	0	1	1	1	1	0	1	0
Chr2	21624_6476689	3273362	3353439	6	80077	No	No	0	0	1	0	0	0	1	0	1	0
Chr2	21624_6476689	3365102	3537080	11	171978	No	No	0	1	0	1	1	1	1	0	1	0
Chr2	21624_6476689	3454241	3454241	1	0	No	No	0	0	0	1	1	1	0	1	0	1
Chr2	21624_6476689	3581077	3829673	21	248596	No	No	0	0	0	1	1	1	1	0	1	0
Chr2	21624_6476689	3626426	3627169	2	743	No	No	0	1	0	1	1	1	0	1	0	1
Chr2	21624_6476689	3842662	3923189	8	80527	No	No	0	1	0	1	1	1	1	0	1	0
Chr2	21624_6476689	3941564	3954950	7	13386	No	No	0	0	1	0	0	0	1	0	1	0
Chr2	21624_6476689	3963787	3985067	5	21280	No	No	0	1	0	1	1	1	1	0	1	0
Chr2	21624_6476689	4004643	4004643	1	0	No	No	0	0	1	1	1	1	0	1	0	1
Chr2	21624_6476689	4016477	4069187	11	52710	No	No	0	0	1	0	0	0	1	0	1	0
Chr2	21624_6476689	4098577	4266200	19	167623	No	No	0	1	1	0	0	0	1	0	1	0
Chr2	21624_6476689	4293565	4317090	6	23525	No	No	0	0	0	1	1	1	1	0	1	0
Chr2	21624_6476689	4330321	4332041	3	1720	No	No	0	1	1	0	0	0	1	0	0	1
Chr2	21624_6476689	4358343	5409650	12	1051307	No	No	0	0	0	1	1	1	1	0	1	0
Chr2	21624_6476689	5178735	5178735	1	0	No	No	0	1	0	0	0	0	0	1	0	1
Chr2	21624_6476689	5508973	5613537	18	104564	No	No	0	1	1	0	0	0	1	0	1	0
Chr2	21624_6476689	5626528	5721824	9	95296	No	No	0	0	0	1	1	1	1	0	1	0
Chr2	21624_6476689	5728819	6075411	18	346592	No	No	0	0	1	0	0	0	1	0	1	0
Chr2	21624_6476689	6078395	6119371	3	40976	No	No	0	1	0	1	1	1	1	0	1	0
Chr2	21624_6476689	6124740	6458140	24	333400	No	Yes	0	0	1	0	0	0	1	0	1	0
Chr2	6476790_10947344	6584946	6586399	2	1453	No	No	0	1	0	0	1	1	0	1	0	1
Chr2	6476790_10947344	6600120	6600120	1	0	No	No	0	1	0	0	0	0	0	1	0	1
Chr2	6476790_10947344	6615877	6640214	2	24337	No	No	0	0	0	0	1	1	1	0	1	0
Chr2	6476790_10947344	6653617	6653617	1	0	No	No	0	0	1	1	0	0	0	1	0	1
Chr2	6476790_10947344	6692868	6696720	2	3852	No	No	0	1	0	0	1	1	1	0	0	1
Chr2	6476790_10947344	6723172	6731592	2	8420	No	No	0	0	1	0	1	1	1	0	1	0
Chr2	6476790_10947344	6857639	6857639	1	0	No	No	0	0	0	0	1	1	0	1	0	1
Chr2	6476790_10947344	6873793	6874542	2	749	No	No	0	0	1	1	0	0	0	1	0	1
Chr2	6476790_10947344	6880288	6881981	2	1693	No	No	0	1	0	0	1	1	1	0	0	1
Chr2	6476790_10947344	6886855	6886855	1	0	No	No	0	1	0	0	0	0	0	1	0	1
Chr2	6476790_10947344	6889528	6889528	1	0	No	No	0	0	0	0	1	1	0	1	0	1
Chr2	6476790_10947344	6924399	6925580	2	1181	No	No	0	1	1	1	0	0	0	1	0	1
Chr2	6476790_10947344	6927076	6930408	3	3332	No	No	0	0	0	0	1	1	1	0	0	1
Chr2	6476790_10947344	6933898	6933898	1	0	No	No	0	0	1	1	0	0	0	1	0	1
Chr2	6476790_10947344	6951665	6958738	4	7073	No	No	0	1	0	0	0	0	1	0	1	0
Chr2	6476790_10947344	6970923	6972449	3	1526	No	No	0	0	0	0	0	0	1	0	0	1
Chr2	6476790_10947344	6975587	6985951	5	10364	No	No	0	1	0	0	0	0	1	0	1	0
Chr2	6476790_10947344	7003255	7009835	3	6580	No	No	0	0	1	1	1	1	1	0	1	0
Chr2	6476790_10947344	7020086	7110097	4	90011	No	No	0	0	0	0	0	0	1	0	1	0
Chr2	6476790_10947344	7168543	7168543	1	0	No	No	0	0	0	1	1	1	0	1	0	1
Chr2	6476790_10947344	7186181	7186181	1	0	No	No	0	0	1	1	1	1	0	1	0	1
Chr2	6476790_10947344	7203349	7203349	1	0	No	No	0	0	1	0	0	0	0	1	0	1
Chr2	6476790_10947344	7211170	7211170	1	0	No	No	0	1	0	1	1	1	0	1	0	1
Chr2	6476790_10947344	7240884	7240884	1	0	No	No	0	0	0	1	1	1	0	1	0	1
Chr2	6476790_10947344	7253593	7369009	10	115416	No	No	0	0	1	0	0	0	1	0	1	0
Chr2	6476790_10947344	7295760	7295760	1	0	No	No	0	1	0	1	1	1	0	1	0	1
Chr2	6476790_10947344	7311867	7311867	1	0	No	No	0	1	0	1	1	0	0	1	0	1
Chr2	6476790_10947344	7406662	7406662	1	0	No	No	0	1	1	0	0	1	0	1	0	1
Chr2	6476790_10947344	7425676	7425676	1	0	No	No	0	0	1	0	0	1	0	1	0	1
Chr2	6476790_10947344	7438989	7438989	1	0	No	No	0	1	1	0	0	1	0	1	0	1
Chr2	6476790_10947344	7454052	7572222	3	118170	No	No	0	1	0	1	1	0	1	0	1	0
Chr2	6476790_10947344	7596991	7597198	2	207	No	No	0	1	1	1	0	1	0	1	0	1
Chr2	6476790_10947344	7652537	7652537	1	0	No	No	0	0	1	1	0	1	0	1	0	1
Chr2	6476790_10947344	7678600	7716534	4	37934	No	No	0	1	1	1	0	1	1	0	1	0
Chr2	6476790_10947344	7725846	7732133	3	6287	No	No	0	1	0	0	1	0	1	0	1	0
Chr2	6476790_10947344	7771581	7771581	1	0	No	No	0	1	1	1	0	1	0	1	0	1
Chr2	6476790_10947344	7799955	7807510	2	7555	No	No	0	0	1	1	0	1	1	0	1	0
Chr2	6476790_10947344	7841126	7867381	5	26255	No	No	0	0	0	0	1	0	1	0	1	0
Chr2	6476790_10947344	7873321	7873321	1	0	No	No	0	1	1	1	0	1	0	1	0	1
Chr2	6476790_10947344	7882205	8046333	8	164128	No	No	0	1	1	1	1	1	1	0	1	0
Chr2	6476790_10947344	7902637	7902637	1	0	No	No	0	1	0	0	0	0	0	1	0	1
Chr2	6476790_10947344	8071050	8135807	3	64757	No	No	0	0	0	0	0	0	1	0	1	0
Chr2	6476790_10947344	8149969	8159454	2	9485	No	No	0	1	1	1	1	1	1	0	1	0
Chr2	6476790_10947344	8173447	8173447	1	0	No	No	0	1	0	0	0	0	0	1	0	1
Chr2	6476790_10947344	8191452	8276779	9	85327	No	No	0	0	1	1	1	1	1	0	1	0
Chr2	6476790_10947344	8287716	8287716	1	0	No	No	0	1	0	0	0	0	0	1	0	1
Chr2	6476790_10947344	8337560	8368109	2	30549	No	No	0	1	1	1	1	1	1	0	1	0
Chr2	6476790_10947344	8417141	8417141	1	0	No	No	0	0	0	0	0	0	0	1	0	1
Chr2	6476790_10947344	8425905	8502669	5	76764	No	No	0	0	1	1	1	1	1	0	1	0
Chr2	6476790_10947344	8511127	8511127	1	0	No	No	0	1	1	1	1	1	0	1	0	1
Chr2	6476790_10947344	8527918	8527918	1	0	No	No	0	0	1	1	1	1	0	1	0	1
Chr2	6476790_10947344	8542894	8542894	1	0	No	No	0	1	1	0	0	0	0	1	0	1
Chr2	6476790_10947344	8569235	8569235	1	0	No	No	0	1	0	1	1	1	0	1	0	1
Chr2	6476790_10947344	8593397	8599800	2	6403	No	No	0	1	1	0	0	0	1	0	1	0
Chr2	6476790_10947344	8615507	8615507	1	0	No	No	0	0	0	1	1	1	0	1	0	1
Chr2	6476790_10947344	8624153	8624153	1	0	No	No	0	1	1	1	1	1	0	1	0	1
Chr2	6476790_10947344	8629678	8629678	1	0	No	No	0	1	1	0	0	0	0	1	0	1
Chr2	6476790_10947344	8669414	8679288	2	9874	No	No	0	0	0	1	1	1	1	0	1	0
Chr2	6476790_10947344	8685318	8685318	1	0	No	No	0	1	1	0	0	0	0	1	0	1
Chr2	6476790_10947344	8727840	8727840	1	0	No	No	0	0	0	1	0	1	0	1	0	1
Chr2	6476790_10947344	8768111	8768111	1	0	No	No	0	1	0	1	0	1	0	1	0	1
Chr2	6476790_10947344	8805056	8805056	1	0	No	No	0	1	0	1	1	0	0	1	0	1
Chr2	6476790_10947344	8811920	8811920	1	0	No	No	0	1	1	0	0	1	0	1	0	1
Chr2	6476790_10947344	8816082	8816082	1	0	No	No	0	1	0	1	1	0	0	1	0	1
Chr2	6476790_10947344	8843798	8843798	1	0	No	No	0	0	0	1	1	0	0	1	0	1
Chr2	6476790_10947344	8848185	8848185	1	0	No	No	0	1	1	0	0	1	0	1	0	1
Chr2	6476790_10947344	8863012	8863012	1	0	No	No	0	0	1	0	0	1	0	1	0	1
Chr2	6476790_10947344	8880163	8880163	1	0	No	No	0	1	0	1	1	0	0	1	0	1
Chr2	6476790_10947344	8916677	8923806	3	7129	No	No	0	1	1	0	0	1	1	0	1	0
Chr2	6476790_10947344	8949082	8949082	1	0	No	No	0	0	0	1	1	0	0	1	0	1
Chr2	6476790_10947344	8956386	8979274	4	22888	No	No	0	1	0	0	0	0	1	0	1	0
Chr2	6476790_10947344	9002920	9004003	2	1083	No	No	0	1	0	1	1	0	0	1	0	1
Chr2	6476790_10947344	9021781	9021781	1	0	No	No	0	0	1	0	0	1	0	1	0	1
Chr2	6476790_10947344	9027244	9027244	1	0	No	No	0	0	0	1	1	0	0	1	0	1
Chr2	6476790_10947344	9040855	9050393	5	9538	No	No	0	1	0	1	1	0	1	0	1	0
Chr2	6476790_10947344	9053538	9053868	2	330	No	No	0	0	0	1	1	0	0	1	0	1
Chr2	6476790_10947344	9064657	9068861	2	4204	No	No	0	0	1	0	0	1	1	0	0	1
Chr2	6476790_10947344	9090927	9090927	1	0	No	No	0	0	0	1	1	0	0	1	0	1
Chr2	6476790_10947344	9111988	9111988	1	0	No	No	0	1	0	1	1	0	0	1	0	1
Chr2	6476790_10947344	9149396	9164873	4	15477	No	No	0	1	1	0	0	1	1	0	1	0
Chr2	6476790_10947344	9198260	9215637	2	17377	No	No	0	1	0	1	1	0	1	0	1	0
Chr2	6476790_10947344	9233658	9358617	4	124959	No	No	0	0	1	0	0	1	1	0	1	0
Chr2	6476790_10947344	9243210	9243210	1	0	No	No	0	1	0	1	1	0	0	1	0	1
Chr2	6476790_10947344	9258811	9258811	1	0	No	No	0	0	0	1	1	0	0	1	0	1
Chr2	6476790_10947344	9263231	9263231	1	0	No	No	0	1	1	0	0	1	0	1	0	1
Chr2	6476790_10947344	9296314	9296673	2	359	No	No	0	0	1	0	0	1	0	1	0	1
Chr2	6476790_10947344	9303189	9303484	2	295	No	No	0	1	0	1	1	0	0	1	0	1
Chr2	6476790_10947344	9326112	9326112	1	0	No	No	0	1	1	0	0	1	0	1	0	1
Chr2	6476790_10947344	9363408	9363408	1	0	No	No	0	1	0	1	1	0	0	1	0	1
Chr2	6476790_10947344	9375480	9375480	1	0	No	No	0	0	0	1	1	0	0	1	0	1
Chr2	6476790_10947344	9391282	9391282	1	0	No	No	0	0	1	0	0	1	0	1	0	1
Chr2	6476790_10947344	9397269	9438700	2	41431	No	No	0	1	0	1	1	0	1	0	1	0
Chr2	6476790_10947344	9442243	9442243	1	0	No	No	0	0	1	0	0	1	0	1	0	1
Chr2	6476790_10947344	9481708	9481708	1	0	No	No	0	1	1	1	0	1	0	1	0	1
Chr2	6476790_10947344	9494889	9510870	3	15981	No	No	0	0	1	1	0	1	1	0	1	0
Chr2	6476790_10947344	9528687	9528687	1	0	No	No	0	1	1	0	0	1	0	1	0	1
Chr2	6476790_10947344	9532511	9532511	1	0	No	No	0	0	0	1	1	0	0	1	0	1
Chr2	6476790_10947344	9549155	9619673	4	70518	No	No	0	1	1	0	0	1	1	0	1	0
Chr2	6476790_10947344	9588097	9588097	1	0	No	No	0	1	0	1	1	0	0	1	0	1
Chr2	6476790_10947344	9639583	9639583	1	0	No	No	0	0	0	1	0	1	0	1	0	1
Chr2	6476790_10947344	9678341	9682468	2	4127	No	No	0	0	1	0	1	1	1	0	0	1
Chr2	6476790_10947344	9696244	9703369	4	7125	No	No	0	1	0	1	0	0	1	0	1	0
Chr2	6476790_10947344	9734319	9734319	1	0	No	No	0	1	1	1	1	1	0	1	0	1
Chr2	6476790_10947344	9741478	9746364	2	4886	No	No	0	0	0	1	0	0	1	0	0	1
Chr2	6476790_10947344	9757125	9757125	1	0	No	No	0	1	0	1	0	0	0	1	0	1
Chr2	6476790_10947344	9785117	9823331	3	38214	No	No	0	0	1	0	1	1	1	0	1	0
Chr2	6476790_10947344	9825791	9853500	4	27709	No	No	0	1	0	1	0	0	1	0	1	0
Chr2	6476790_10947344	9855719	9877697	4	21978	No	No	0	0	1	0	1	1	1	0	1	0
Chr2	6476790_10947344	9885362	9885362	1	0	No	No	0	1	1	1	1	1	0	1	0	1
Chr2	6476790_10947344	9903233	9993642	5	90409	No	No	0	1	0	0	1	1	1	0	1	0
Chr2	6476790_10947344	9959142	9959142	1	0	No	No	0	1	1	1	0	0	0	1	0	1
Chr2	6476790_10947344	9998824	10004914	2	6090	No	No	0	0	0	0	1	1	1	0	1	0
Chr2	6476790_10947344	10012606	10012606	1	0	No	No	0	0	1	1	0	0	0	1	0	1
Chr2	6476790_10947344	10019432	10019432	1	0	No	No	0	1	1	1	0	0	0	1	0	1
Chr2	6476790_10947344	10030440	10030440	1	0	No	No	0	0	1	1	0	0	0	1	0	1
Chr2	6476790_10947344	10052804	10052804	1	0	No	No	0	0	0	0	0	1	0	1	0	1
Chr2	6476790_10947344	10053259	10053259	1	0	No	No	0	0	1	1	1	0	0	1	0	1
Chr2	6476790_10947344	10062538	10069159	3	6621	No	Yes	0	0	1	1	1	1	1	0	1	0
Chr2	12093078_14897421	12541763	12541763	1	0	No	No	0	0	0	1	0	1	0	1	0	1
Chr2	12093078_14897421	12554065	12556982	2	2917	No	No	0	1	1	0	1	0	1	0	0	1
Chr2	12093078_14897421	12563861	12603770	2	39909	No	No	0	0	1	0	1	0	1	0	1	0
Chr2	12093078_14897421	12622646	12843112	21	220466	No	No	0	1	0	1	0	1	1	0	1	0
Chr2	12093078_14897421	12859825	12891368	4	31543	No	No	0	0	0	1	0	1	1	0	1	0
Chr2	12093078_14897421	12931855	12991737	7	59882	No	No	0	1	1	0	1	0	1	0	1	0
Chr2	12093078_14897421	13113916	13113916	1	0	No	No	0	1	0	1	0	1	0	1	0	1
Chr2	12093078_14897421	13116631	13471477	19	354846	No	No	0	0	0	1	0	1	1	0	1	0
Chr2	12093078_14897421	13256086	13256086	1	0	No	No	0	1	1	0	1	0	0	1	0	1
Chr2	12093078_14897421	13483324	13483324	1	0	No	No	0	0	1	0	1	0	0	1	0	1
Chr2	12093078_14897421	13511332	13532486	2	21154	No	No	0	1	0	1	0	1	1	0	1	0
Chr2	12093078_14897421	13550671	13567547	4	16876	No	No	0	1	1	0	1	0	1	0	1	0
Chr2	12093078_14897421	13572133	13632774	13	60641	No	No	0	0	0	1	0	1	1	0	1	0
Chr2	12093078_14897421	13651430	14462330	87	810900	No	No	0	1	1	0	1	0	1	0	1	0
Chr2	12093078_14897421	14464759	14549568	12	84809	No	No	0	0	0	1	0	1	1	0	1	0
Chr2	12093078_14897421	14554345	14617013	7	62668	No	No	0	1	0	1	0	1	1	0	1	0
Chr2	12093078_14897421	14630873	14684581	2	53708	No	No	0	1	1	0	1	0	1	0	1	0
Chr2	12093078_14897421	14691403	14808943	13	117540	No	No	0	0	0	1	0	1	1	0	1	0
Chr2	12093078_14897421	14834009	14834009	1	0	No	Yes	0	1	1	0	1	0	0	1	0	1
Chr2	14991781_18727052	17442441	17447754	2	5313	No	No	0	1	0	0	1	1	1	0	1	0
Chr2	14991781_18727052	17460056	17460056	1	0	No	No	0	1	1	1	0	0	0	1	0	1
Chr2	14991781_18727052	17489588	17489588	1	0	No	No	0	0	0	0	1	1	0	1	0	1
Chr2	14991781_18727052	17508884	17508884	1	0	No	No	0	1	1	1	0	0	0	1	0	1
Chr2	14991781_18727052	17518180	17529921	3	11741	No	No	0	0	0	0	1	1	1	0	1	0
Chr2	14991781_18727052	17542423	17726736	29	184313	No	No	0	1	1	1	0	0	1	0	1	0
Chr2	14991781_18727052	17762324	17789242	7	26918	No	No	0	0	1	1	0	0	1	0	1	0
Chr2	14991781_18727052	17818323	17850578	5	32255	No	No	0	1	1	0	1	1	1	0	1	0
Chr2	14991781_18727052	17872090	17872090	1	0	No	No	0	1	0	1	0	0	0	1	0	1
Chr2	14991781_18727052	18027845	18027845	1	0	No	No	0	0	1	0	1	0	0	1	0	1
Chr2	14991781_18727052	18031905	18031905	1	0	No	No	0	1	1	0	1	0	0	1	0	1
Chr2	14991781_18727052	18132154	18277005	22	144851	No	No	0	0	0	1	0	1	1	0	1	0
Chr2	14991781_18727052	18164440	18164440	1	0	No	No	0	1	1	0	1	0	0	1	0	1
Chr2	14991781_18727052	18234504	18234504	1	0	No	No	0	1	1	0	1	0	0	1	0	1
Chr2	14991781_18727052	18288575	18296221	2	7646	No	No	0	0	1	0	1	0	1	0	1	0
Chr2	14991781_18727052	18308985	18315550	6	6565	No	No	0	0	0	1	0	1	1	0	1	0
Chr2	14991781_18727052	18323308	18330520	5	7212	No	No	0	1	1	0	1	0	1	0	1	0
Chr2	14991781_18727052	18401831	18405776	4	3945	No	No	0	1	0	1	0	1	1	0	0	1
Chr2	14991781_18727052	18413880	18510766	16	96886	No	No	0	1	1	0	1	0	1	0	1	0
Chr2	14991781_18727052	18534223	18548842	4	14619	No	No	0	0	0	1	0	1	1	0	1	0
Chr2	14991781_18727052	18550897	18683704	10	132807	No	Yes	0	1	0	1	0	1	1	0	1	0
Chr2	18727153_19192188	18835177	18835177	1	0	No	No	0	0	1	0	1	0	0	1	0	1
Chr2	18727153_19192188	18843729	18843729	1	0	No	No	0	1	0	1	0	1	0	1	0	1
Chr3	1_5302142	54081	90362	4	36281	No	No	0	0	1	0	1	0	1	0	1	0
Chr3	1_5302142	99228	99228	1	0	No	No	0	0	1	1	1	1	0	1	0	1
Chr3	1_5302142	103918	139717	9	35799	No	No	0	1	0	1	0	1	1	0	1	0
Chr3	1_5302142	143643	168653	3	25010	No	No	0	0	1	0	1	0	1	0	1	0
Chr3	1_5302142	184312	184312	1	0	No	No	0	0	0	1	0	1	0	1	0	1
Chr3	1_5302142	188842	188842	1	0	No	No	0	1	0	1	0	1	0	1	0	1
Chr3	1_5302142	235821	235871	2	50	No	No	0	0	1	0	1	0	0	1	0	1
Chr3	1_5302142	252427	274408	6	21981	No	No	0	1	1	0	1	0	1	0	1	0
Chr3	1_5302142	278214	309452	19	31238	No	No	0	0	0	1	0	1	1	0	1	0
Chr3	1_5302142	317335	335778	2	18443	No	No	0	1	0	1	0	1	1	0	1	0
Chr3	1_5302142	350962	357790	2	6828	No	No	0	0	1	0	1	0	1	0	1	0
Chr3	1_5302142	375778	375778	1	0	No	No	0	1	0	1	1	0	0	1	0	1
Chr3	1_5302142	397981	397981	1	0	No	No	0	0	1	0	0	1	0	1	0	1
Chr3	1_5302142	411744	411744	1	0	No	No	0	1	0	1	1	0	0	1	0	1
Chr3	1_5302142	423612	423612	1	0	No	No	0	0	1	0	0	1	0	1	0	1
Chr3	1_5302142	433457	470376	8	36919	No	No	0	1	0	1	1	0	1	0	1	0
Chr3	1_5302142	471769	475283	2	3514	No	No	0	1	1	0	0	1	1	0	0	1
Chr3	1_5302142	493190	493190	1	0	No	No	0	0	0	1	1	0	0	1	0	1
Chr3	1_5302142	498092	499371	2	1279	No	No	0	1	1	0	0	1	0	1	0	1
Chr3	1_5302142	547604	554336	4	6732	No	No	0	1	0	1	1	0	1	0	1	0
Chr3	1_5302142	556689	579030	2	22341	No	No	0	0	1	0	0	1	1	0	1	0
Chr3	1_5302142	589622	597332	2	7710	No	No	0	1	1	0	0	1	1	0	1	0
Chr3	1_5302142	619993	636792	4	16799	No	No	0	1	1	1	1	0	1	0	1	0
Chr3	1_5302142	675822	675822	1	0	No	No	0	1	0	0	0	1	0	1	0	1
Chr3	1_5302142	684112	719435	6	35323	No	No	0	0	1	1	1	0	1	0	1	0
Chr3	1_5302142	753781	776649	4	22868	No	No	0	1	1	1	1	0	1	0	1	0
Chr3	1_5302142	778384	781500	3	3116	No	No	0	0	0	0	0	1	1	0	0	1
Chr3	1_5302142	788541	810667	4	22126	No	No	0	1	0	0	0	1	1	0	1	0
Chr3	1_5302142	825429	825429	1	0	No	No	0	1	1	1	1	0	0	1	0	1
Chr3	1_5302142	830047	879584	9	49537	No	No	0	0	1	1	1	0	1	0	1	0
Chr3	1_5302142	892931	892931	1	0	No	No	0	1	0	0	0	1	0	1	0	1
Chr3	1_5302142	905977	955319	5	49342	No	No	0	0	1	0	1	0	1	0	1	0
Chr3	1_5302142	990202	1007717	3	17515	No	No	0	1	0	1	0	1	1	0	1	0
Chr3	1_5302142	1020276	1037902	4	17626	No	No	0	0	1	0	1	0	1	0	1	0
Chr3	1_5302142	1057262	1057262	1	0	No	No	0	1	0	1	0	1	0	1	0	1
Chr3	1_5302142	1079411	1124492	4	45081	No	No	0	1	1	0	1	0	1	0	1	0
Chr3	1_5302142	1154869	1154869	1	0	No	No	0	1	1	0	1	1	0	1	0	1
Chr3	1_5302142	1195814	1215853	4	20039	No	No	0	0	0	0	0	0	1	0	1	0
Chr3	1_5302142	1219792	1219792	1	0	No	No	0	1	1	1	1	1	0	1	0	1
Chr3	1_5302142	1261550	1261550	1	0	No	No	0	0	0	0	0	0	0	1	0	1
Chr3	1_5302142	1267416	1278901	6	11485	No	No	0	1	0	0	0	0	1	0	1	0
Chr3	1_5302142	1286919	1286919	1	0	No	No	0	1	1	1	1	1	0	1	0	1
Chr3	1_5302142	1292804	1499809	10	207005	No	No	0	0	0	0	0	0	1	0	1	0
Chr3	1_5302142	1374318	1375071	2	753	No	No	0	1	1	1	1	1	0	1	0	1
Chr3	1_5302142	1409735	1409735	1	0	No	No	0	0	1	1	1	1	0	1	0	1
Chr3	1_5302142	1419458	1419458	1	0	No	No	0	1	0	0	0	0	0	1	0	1
Chr3	1_5302142	1475590	1475590	1	0	No	No	0	1	0	0	0	0	0	1	0	1
Chr3	1_5302142	1482039	1482039	1	0	No	No	0	0	1	1	1	1	0	1	0	1
Chr3	1_5302142	1514614	1618613	8	103999	No	No	0	1	0	0	0	0	1	0	1	0
Chr3	1_5302142	1639588	1639588	1	0	No	No	0	0	0	0	0	0	0	1	0	1
Chr3	1_5302142	3507647	3507647	1	0	No	Yes	0	0	1	1	1	1	0	1	0	1
Chr3	5302243_7221703	5348640	5354946	2	6306	No	No	0	1	0	1	1	1	1	0	1	0
Chr3	5302243_7221703	5360375	5360444	3	69	No	No	0	0	0	1	1	1	0	1	0	1
Chr3	5302243_7221703	5383740	5391151	2	7411	No	No	0	1	0	0	0	0	1	0	1	0
Chr3	5302243_7221703	5412886	5429223	3	16337	No	No	0	1	1	1	1	1	1	0	1	0
Chr3	5302243_7221703	5455813	5455813	1	0	No	No	0	0	1	1	1	1	0	1	0	1
Chr3	5302243_7221703	5493446	5493446	1	0	No	No	0	0	0	0	0	0	0	1	0	1
Chr3	5302243_7221703	5512278	5592268	10	79990	No	No	0	0	1	1	1	1	1	0	1	0
Chr3	5302243_7221703	5598018	5691879	17	93861	No	No	0	1	0	0	0	0	1	0	1	0
Chr3	5302243_7221703	5704492	5731200	6	26708	No	No	0	0	0	0	0	0	1	0	1	0
Chr3	5302243_7221703	5739911	5746238	6	6327	No	No	0	1	1	1	1	1	1	0	1	0
Chr3	5302243_7221703	5748997	5758720	7	9723	No	No	0	0	0	0	0	0	1	0	1	0
Chr3	5302243_7221703	5766305	5811165	6	44860	No	No	0	0	1	1	0	1	1	0	1	0
Chr3	5302243_7221703	5812837	5812837	1	0	No	No	0	1	0	0	1	0	0	1	0	1
Chr3	5302243_7221703	5838716	5881363	4	42647	No	No	0	1	1	0	1	0	1	0	1	0
Chr3	5302243_7221703	5873616	5873616	1	0	No	No	0	1	0	1	0	1	0	1	0	1
Chr3	5302243_7221703	5892776	5892776	1	0	No	No	0	0	1	0	1	0	0	1	0	1
Chr3	5302243_7221703	5911694	5913196	2	1502	No	No	0	0	0	1	0	1	1	0	0	1
Chr3	5302243_7221703	5913873	5935632	3	21759	No	No	0	1	1	0	1	0	1	0	1	0
Chr3	5302243_7221703	5939178	5940948	2	1770	No	No	0	0	1	0	1	0	1	0	0	1
Chr3	5302243_7221703	5958448	5979190	3	20742	No	No	0	1	1	0	1	0	1	0	1	0
Chr3	5302243_7221703	6013250	6013250	1	0	No	No	0	0	1	0	1	0	0	1	0	1
Chr3	5302243_7221703	6029360	6029360	1	0	No	No	0	1	1	0	1	0	0	1	0	1
Chr3	5302243_7221703	6030164	6035234	2	5070	No	No	0	0	0	1	0	1	1	0	1	0
Chr3	5302243_7221703	6045747	6045747	1	0	No	No	0	1	1	0	1	0	0	1	0	1
Chr3	5302243_7221703	6051522	6113400	10	61878	No	No	0	0	1	0	1	0	1	0	1	0
Chr3	5302243_7221703	6115785	6116268	2	483	No	No	0	1	0	1	0	1	0	1	0	1
Chr3	5302243_7221703	6128269	6137609	2	9340	No	No	0	1	1	1	0	1	1	0	1	0
Chr3	5302243_7221703	6141185	6161132	5	19947	No	No	0	0	0	0	1	0	1	0	1	0
Chr3	5302243_7221703	6178683	6178932	3	249	No	No	0	1	1	1	0	1	0	1	0	1
Chr3	5302243_7221703	6184864	6184864	1	0	No	No	0	0	0	0	1	0	0	1	0	1
Chr3	5302243_7221703	6188395	6265841	10	77446	No	No	0	1	1	1	0	1	1	0	1	0
Chr3	5302243_7221703	6204942	6204946	2	4	No	No	0	1	0	0	0	0	0	1	0	1
Chr3	5302243_7221703	6210545	6211737	3	1192	No	No	0	1	0	0	1	1	0	1	0	1
Chr3	5302243_7221703	6272738	6290094	3	17356	No	No	0	0	0	0	1	1	1	0	1	0
Chr3	5302243_7221703	6306266	6306774	5	508	No	No	0	1	1	1	0	0	0	1	0	1
Chr3	5302243_7221703	6312866	6427155	20	114289	No	No	0	1	0	0	1	1	1	0	1	0
Chr3	5302243_7221703	6343801	6343801	1	0	No	No	0	0	1	1	0	0	0	1	0	1
Chr3	5302243_7221703	6436529	6561411	25	124882	No	No	0	0	0	0	1	1	1	0	1	0
Chr3	5302243_7221703	6570643	6570643	1	0	No	No	0	1	0	0	1	1	0	1	0	1
Chr3	5302243_7221703	6591240	6592734	2	1494	No	No	0	0	0	0	1	1	0	1	0	1
Chr3	5302243_7221703	6598716	6598716	1	0	No	No	0	1	1	1	0	0	0	1	0	1
Chr3	5302243_7221703	6613156	6643703	9	30547	No	No	0	1	0	0	1	1	1	0	1	0
Chr3	5302243_7221703	6644995	6645039	2	44	No	No	0	1	1	1	0	0	0	1	0	1
Chr3	5302243_7221703	6653145	6671256	3	18111	No	No	0	0	0	0	1	1	1	0	1	0
Chr3	5302243_7221703	6678433	6703411	4	24978	No	No	0	1	0	0	1	1	1	0	1	0
Chr3	5302243_7221703	6707582	6719035	4	11453	No	No	0	0	1	1	0	0	1	0	1	0
Chr3	5302243_7221703	6730821	6730821	1	0	No	No	0	0	0	0	1	1	0	1	0	1
Chr3	5302243_7221703	6766400	6768700	2	2300	No	No	0	1	0	0	1	1	1	0	0	1
Chr3	5302243_7221703	6772367	6869534	13	97167	No	No	0	1	1	1	0	0	1	0	1	0
Chr3	5302243_7221703	6786030	6786079	2	49	No	No	0	0	0	0	1	1	0	1	0	1
Chr3	5302243_7221703	6792637	6792637	1	0	No	No	0	0	1	1	0	0	0	1	0	1
Chr3	5302243_7221703	6882013	6936830	15	54817	No	No	0	0	1	1	0	0	1	0	1	0
Chr3	5302243_7221703	6962423	6982582	3	20159	No	No	0	1	0	0	1	1	1	0	1	0
Chr3	5302243_7221703	6999269	7047759	5	48490	No	No	0	1	1	1	0	0	1	0	1	0
Chr3	5302243_7221703	7051845	7051845	1	0	No	No	0	1	0	0	1	1	0	1	0	1
Chr3	5302243_7221703	7052806	7065466	4	12660	No	No	0	0	1	1	0	0	1	0	1	0
Chr3	5302243_7221703	7079340	7123579	4	44239	No	No	0	1	0	0	1	1	1	0	1	0
Chr3	5302243_7221703	7131874	7198051	9	66177	No	Yes	0	0	1	1	0	0	1	0	1	0
Chr3	8099673_8679765	8510262	8510262	1	0	No	Yes	0	1	1	1	1	1	0	1	0	1
Chr3	8919819_9270591	9045653	9238490	10	192837	No	Yes	0	0	0	0	1	1	1	0	1	0
Chr3	9312318_18306616	10460422	10648216	6	187794	No	No	0	1	0	1	0	1	1	0	1	0
Chr3	9312318_18306616	10611014	10611014	1	0	No	No	0	0	0	1	0	1	0	1	0	1
Chr3	9312318_18306616	10688499	10688499	1	0	No	No	0	0	1	0	1	0	0	1	0	1
Chr3	9312318_18306616	10722856	10722856	1	0	No	No	0	0	1	1	0	0	0	1	0	1
Chr3	9312318_18306616	10767976	10767976	1	0	No	No	0	1	0	0	1	1	0	1	0	1
Chr3	9312318_18306616	10785437	10794132	4	8695	No	No	0	1	1	1	0	0	1	0	1	0
Chr3	9312318_18306616	10795730	10801486	3	5756	No	No	0	0	1	1	0	0	1	0	1	0
Chr3	9312318_18306616	10803458	10814563	3	11105	No	No	0	1	1	1	0	0	1	0	1	0
Chr3	9312318_18306616	10817064	10825713	2	8649	No	No	0	1	0	0	1	1	1	0	1	0
Chr3	9312318_18306616	10870812	10873753	2	2941	No	No	0	0	1	1	0	0	1	0	0	1
Chr3	9312318_18306616	10874755	11017584	12	142829	No	No	0	0	0	0	1	1	1	0	1	0
Chr3	9312318_18306616	11051271	11051271	1	0	No	No	0	0	0	1	1	0	0	1	0	1
Chr3	9312318_18306616	11061879	11061879	1	0	No	No	0	0	0	1	1	1	0	1	0	1
Chr3	9312318_18306616	11081346	11081346	1	0	No	No	0	0	1	0	0	0	0	1	0	1
Chr3	9312318_18306616	11096878	11096878	1	0	No	No	0	0	0	1	1	0	0	1	0	1
Chr3	9312318_18306616	11107368	11107368	1	0	No	No	0	0	1	0	0	1	0	1	0	1
Chr3	9312318_18306616	11141887	11141887	1	0	No	No	0	0	1	0	1	0	0	1	0	1
Chr3	9312318_18306616	11146643	11146643	1	0	No	No	0	0	0	1	0	1	0	1	0	1
Chr3	9312318_18306616	11153629	11153629	1	0	No	No	0	0	1	0	1	0	0	1	0	1
Chr3	9312318_18306616	11172577	11173302	2	725	No	No	0	1	1	0	1	0	0	1	0	1
Chr3	9312318_18306616	11209615	11209615	1	0	No	No	0	0	1	0	1	0	0	1	0	1
Chr3	9312318_18306616	11224717	11224717	1	0	No	No	0	1	1	0	1	0	0	1	0	1
Chr3	9312318_18306616	11240318	11242345	2	2027	No	No	0	1	0	1	0	1	1	0	0	1
Chr3	9312318_18306616	11264283	11268301	3	4018	No	No	0	0	0	1	0	1	1	0	0	1
Chr3	9312318_18306616	12785693	12790856	2	5163	No	No	0	0	1	1	1	1	1	0	1	0
Chr3	9312318_18306616	12830644	12871011	4	40367	No	No	0	1	0	0	0	0	1	0	1	0
Chr3	9312318_18306616	12924025	12967761	5	43736	No	No	0	1	1	1	1	1	1	0	1	0
Chr3	9312318_18306616	12967978	12975899	2	7921	No	No	0	0	0	0	0	0	1	0	1	0
Chr3	9312318_18306616	13012598	13046169	6	33571	No	No	0	0	1	1	1	1	1	0	1	0
Chr3	9312318_18306616	13059198	13059198	1	0	No	No	0	1	0	0	0	0	0	1	0	1
Chr3	9312318_18306616	13063658	13063836	3	178	No	No	0	0	1	1	1	1	0	1	0	1
Chr3	9312318_18306616	13081818	13091172	3	9354	No	No	0	1	0	1	0	1	1	0	1	0
Chr3	9312318_18306616	13100481	13100481	1	0	No	No	0	0	0	1	0	1	0	1	0	1
Chr3	9312318_18306616	13113873	13113873	1	0	No	No	0	0	1	0	1	0	0	1	0	1
Chr3	9312318_18306616	13116681	13116681	1	0	No	No	0	0	0	1	0	1	0	1	0	1
Chr3	9312318_18306616	13148966	13148966	1	0	No	No	0	1	0	0	0	0	0	1	0	1
Chr3	9312318_18306616	13155532	13265192	11	109660	No	No	0	0	1	1	1	0	1	0	1	0
Chr3	9312318_18306616	13192313	13192313	1	0	No	No	0	1	0	0	0	1	0	1	0	1
Chr3	9312318_18306616	13281109	13285267	2	4158	No	No	0	0	0	0	0	1	1	0	0	1
Chr3	9312318_18306616	13292761	13292761	1	0	No	No	0	0	1	1	1	0	0	1	0	1
Chr3	9312318_18306616	13296322	13296322	1	0	No	No	0	0	0	0	0	1	0	1	0	1
Chr3	9312318_18306616	13300718	13348741	15	48023	No	No	0	1	0	0	0	1	1	0	1	0
Chr3	9312318_18306616	13308410	13308410	1	0	No	No	0	1	1	1	1	0	0	1	0	1
Chr3	9312318_18306616	13309714	13309714	1	0	No	No	0	1	0	0	0	1	0	1	0	1
Chr3	9312318_18306616	13311115	13311129	2	14	No	No	0	1	1	1	1	0	0	1	0	1
Chr3	9312318_18306616	13352306	13491114	18	138808	No	No	0	0	1	1	1	0	1	0	1	0
Chr3	9312318_18306616	13406280	13406280	1	0	No	No	0	0	0	0	0	1	0	1	0	1
Chr3	9312318_18306616	13418667	13418667	1	0	No	No	0	1	0	0	0	1	0	1	0	1
Chr3	9312318_18306616	13431049	13431049	1	0	No	No	0	1	1	1	1	0	0	1	0	1
Chr3	9312318_18306616	13461187	13461187	1	0	No	No	0	1	0	0	0	1	0	1	0	1
Chr3	9312318_18306616	13498148	13539548	4	41400	No	No	0	1	1	1	1	0	1	0	1	0
Chr3	9312318_18306616	13557983	13557983	1	0	No	No	0	1	0	0	0	1	0	1	0	1
Chr3	9312318_18306616	13600469	13612526	3	12057	No	No	0	0	0	0	0	1	1	0	1	0
Chr3	9312318_18306616	13626642	13626642	1	0	No	No	0	1	0	0	0	1	0	1	0	1
Chr3	9312318_18306616	13628440	13768697	4	140257	No	No	0	0	1	1	1	0	1	0	1	0
Chr3	9312318_18306616	13695156	13695156	1	0	No	No	0	0	0	0	0	1	0	1	0	1
Chr3	9312318_18306616	13723243	13723243	1	0	No	No	0	0	1	1	1	0	0	1	0	1
Chr3	9312318_18306616	13742398	13742398	1	0	No	No	0	0	1	1	1	1	0	1	0	1
Chr3	9312318_18306616	13751535	13751535	1	0	No	No	0	1	1	1	1	0	0	1	0	1
Chr3	9312318_18306616	13784430	13802130	6	17700	No	No	0	1	1	1	1	0	1	0	1	0
Chr3	9312318_18306616	13816731	13816731	1	0	No	No	0	1	0	0	0	1	0	1	0	1
Chr3	9312318_18306616	13904558	13936712	3	32154	No	No	0	0	1	1	1	0	1	0	1	0
Chr3	9312318_18306616	13980102	14033045	6	52943	No	No	0	0	0	0	0	1	1	0	1	0
Chr3	9312318_18306616	14043297	14050741	2	7444	No	No	0	1	1	1	1	0	1	0	1	0
Chr3	9312318_18306616	14069294	14069294	1	0	No	No	0	1	0	0	0	1	0	1	0	1
Chr3	9312318_18306616	14090550	14090554	2	4	No	No	0	0	1	1	1	0	0	1	0	1
Chr3	9312318_18306616	14100479	14100479	1	0	No	No	0	1	0	0	0	1	0	1	0	1
Chr3	9312318_18306616	14109862	14114633	2	4771	No	No	0	0	0	0	0	1	1	0	0	1
Chr3	9312318_18306616	14131103	14143350	2	12247	No	No	0	1	1	1	1	0	1	0	1	0
Chr3	9312318_18306616	14157605	14191188	6	33583	No	No	0	0	1	1	1	0	1	0	1	0
Chr3	9312318_18306616	14223072	14289050	4	65978	No	No	0	1	1	1	1	0	1	0	1	0
Chr3	9312318_18306616	14276352	14276352	1	0	No	No	0	0	1	1	1	0	0	1	0	1
Chr3	9312318_18306616	14308918	14316576	4	7658	No	No	0	0	0	0	0	1	1	0	1	0
Chr3	9312318_18306616	14325281	14334235	3	8954	No	No	0	0	1	1	1	0	1	0	1	0
Chr3	9312318_18306616	14339571	14339571	1	0	No	No	0	1	1	1	1	0	0	1	0	1
Chr3	9312318_18306616	14374219	14411690	4	37471	No	No	0	0	0	1	0	1	1	0	1	0
Chr3	9312318_18306616	14412570	14468300	4	55730	No	No	0	1	0	1	0	1	1	0	1	0
Chr3	9312318_18306616	14488274	14503277	3	15003	No	No	0	1	1	0	1	0	1	0	1	0
Chr3	9312318_18306616	14508941	14547858	6	38917	No	No	0	0	0	1	0	1	1	0	1	0
Chr3	9312318_18306616	14550750	14550750	1	0	No	No	0	1	0	1	0	1	0	1	0	1
Chr3	9312318_18306616	14558497	14558497	1	0	No	No	0	0	1	0	1	0	0	1	0	1
Chr3	9312318_18306616	14564156	14564156	1	0	No	No	0	1	0	1	0	1	0	1	0	1
Chr3	9312318_18306616	14573268	14573268	1	0	No	No	0	1	0	0	1	0	0	1	0	1
Chr3	9312318_18306616	14620213	14624772	2	4559	No	No	0	0	1	1	0	1	1	0	0	1
Chr3	9312318_18306616	14633211	14641504	5	8293	No	No	0	0	0	0	1	0	1	0	1	0
Chr3	9312318_18306616	14656986	14661326	4	4340	No	No	0	0	1	0	0	1	1	0	0	1
Chr3	9312318_18306616	14666869	14719014	10	52145	No	No	0	1	1	0	0	1	1	0	1	0
Chr3	9312318_18306616	14679019	14679104	2	85	No	No	0	0	0	1	1	0	0	1	0	1
Chr3	9312318_18306616	14746485	14751198	2	4713	No	No	0	0	1	0	1	0	1	0	0	1
Chr3	9312318_18306616	14771480	14774443	2	2963	No	No	0	0	0	1	0	1	1	0	0	1
Chr3	9312318_18306616	14807498	14814413	3	6915	No	No	0	1	1	0	1	0	1	0	1	0
Chr3	9312318_18306616	14819267	14834064	6	14797	No	No	0	0	0	1	0	1	1	0	1	0
Chr3	9312318_18306616	14834651	14834651	1	0	No	No	0	1	1	0	1	0	0	1	0	1
Chr3	9312318_18306616	14847314	14848329	2	1015	No	No	0	0	0	1	0	1	0	1	0	1
Chr3	9312318_18306616	14849369	14849369	1	0	No	No	0	0	0	0	0	0	0	1	0	1
Chr3	9312318_18306616	14870143	14905390	6	35247	No	No	0	1	0	1	0	1	1	0	1	0
Chr3	9312318_18306616	14901059	14901059	1	0	No	No	0	1	0	0	0	0	0	1	0	1
Chr3	9312318_18306616	14920334	14920334	1	0	No	No	0	0	1	0	1	0	0	1	0	1
Chr3	9312318_18306616	14926085	14926085	1	0	No	No	0	0	0	0	1	0	0	1	0	1
Chr3	9312318_18306616	14950752	14950752	1	0	No	No	0	1	1	1	0	1	0	1	0	1
Chr3	9312318_18306616	15009382	15094212	11	84830	No	No	0	0	0	0	1	0	1	0	1	0
Chr3	9312318_18306616	15096564	15114115	5	17551	No	No	0	1	0	0	1	0	1	0	1	0
Chr3	9312318_18306616	15138045	15143592	3	5547	No	No	0	0	1	1	0	1	1	0	1	0
Chr3	9312318_18306616	15155257	15155257	1	0	No	No	0	1	1	1	0	1	0	1	0	1
Chr3	9312318_18306616	15161559	15267443	8	105884	No	No	0	0	0	0	1	0	1	0	1	0
Chr3	9312318_18306616	15288455	15371228	7	82773	No	No	0	1	0	0	1	0	1	0	1	0
Chr3	9312318_18306616	15322312	15322312	1	0	No	No	0	0	1	1	0	1	0	1	0	1
Chr3	9312318_18306616	15373760	15450757	14	76997	No	No	0	0	0	0	1	0	1	0	1	0
Chr3	9312318_18306616	15406492	15406492	1	0	No	No	0	1	1	1	0	1	0	1	0	1
Chr3	9312318_18306616	15464079	15464518	2	439	No	No	0	1	1	1	0	1	0	1	0	1
Chr3	9312318_18306616	15478352	15498823	3	20471	No	No	0	1	1	1	1	0	1	0	1	0
Chr3	9312318_18306616	15552928	15637871	6	84943	No	No	0	0	1	1	1	0	1	0	1	0
Chr3	9312318_18306616	15612338	15612338	1	0	No	No	0	0	0	0	0	1	0	1	0	1
Chr3	9312318_18306616	15616027	15616027	1	0	No	No	0	1	0	0	0	1	0	1	0	1
Chr3	9312318_18306616	15658199	15695170	8	36971	No	No	0	1	1	1	1	0	1	0	1	0
Chr3	9312318_18306616	15707770	15715338	3	7568	No	No	0	0	0	0	0	1	1	0	1	0
Chr3	9312318_18306616	15717905	15730914	4	13009	No	No	0	1	1	1	1	0	1	0	1	0
Chr3	9312318_18306616	15744492	15769126	7	24634	No	No	0	0	0	0	0	1	1	0	1	0
Chr3	9312318_18306616	15797230	15797230	1	0	No	No	0	1	0	0	0	1	0	1	0	1
Chr3	9312318_18306616	15799310	15831814	7	32504	No	No	0	0	1	1	1	0	1	0	1	0
Chr3	9312318_18306616	15846213	15846213	1	0	No	No	0	1	0	0	0	1	0	1	0	1
Chr3	9312318_18306616	15850087	15850894	2	807	No	No	0	0	1	1	1	0	0	1	0	1
Chr3	9312318_18306616	15868118	15872543	2	4425	No	No	0	0	0	0	0	1	1	0	0	1
Chr3	9312318_18306616	15875180	15903202	4	28022	No	No	0	1	1	1	1	0	1	0	1	0
Chr3	9312318_18306616	15939996	16002422	14	62426	No	No	0	0	1	1	1	0	1	0	1	0
Chr3	9312318_18306616	16011260	16035167	7	23907	No	No	0	1	0	0	0	1	1	0	1	0
Chr3	9312318_18306616	16054815	16054815	1	0	No	No	0	0	0	0	0	1	0	1	0	1
Chr3	9312318_18306616	16060070	16060070	1	0	No	No	0	1	0	0	0	1	0	1	0	1
Chr3	9312318_18306616	16069431	16070370	3	939	No	No	0	0	0	0	0	1	0	1	0	1
Chr3	9312318_18306616	16075222	16081309	3	6087	No	No	0	1	1	1	1	0	1	0	1	0
Chr3	9312318_18306616	16092281	16113391	6	21110	No	No	0	0	0	0	0	1	1	0	1	0
Chr3	9312318_18306616	16118779	16126287	2	7508	No	No	0	1	0	0	0	1	1	0	1	0
Chr3	9312318_18306616	16128539	16175135	14	46596	No	No	0	0	1	1	1	0	1	0	1	0
Chr3	9312318_18306616	16187389	16238383	15	50994	No	No	0	0	0	0	0	1	1	0	1	0
Chr3	9312318_18306616	16247665	16389376	11	141711	No	No	0	1	1	1	1	0	1	0	1	0
Chr3	9312318_18306616	16301607	16301607	1	0	No	No	0	1	0	0	0	1	0	1	0	1
Chr3	9312318_18306616	16321675	16321675	1	0	No	No	0	0	0	0	0	1	0	1	0	1
Chr3	9312318_18306616	16414268	16414268	1	0	No	No	0	0	0	0	0	1	0	1	0	1
Chr3	9312318_18306616	16422382	16484151	5	61769	No	No	0	1	0	0	0	1	1	0	1	0
Chr3	9312318_18306616	16500596	16533306	5	32710	No	No	0	1	0	1	1	0	1	0	1	0
Chr3	9312318_18306616	16572060	16572060	1	0	No	No	0	1	1	1	0	1	0	1	0	1
Chr3	9312318_18306616	16590126	16590126	1	0	No	No	0	0	1	1	0	1	0	1	0	1
Chr3	9312318_18306616	16608659	16634482	4	25823	No	No	0	1	1	1	0	1	1	0	1	0
Chr3	9312318_18306616	16649196	16711539	6	62343	No	No	0	0	0	0	1	0	1	0	1	0
Chr3	9312318_18306616	16690022	16690022	1	0	No	No	0	1	0	0	1	0	0	1	0	1
Chr3	9312318_18306616	16716443	16744125	4	27682	No	No	0	0	1	1	0	1	1	0	1	0
Chr3	9312318_18306616	16730265	16730265	1	0	No	No	0	0	0	0	1	0	0	1	0	1
Chr3	9312318_18306616	16773579	16785898	4	12319	No	No	0	0	0	0	1	0	1	0	1	0
Chr3	9312318_18306616	16805781	16817226	3	11445	No	No	0	1	1	1	0	1	1	0	1	0
Chr3	9312318_18306616	16828175	16864887	7	36712	No	No	0	0	1	1	0	1	1	0	1	0
Chr3	9312318_18306616	16859683	16859683	1	0	No	No	0	1	0	0	1	0	0	1	0	1
Chr3	9312318_18306616	16871329	16875331	2	4002	No	No	0	1	0	0	1	0	1	0	0	1
Chr3	9312318_18306616	16887912	16919536	4	31624	No	No	0	0	0	0	1	0	1	0	1	0
Chr3	9312318_18306616	16930126	16930126	1	0	No	No	0	1	1	1	0	1	0	1	0	1
Chr3	9312318_18306616	16954610	16973645	3	19035	No	No	0	0	1	1	0	1	1	0	1	0
Chr3	9312318_18306616	16990491	17020001	4	29510	No	No	0	0	0	0	1	0	1	0	1	0
Chr3	9312318_18306616	17024945	17029032	2	4087	No	No	0	1	0	0	1	0	1	0	0	1
Chr3	9312318_18306616	17033461	17090968	6	57507	No	No	0	0	1	1	0	1	1	0	1	0
Chr3	9312318_18306616	17102845	17152027	5	49182	No	No	0	1	0	0	1	0	1	0	1	0
Chr3	9312318_18306616	17163105	17188898	8	25793	No	No	0	1	1	1	0	1	1	0	1	0
Chr3	9312318_18306616	17194251	17222290	4	28039	No	No	0	0	1	1	0	1	1	0	1	0
Chr3	9312318_18306616	17226303	17271134	7	44831	No	No	0	1	1	1	0	1	1	0	1	0
Chr3	9312318_18306616	17288232	17383488	7	95256	No	No	0	0	1	1	0	1	1	0	1	0
Chr3	9312318_18306616	17318711	17318711	1	0	No	No	0	1	0	0	1	0	0	1	0	1
Chr3	9312318_18306616	17441107	17441107	1	0	No	No	0	1	1	1	0	1	0	1	0	1
Chr3	9312318_18306616	17445599	17450360	2	4761	No	No	0	0	0	0	1	0	1	0	0	1
Chr3	9312318_18306616	17452460	17496505	6	44045	No	No	0	1	1	1	0	1	1	0	1	0
Chr3	9312318_18306616	17510722	17538829	4	28107	No	No	0	0	0	0	1	0	1	0	1	0
Chr3	9312318_18306616	17552758	17709604	19	156846	No	No	0	1	1	1	0	1	1	0	1	0
Chr3	9312318_18306616	17738441	17744365	2	5924	No	No	0	1	0	0	0	0	1	0	1	0
Chr3	9312318_18306616	17750254	17755265	3	5011	No	No	0	1	1	1	1	1	1	0	1	0
Chr3	9312318_18306616	17781037	17781037	1	0	No	No	0	0	1	1	1	1	0	1	0	1
Chr3	9312318_18306616	17796398	17916829	14	120431	No	No	0	1	0	0	0	0	1	0	1	0
Chr3	9312318_18306616	17841951	17841951	1	0	No	No	0	0	1	1	1	1	0	1	0	1
Chr3	9312318_18306616	17949213	17949213	1	0	No	No	0	0	0	0	0	0	0	1	0	1
Chr3	9312318_18306616	17964447	17973518	4	9071	No	No	0	1	1	1	1	1	1	0	1	0
Chr3	9312318_18306616	17990949	18250523	14	259574	No	Yes	0	1	0	0	0	0	1	0	1	0
Chr3	9312318_18306616	18116659	18116659	1	0	No	No	0	1	1	1	0	0	0	1	0	1
Chr4	39196_3366696	149898	154205	2	4307	No	No	0	1	1	1	0	0	1	0	0	1
Chr4	39196_3366696	181496	185576	2	4080	No	No	0	1	0	0	1	1	1	0	0	1
Chr4	39196_3366696	237324	346486	10	109162	No	No	0	0	1	1	0	0	1	0	1	0
Chr4	39196_3366696	370595	370595	1	0	No	No	0	1	1	1	1	1	0	1	0	1
Chr4	39196_3366696	401933	402039	2	106	No	No	0	1	0	0	1	1	0	1	0	1
Chr4	39196_3366696	407149	407149	1	0	No	No	0	0	0	0	1	1	0	1	0	1
Chr4	39196_3366696	468362	468362	1	0	No	No	0	0	1	1	0	0	0	1	0	1
Chr4	39196_3366696	533215	573235	3	40020	No	No	0	1	0	0	1	1	1	0	1	0
Chr4	39196_3366696	579515	582769	2	3254	No	No	0	0	1	1	1	1	1	0	0	1
Chr4	39196_3366696	611717	742747	8	131030	No	No	0	1	0	0	0	0	1	0	1	0
Chr4	39196_3366696	707342	707342	1	0	No	No	0	0	1	1	1	1	0	1	0	1
Chr4	39196_3366696	759278	760072	2	794	No	No	0	1	0	0	1	0	0	1	0	1
Chr4	39196_3366696	766872	770117	4	3245	No	No	0	0	1	1	0	1	1	0	0	1
Chr4	39196_3366696	777928	778701	2	773	No	No	0	0	0	0	1	0	0	1	0	1
Chr4	39196_3366696	794904	796888	2	1984	No	No	0	1	0	0	1	0	1	0	0	1
Chr4	39196_3366696	806858	831021	7	24163	No	No	0	0	0	0	1	0	1	0	1	0
Chr4	39196_3366696	847672	926656	7	78984	No	No	0	1	1	1	0	1	1	0	1	0
Chr4	39196_3366696	950455	987689	4	37234	No	No	0	0	0	0	1	0	1	0	1	0
Chr4	39196_3366696	994037	994312	2	275	No	No	0	0	1	1	0	1	0	1	0	1
Chr4	39196_3366696	1004087	1004087	1	0	No	No	0	1	1	0	1	0	0	1	0	1
Chr4	39196_3366696	1012938	1012938	1	0	No	No	0	0	0	1	0	1	0	1	0	1
Chr4	39196_3366696	1022954	1247771	8	224817	No	No	0	1	0	1	0	1	1	0	1	0
Chr4	39196_3366696	1256583	1256583	1	0	No	No	0	1	1	0	1	0	0	1	0	1
Chr4	39196_3366696	1556945	1612481	4	55536	No	No	0	0	1	0	1	0	1	0	1	0
Chr4	39196_3366696	1639881	1698196	6	58315	No	No	0	0	0	1	0	1	1	0	1	0
Chr4	39196_3366696	1663631	1663631	1	0	No	No	0	0	1	0	1	0	0	1	0	1
Chr4	39196_3366696	1761888	1762358	2	470	No	No	0	1	0	1	0	1	0	1	0	1
Chr4	39196_3366696	1780841	1780841	1	0	No	No	0	0	0	1	0	1	0	1	0	1
Chr4	39196_3366696	1787614	1788302	2	688	No	No	0	0	1	0	1	0	0	1	0	1
Chr4	39196_3366696	1788869	1805159	3	16290	No	No	0	1	0	1	0	1	1	0	1	0
Chr4	39196_3366696	1812167	1812167	1	0	No	No	0	0	0	1	0	1	0	1	0	1
Chr4	39196_3366696	1826645	1827015	2	370	No	No	0	1	1	0	1	0	0	1	0	1
Chr4	39196_3366696	1861181	1861181	1	0	No	No	0	1	0	1	0	1	0	1	0	1
Chr4	39196_3366696	1866292	1866292	1	0	No	No	0	1	0	0	0	0	0	1	0	1
Chr4	39196_3366696	1867250	1867250	1	0	No	No	0	1	1	0	1	0	0	1	0	1
Chr4	39196_3366696	1886365	1892199	2	5834	No	No	0	0	1	0	1	0	1	0	1	0
Chr4	39196_3366696	1894002	1934229	5	40227	No	No	0	1	1	0	1	0	1	0	1	0
Chr4	39196_3366696	1970468	1970468	1	0	No	No	0	0	1	0	1	0	0	1	0	1
Chr4	39196_3366696	1980224	1980224	1	0	No	No	0	1	1	0	1	0	0	1	0	1
Chr4	39196_3366696	2005604	2059979	8	54375	No	No	0	1	0	1	0	1	1	0	1	0
Chr4	39196_3366696	2020199	2020199	1	0	No	No	0	0	0	1	0	1	0	1	0	1
Chr4	39196_3366696	2025861	2025862	2	1	No	No	0	1	1	0	1	0	0	1	0	1
Chr4	39196_3366696	2101105	2119601	3	18496	No	No	0	0	0	1	0	1	1	0	1	0
Chr4	39196_3366696	2152601	2153317	2	716	No	No	0	1	1	0	1	0	0	1	0	1
Chr4	39196_3366696	2175233	2233630	8	58397	No	No	0	0	1	0	1	0	1	0	1	0
Chr4	39196_3366696	2237307	2252717	5	15410	No	No	0	0	0	1	0	1	1	0	1	0
Chr4	39196_3366696	2286277	2310312	3	24035	No	No	0	0	0	0	0	1	1	0	1	0
Chr4	39196_3366696	2315788	2341406	5	25618	No	No	0	1	0	0	0	1	1	0	1	0
Chr4	39196_3366696	2349728	2350047	2	319	No	No	0	1	1	1	1	0	0	1	0	1
Chr4	39196_3366696	2352202	2352202	1	0	No	No	0	0	1	1	1	0	0	1	0	1
Chr4	39196_3366696	2368056	2368056	1	0	No	No	0	1	1	1	1	0	0	1	0	1
Chr4	39196_3366696	2379364	2395064	5	15700	No	No	0	0	0	0	0	1	1	0	1	0
Chr4	39196_3366696	2439479	2439479	1	0	No	No	0	0	1	1	0	0	0	1	0	1
Chr4	39196_3366696	2449926	2502036	8	52110	No	No	0	1	0	0	1	1	1	0	1	0
Chr4	39196_3366696	2531928	2536206	2	4278	No	No	0	0	1	1	0	0	1	0	0	1
Chr4	39196_3366696	2548501	2553924	3	5423	No	No	0	1	1	1	0	0	1	0	1	0
Chr4	39196_3366696	2565711	2565711	1	0	No	No	0	0	0	0	1	1	0	1	0	1
Chr4	39196_3366696	2571242	2571242	1	0	No	No	0	1	1	1	0	0	0	1	0	1
Chr4	39196_3366696	2644255	2644255	1	0	No	No	0	0	0	0	1	1	0	1	0	1
Chr4	39196_3366696	2669772	2673001	2	3229	No	No	0	1	0	0	1	1	1	0	0	1
Chr4	39196_3366696	2680115	2711738	2	31623	No	No	0	0	0	0	1	1	1	0	1	0
Chr4	39196_3366696	2719165	2729726	5	10561	No	No	0	1	0	0	1	1	1	0	1	0
Chr4	39196_3366696	2746476	2746476	1	0	No	No	0	0	1	1	0	0	0	1	0	1
Chr4	39196_3366696	2760347	2761710	3	1363	No	No	0	1	1	1	0	0	0	1	0	1
Chr4	39196_3366696	2772349	2779563	3	7214	No	No	0	0	1	1	0	0	1	0	1	0
Chr4	39196_3366696	2780820	2782106	3	1286	No	No	0	1	0	0	1	1	0	1	0	1
Chr4	39196_3366696	2788793	2796562	5	7769	No	No	0	0	0	0	1	1	1	0	1	0
Chr4	39196_3366696	2810518	2810518	1	0	No	No	0	1	1	1	0	0	0	1	0	1
Chr4	39196_3366696	2814595	2822087	3	7492	No	No	0	1	0	0	1	1	1	0	1	0
Chr4	39196_3366696	2829903	2874836	5	44933	No	No	0	1	1	1	0	0	1	0	1	0
Chr4	39196_3366696	2902589	2912605	3	10016	No	No	0	0	1	0	0	0	1	0	1	0
Chr4	39196_3366696	2924200	2986908	5	62708	No	No	0	1	0	1	0	0	1	0	1	0
Chr4	39196_3366696	2993810	2993810	1	0	No	No	0	1	1	0	1	1	0	1	0	1
Chr4	39196_3366696	3004815	3014189	3	9374	No	No	0	0	0	1	0	0	1	0	1	0
Chr4	39196_3366696	3034246	3036183	2	1937	No	No	0	1	1	0	1	1	1	0	0	1
Chr4	39196_3366696	3043810	3066734	6	22924	No	No	0	1	0	1	0	0	1	0	1	0
Chr4	39196_3366696	3052491	3052491	1	0	No	No	0	0	1	0	1	1	0	1	0	1
Chr4	39196_3366696	3074338	3098649	2	24311	No	No	0	0	0	1	0	0	1	0	1	0
Chr4	39196_3366696	3111738	3111738	1	0	No	No	0	1	0	0	0	0	0	1	0	1
Chr4	39196_3366696	3111804	3123082	3	11278	No	No	0	1	1	0	1	1	1	0	1	0
Chr4	39196_3366696	3128161	3137993	3	9832	No	No	0	0	1	0	1	1	1	0	1	0
Chr4	39196_3366696	3155103	3155103	1	0	No	No	0	0	0	1	0	0	0	1	0	1
Chr4	39196_3366696	3156866	3165218	2	8352	No	No	0	1	1	0	1	1	1	0	1	0
Chr4	39196_3366696	3173154	3270440	11	97286	No	No	0	0	0	1	0	0	1	0	1	0
Chr4	39196_3366696	3192405	3192405	1	0	No	No	0	1	0	1	0	0	0	1	0	1
Chr4	39196_3366696	3201697	3201697	1	0	No	No	0	0	1	0	1	1	0	1	0	1
Chr4	39196_3366696	3279372	3279372	1	0	No	No	0	1	0	1	0	0	0	1	0	1
Chr4	39196_3366696	3300266	3314879	3	14613	No	No	0	1	1	0	1	1	1	0	1	0
Chr4	39196_3366696	3317796	3317796	1	0	No	No	0	0	1	0	1	1	0	1	0	1
Chr4	39196_3366696	3329440	3331443	2	2003	No	Yes	0	0	0	1	0	0	1	0	0	1
Chr4	3397559_6200562	5284126	5299861	3	15735	No	No	0	1	0	0	0	0	1	0	1	0
Chr4	3397559_6200562	5309390	5309390	1	0	No	No	0	1	0	1	1	1	0	1	0	1
Chr4	3397559_6200562	5317069	5317069	1	0	No	No	0	0	1	0	0	0	0	1	0	1
Chr4	3397559_6200562	5336620	5456715	11	120095	No	No	0	1	1	0	1	1	1	0	1	0
Chr4	3397559_6200562	5515978	5515978	1	0	No	No	0	0	0	1	0	0	0	1	0	1
Chr4	3397559_6200562	5528675	5528675	1	0	No	No	0	0	1	1	1	1	0	1	0	1
Chr4	3397559_6200562	5557906	5557906	1	0	No	No	0	0	1	1	0	0	0	1	0	1
Chr4	3397559_6200562	5568816	5568816	1	0	No	No	0	1	1	1	0	0	0	1	0	1
Chr4	3397559_6200562	5571021	5577879	2	6858	No	No	0	0	1	1	0	0	1	0	1	0
Chr4	3397559_6200562	5587965	5597696	4	9731	No	No	0	1	0	0	1	1	1	0	1	0
Chr4	3397559_6200562	5604913	5604913	1	0	No	No	0	1	1	1	0	0	0	1	0	1
Chr4	3397559_6200562	5635039	5635039	1	0	No	No	0	1	0	0	1	1	0	1	0	1
Chr4	3397559_6200562	5648297	5648297	1	0	No	No	0	0	0	0	0	1	0	1	0	1
Chr4	3397559_6200562	5693135	5693135	1	0	No	No	0	1	0	0	0	1	0	1	0	1
Chr4	3397559_6200562	5705786	5707509	2	1723	No	No	0	1	1	1	1	0	1	0	0	1
Chr4	3397559_6200562	5717543	5724820	2	7277	No	No	0	1	0	0	0	1	1	0	1	0
Chr4	3397559_6200562	5752942	5772154	5	19212	No	No	0	0	0	0	0	1	1	0	1	0
Chr4	3397559_6200562	5783650	5795864	3	12214	No	No	0	0	1	1	1	0	1	0	1	0
Chr4	3397559_6200562	5796770	5805947	2	9177	No	No	0	0	0	0	0	1	1	0	1	0
Chr4	3397559_6200562	5817747	5831122	3	13375	No	No	0	1	1	1	1	0	1	0	1	0
Chr4	3397559_6200562	5841308	5841308	1	0	No	No	0	0	0	0	0	1	0	1	0	1
Chr4	3397559_6200562	5871578	5871578	1	0	No	No	0	1	1	1	1	0	0	1	0	1
Chr4	3397559_6200562	5879600	5887670	3	8070	No	No	0	0	1	1	1	0	1	0	1	0
Chr4	3397559_6200562	5890176	5890176	1	0	No	No	0	1	0	0	0	1	0	1	0	1
Chr4	3397559_6200562	5899242	5901865	2	2623	No	No	0	1	1	1	1	0	1	0	0	1
Chr4	3397559_6200562	5932466	5932466	1	0	No	No	0	0	0	0	0	1	0	1	0	1
Chr4	3397559_6200562	5953919	5953919	1	0	No	No	0	1	1	1	1	0	0	1	0	1
Chr4	3397559_6200562	5994437	6003643	3	9206	No	No	0	1	0	0	0	1	1	0	1	0
Chr4	3397559_6200562	6056568	6057773	2	1205	No	No	0	0	0	0	0	1	0	1	0	1
Chr4	3397559_6200562	6074231	6074964	2	733	No	No	0	0	1	1	1	0	0	1	0	1
Chr4	3397559_6200562	6102297	6102297	1	0	No	No	0	1	0	0	0	1	0	1	0	1
Chr4	3397559_6200562	6107976	6178049	4	70073	No	Yes	0	0	1	0	0	1	1	0	1	0
Chr4	6200663_7527290	6245191	6245191	1	0	No	No	0	0	0	1	1	0	0	1	0	1
Chr4	6200663_7527290	6250188	6259515	4	9327	No	No	0	1	1	0	0	1	1	0	1	0
Chr4	6200663_7527290	6266452	6266452	1	0	No	No	0	1	0	1	1	0	0	1	0	1
Chr4	6200663_7527290	6273559	6273559	1	0	No	No	0	0	1	0	0	1	0	1	0	1
Chr4	6200663_7527290	6294679	6339261	4	44582	No	No	0	0	1	1	0	1	1	0	1	0
Chr4	6200663_7527290	6344604	6344604	1	0	No	No	0	1	1	1	0	1	0	1	0	1
Chr4	6200663_7527290	6347980	6348663	2	683	No	No	0	0	0	0	1	0	0	1	0	1
Chr4	6200663_7527290	6368016	6368016	1	0	No	No	0	1	1	1	0	1	0	1	0	1
Chr4	6200663_7527290	6376333	7074741	17	698408	No	No	0	1	0	1	1	0	1	0	1	0
Chr4	6200663_7527290	6480638	6480638	1	0	No	No	0	0	0	1	1	0	0	1	0	1
Chr4	6200663_7527290	6572019	6572019	1	0	No	No	0	1	1	0	0	1	0	1	0	1
Chr4	6200663_7527290	6621071	6621071	1	0	No	No	0	0	1	0	0	1	0	1	0	1
Chr4	6200663_7527290	6641812	6641812	1	0	No	No	0	1	1	0	0	1	0	1	0	1
Chr4	6200663_7527290	6768386	6768386	1	0	No	No	0	0	1	0	0	1	0	1	0	1
Chr4	6200663_7527290	6804077	6804077	1	0	No	No	0	1	0	1	1	0	0	1	0	1
Chr4	6200663_7527290	6816007	6816007	1	0	No	No	0	1	1	0	1	0	0	1	0	1
Chr4	6200663_7527290	6894891	6894891	1	0	No	No	0	0	0	1	0	1	0	1	0	1
Chr4	6200663_7527290	6920012	6920012	1	0	No	No	0	0	1	0	1	0	0	1	0	1
Chr4	6200663_7527290	7059165	7059254	2	89	No	No	0	0	0	1	0	0	0	1	0	1
Chr4	6200663_7527290	7132643	7132643	1	0	No	No	0	0	0	1	0	0	0	1	0	1
Chr4	6200663_7527290	7141026	7160374	3	19348	No	No	0	0	1	0	1	1	1	0	1	0
Chr4	6200663_7527290	7191263	7191263	1	0	No	No	0	1	1	1	0	0	0	1	0	1
Chr4	6200663_7527290	7204494	7204494	1	0	No	No	0	1	0	1	0	0	0	1	0	1
Chr4	6200663_7527290	7232156	7237702	2	5546	No	No	0	1	1	0	1	1	1	0	1	0
Chr4	6200663_7527290	7242214	7242214	1	0	No	No	0	0	0	1	0	0	0	1	0	1
Chr4	6200663_7527290	7248936	7304383	6	55447	No	No	0	0	1	0	1	1	1	0	1	0
Chr4	6200663_7527290	7320432	7326231	3	5799	No	No	0	1	1	0	1	1	1	0	1	0
Chr4	6200663_7527290	7330237	7397942	9	67705	No	No	0	1	0	1	0	0	1	0	1	0
Chr4	6200663_7527290	7434387	7434811	2	424	No	No	0	1	1	0	1	1	0	1	0	1
Chr4	6200663_7527290	7447615	7449465	2	1850	No	No	0	0	1	0	1	1	1	0	0	1
Chr4	6200663_7527290	7461761	7461761	1	0	No	No	0	1	1	0	1	1	0	1	0	1
Chr4	6200663_7527290	7493692	7504003	5	10311	No	Yes	0	0	0	1	0	0	1	0	1	0
Chr4	7908101_8255654	7950262	8084495	17	134233	No	No	0	1	0	0	1	1	1	0	1	0
Chr4	7908101_8255654	8132689	8224204	5	91515	No	Yes	0	0	1	1	0	0	1	0	1	0
Chr4	8888402_16510541	9440394	9440394	1	0	No	No	0	1	1	1	0	0	0	1	0	1
Chr4	8888402_16510541	9541644	9584403	2	42759	No	No	0	1	0	1	0	0	1	0	1	0
Chr4	8888402_16510541	9590481	9597270	4	6789	No	No	0	0	0	1	0	0	1	0	1	0
Chr4	8888402_16510541	9639518	9674050	5	34532	No	No	0	1	0	1	0	0	1	0	1	0
Chr4	8888402_16510541	9689547	9689547	1	0	No	No	0	1	1	0	1	1	0	1	0	1
Chr4	8888402_16510541	9735062	9807462	11	72400	No	No	0	0	1	0	1	1	1	0	1	0
Chr4	8888402_16510541	9813985	9819967	3	5982	No	No	0	1	0	1	0	0	1	0	1	0
Chr4	8888402_16510541	9838119	9850356	2	12237	No	No	0	1	1	0	1	1	1	0	1	0
Chr4	8888402_16510541	9862769	9864333	2	1564	No	No	0	1	0	1	0	0	1	0	0	1
Chr4	8888402_16510541	9991381	9992099	2	718	No	No	0	1	1	0	1	1	0	1	0	1
Chr4	8888402_16510541	10046225	10111461	2	65236	No	No	0	0	1	0	1	1	1	0	1	0
Chr4	8888402_16510541	10142238	10145725	2	3487	No	No	0	1	0	1	0	0	1	0	0	1
Chr4	8888402_16510541	10154435	10170540	3	16105	No	No	0	0	0	1	0	0	1	0	1	0
Chr4	8888402_16510541	10184593	10184593	1	0	No	No	0	0	0	1	1	0	0	1	0	1
Chr4	8888402_16510541	10200441	10200441	1	0	No	No	0	1	1	0	0	1	0	1	0	1
Chr4	8888402_16510541	10204968	10204968	1	0	No	No	0	0	1	0	0	1	0	1	0	1
Chr4	8888402_16510541	10223721	10228572	2	4851	No	No	0	1	0	1	1	0	1	0	0	1
Chr4	8888402_16510541	10232009	10245858	2	13849	No	No	0	0	1	0	0	1	1	0	1	0
Chr4	8888402_16510541	10255999	10255999	1	0	No	No	0	1	1	0	0	1	0	1	0	1
Chr4	8888402_16510541	10263121	10263121	1	0	No	No	0	1	0	1	1	0	0	1	0	1
Chr4	8888402_16510541	10272070	10272070	1	0	No	No	0	1	1	0	0	1	0	1	0	1
Chr4	8888402_16510541	10286309	10286309	1	0	No	No	0	0	0	1	1	0	0	1	0	1
Chr4	8888402_16510541	10367528	10367528	1	0	No	No	0	1	1	0	0	1	0	1	0	1
Chr4	8888402_16510541	10425946	10425946	1	0	No	No	0	0	0	1	1	0	0	1	0	1
Chr4	8888402_16510541	10459310	10464709	2	5399	No	No	0	1	1	0	0	1	1	0	1	0
Chr4	8888402_16510541	10487570	10617972	36	130402	No	No	0	0	0	1	0	1	1	0	1	0
Chr4	8888402_16510541	10662149	10755138	8	92989	No	No	0	1	1	0	1	0	1	0	1	0
Chr4	8888402_16510541	10702353	10702705	2	352	No	No	0	0	1	0	1	0	0	1	0	1
Chr4	8888402_16510541	10761983	10761983	1	0	No	No	0	0	1	0	1	0	0	1	0	1
Chr4	8888402_16510541	10769865	10812159	8	42294	No	No	0	1	0	1	0	1	1	0	1	0
Chr4	8888402_16510541	10830063	10885265	3	55202	No	No	0	0	1	0	1	0	1	0	1	0
Chr4	8888402_16510541	10915489	10970116	8	54627	No	No	0	0	0	1	0	1	1	0	1	0
Chr4	8888402_16510541	10980049	10980049	1	0	No	No	0	1	0	1	0	1	0	1	0	1
Chr4	8888402_16510541	10985592	11005265	3	19673	No	No	0	0	1	0	1	0	1	0	1	0
Chr4	8888402_16510541	11026901	11026901	1	0	No	No	0	1	0	1	0	1	0	1	0	1
Chr4	8888402_16510541	11029288	11051047	4	21759	No	No	0	1	1	0	1	0	1	0	1	0
Chr4	8888402_16510541	11058515	11089188	5	30673	No	No	0	0	1	0	1	0	1	0	1	0
Chr4	8888402_16510541	11092108	11111133	2	19025	No	No	0	1	1	0	1	0	1	0	1	0
Chr4	8888402_16510541	11123576	11138479	3	14903	No	No	0	0	1	0	1	0	1	0	1	0
Chr4	8888402_16510541	11146812	11154522	2	7710	No	No	0	1	1	0	1	0	1	0	1	0
Chr4	8888402_16510541	11211573	11211573	1	0	No	No	0	0	1	0	1	0	0	1	0	1
Chr4	8888402_16510541	11223170	11280672	8	57502	No	No	0	1	0	1	0	1	1	0	1	0
Chr4	8888402_16510541	11333921	11348349	2	14428	No	No	0	0	0	0	1	0	1	0	1	0
Chr4	8888402_16510541	11399885	11399885	1	0	No	No	0	0	1	1	0	1	0	1	0	1
Chr4	8888402_16510541	11407706	11407706	1	0	No	No	0	1	1	1	0	1	0	1	0	1
Chr4	8888402_16510541	11444135	11496294	8	52159	No	No	0	0	1	1	0	0	1	0	1	0
Chr4	8888402_16510541	11502278	11505406	2	3128	No	No	0	1	0	0	1	1	1	0	0	1
Chr4	8888402_16510541	11516806	11516806	1	0	No	No	0	1	0	0	0	0	0	1	0	1
Chr4	8888402_16510541	11521202	11571218	5	50016	No	No	0	0	1	1	0	0	1	0	1	0
Chr4	8888402_16510541	11549113	11549189	2	76	No	No	0	1	1	1	0	0	0	1	0	1
Chr4	8888402_16510541	11588624	11616161	4	27537	No	No	0	1	0	0	1	1	1	0	1	0
Chr4	8888402_16510541	11619073	11619073	1	0	No	No	0	1	1	1	0	0	0	1	0	1
Chr4	8888402_16510541	11651628	11664106	4	12478	No	No	0	0	1	1	0	0	1	0	1	0
Chr4	8888402_16510541	11674870	11674870	1	0	No	No	0	1	1	1	0	0	0	1	0	1
Chr4	8888402_16510541	11682521	11735742	10	53221	No	No	0	1	1	0	0	0	1	0	1	0
Chr4	8888402_16510541	11757326	11800615	7	43289	No	No	0	1	0	1	1	1	1	0	1	0
Chr4	8888402_16510541	11801524	11801524	1	0	No	No	0	1	1	0	0	0	0	1	0	1
Chr4	8888402_16510541	11802121	11817885	4	15764	No	No	0	0	1	0	0	0	1	0	1	0
Chr4	8888402_16510541	11827654	11839960	4	12306	No	No	0	1	1	0	0	0	1	0	1	0
Chr4	8888402_16510541	11848945	11861410	3	12465	No	No	0	1	0	1	1	1	1	0	1	0
Chr4	8888402_16510541	11866267	11866267	1	0	No	No	0	1	1	0	0	0	0	1	0	1
Chr4	8888402_16510541	11877014	11880062	3	3048	No	No	0	0	1	0	0	0	1	0	0	1
Chr4	8888402_16510541	11887665	11888907	2	1242	No	No	0	1	0	1	1	1	0	1	0	1
Chr4	8888402_16510541	11891859	11904246	6	12387	No	No	0	1	1	1	1	1	1	0	1	0
Chr4	8888402_16510541	11930798	11946400	4	15602	No	No	0	1	0	0	0	0	1	0	1	0
Chr4	8888402_16510541	11950331	11953272	2	2941	No	No	0	0	1	1	1	1	1	0	0	1
Chr4	8888402_16510541	11966829	11989563	7	22734	No	No	0	1	1	1	1	1	1	0	1	0
Chr4	8888402_16510541	11999287	12058645	8	59358	No	No	0	0	0	0	0	0	1	0	1	0
Chr4	8888402_16510541	12031350	12031350	1	0	No	No	0	1	0	0	0	0	0	1	0	1
Chr4	8888402_16510541	12060517	12062613	3	2096	No	No	0	0	1	1	1	1	1	0	0	1
Chr4	8888402_16510541	12084143	12120981	8	36838	No	No	0	1	0	0	0	0	1	0	1	0
Chr4	8888402_16510541	12133290	12146399	6	13109	No	No	0	0	1	1	1	1	1	0	1	0
Chr4	8888402_16510541	12160399	12183721	7	23322	No	No	0	1	1	1	1	1	1	0	1	0
Chr4	8888402_16510541	12186606	12205988	7	19382	No	No	0	0	1	1	1	1	1	0	1	0
Chr4	8888402_16510541	12212014	12292080	8	80066	No	No	0	0	0	0	0	0	1	0	1	0
Chr4	8888402_16510541	12253725	12253843	2	118	No	No	0	1	1	1	1	1	0	1	0	1
Chr4	8888402_16510541	12306191	12328641	6	22450	No	No	0	1	1	1	1	1	1	0	1	0
Chr4	8888402_16510541	12334240	12374809	5	40569	No	No	0	1	0	0	0	0	1	0	1	0
Chr4	8888402_16510541	12391209	12398824	3	7615	No	No	0	0	1	1	1	1	1	0	1	0
Chr4	8888402_16510541	12438486	12438486	1	0	No	No	0	0	0	0	0	0	0	1	0	1
Chr4	8888402_16510541	12461866	12476324	3	14458	No	No	0	1	1	1	1	1	1	0	1	0
Chr4	8888402_16510541	12495770	12503139	3	7369	No	No	0	1	0	0	0	0	1	0	1	0
Chr4	8888402_16510541	12537959	12566721	9	28762	No	No	0	0	0	0	0	0	1	0	1	0
Chr4	8888402_16510541	12574092	12706170	8	132078	No	No	0	1	1	1	1	1	1	0	1	0
Chr4	8888402_16510541	12588646	12588646	1	0	No	No	0	0	0	0	0	0	0	1	0	1
Chr4	8888402_16510541	12598771	12598771	1	0	No	No	0	0	1	1	1	1	0	1	0	1
Chr4	8888402_16510541	12648885	12648885	1	0	No	No	0	0	0	0	0	0	0	1	0	1
Chr4	8888402_16510541	12711142	12719508	3	8366	No	No	0	1	0	0	0	0	1	0	1	0
Chr4	8888402_16510541	12729487	12741641	4	12154	No	No	0	0	0	0	0	0	1	0	1	0
Chr4	8888402_16510541	12742659	12755994	3	13335	No	No	0	1	1	1	1	1	1	0	1	0
Chr4	8888402_16510541	12761535	12789506	5	27971	No	No	0	1	0	0	0	0	1	0	1	0
Chr4	8888402_16510541	12791950	12914628	6	122678	No	No	0	0	1	1	1	1	1	0	1	0
Chr4	8888402_16510541	12930382	12941549	2	11167	No	No	0	0	0	0	0	0	1	0	1	0
Chr4	8888402_16510541	12968949	13069081	9	100132	No	No	0	1	0	0	0	0	1	0	1	0
Chr4	8888402_16510541	13138101	13185895	7	47794	No	No	0	0	1	1	1	1	1	0	1	0
Chr4	8888402_16510541	13203014	13203014	1	0	No	No	0	1	1	1	1	1	0	1	0	1
Chr4	8888402_16510541	13204182	13204182	1	0	No	No	0	1	0	0	0	0	0	1	0	1
Chr4	8888402_16510541	13224873	13238599	4	13726	No	No	0	1	1	1	1	1	1	0	1	0
Chr4	8888402_16510541	13342447	13342447	1	0	No	No	0	0	1	1	1	1	0	1	0	1
Chr4	8888402_16510541	13361124	13397112	2	35988	No	No	0	1	0	0	0	0	1	0	1	0
Chr4	8888402_16510541	13420494	13683976	10	263482	No	No	0	1	1	1	1	1	1	0	1	0
Chr4	8888402_16510541	13565746	13565746	1	0	No	No	0	1	0	0	0	0	0	1	0	1
Chr4	8888402_16510541	13617937	13617942	2	5	No	No	0	1	1	1	1	1	0	1	0	1
Chr4	8888402_16510541	13634488	13634488	1	0	No	No	0	0	1	1	1	1	0	1	0	1
Chr4	8888402_16510541	13685787	13803012	8	117225	No	No	0	0	1	1	0	0	1	0	1	0
Chr4	8888402_16510541	13807162	13807162	1	0	No	No	0	0	0	0	1	1	0	1	0	1
Chr4	8888402_16510541	13839588	13850098	4	10510	No	No	0	1	0	0	1	1	1	0	1	0
Chr4	8888402_16510541	13861908	13861908	1	0	No	No	0	1	1	1	0	0	0	1	0	1
Chr4	8888402_16510541	13874872	13922455	2	47583	No	No	0	0	0	0	1	1	1	0	1	0
Chr4	8888402_16510541	13941400	13941400	1	0	No	No	0	1	0	0	1	1	0	1	0	1
Chr4	8888402_16510541	13956991	13956991	1	0	No	No	0	1	1	1	0	0	0	1	0	1
Chr4	8888402_16510541	13961241	13976862	3	15621	No	No	0	1	0	0	1	1	1	0	1	0
Chr4	8888402_16510541	13979008	13979008	1	0	No	No	0	0	1	1	0	0	0	1	0	1
Chr4	8888402_16510541	14018413	14024830	5	6417	No	No	0	0	1	0	0	0	1	0	1	0
Chr4	8888402_16510541	14035169	14041680	4	6511	No	No	0	0	0	1	1	1	1	0	1	0
Chr4	8888402_16510541	14045670	14045670	1	0	No	No	0	0	1	0	0	0	0	1	0	1
Chr4	8888402_16510541	14068236	14068236	1	0	No	No	0	1	0	1	1	1	0	1	0	1
Chr4	8888402_16510541	14085263	14197789	13	112526	No	No	0	1	0	1	0	0	1	0	1	0
Chr4	8888402_16510541	14221367	14390248	10	168881	No	No	0	1	1	0	1	1	1	0	1	0
Chr4	8888402_16510541	14272774	14272774	1	0	No	No	0	1	1	1	1	1	0	1	0	1
Chr4	8888402_16510541	14295194	14295194	1	0	No	No	0	1	0	0	1	1	0	1	0	1
Chr4	8888402_16510541	14297200	14297200	1	0	No	No	0	1	1	1	1	1	0	1	0	1
Chr4	8888402_16510541	14314646	14314701	2	55	No	No	0	1	0	0	0	0	0	1	0	1
Chr4	8888402_16510541	14330804	14330804	1	0	No	No	0	0	1	0	0	0	0	1	0	1
Chr4	8888402_16510541	14378184	14378184	1	0	No	No	0	1	0	1	1	1	0	1	0	1
Chr4	8888402_16510541	14404870	14404870	1	0	No	Yes	0	1	0	1	1	1	0	1	0	1
Chr5	33907_5906299	298913	314344	3	15431	No	No	0	0	1	1	1	0	1	0	1	0
Chr5	33907_5906299	410074	419890	4	9816	No	No	0	1	0	0	0	1	1	0	1	0
Chr5	33907_5906299	456520	498566	3	42046	No	No	0	0	1	1	1	0	1	0	1	0
Chr5	33907_5906299	535413	664216	14	128803	No	No	0	1	0	0	0	1	1	0	1	0
Chr5	33907_5906299	699246	1004023	25	304777	No	No	0	0	0	0	0	1	1	0	1	0
Chr5	33907_5906299	950912	950912	1	0	No	No	0	1	0	0	0	1	0	1	0	1
Chr5	33907_5906299	1046142	1053716	3	7574	No	No	0	1	1	1	1	0	1	0	1	0
Chr5	33907_5906299	1067099	1068722	5	1623	No	No	0	1	0	0	0	1	1	0	0	1
Chr5	33907_5906299	1092242	1123030	4	30788	No	No	0	1	1	1	1	0	1	0	1	0
Chr5	33907_5906299	1136405	1136405	1	0	No	No	0	1	0	1	1	0	0	1	0	1
Chr5	33907_5906299	1147831	1147831	1	0	No	No	0	0	1	0	0	1	0	1	0	1
Chr5	33907_5906299	1168346	1204063	6	35717	No	No	0	1	0	1	1	0	1	0	1	0
Chr5	33907_5906299	1218112	1245893	9	27781	No	No	0	0	1	0	0	1	1	0	1	0
Chr5	33907_5906299	1269930	1269930	1	0	No	No	0	1	1	0	0	1	0	1	0	1
Chr5	33907_5906299	1281940	1314598	4	32658	No	No	0	1	1	0	0	0	1	0	1	0
Chr5	33907_5906299	1340111	1524477	11	184366	No	No	0	0	0	1	1	1	1	0	1	0
Chr5	33907_5906299	1539170	1557911	2	18741	No	No	0	1	1	0	0	0	1	0	1	0
Chr5	33907_5906299	1618682	1618682	1	0	No	No	0	1	0	0	0	0	0	1	0	1
Chr5	33907_5906299	1645316	1684949	4	39633	No	No	0	0	0	1	1	1	1	0	1	0
Chr5	33907_5906299	1712473	1738590	6	26117	No	No	0	1	1	0	0	0	1	0	1	0
Chr5	33907_5906299	1796524	1877059	5	80535	No	No	0	1	0	1	1	1	1	0	1	0
Chr5	33907_5906299	1905752	1926536	2	20784	No	No	0	1	1	0	0	0	1	0	1	0
Chr5	33907_5906299	2031578	2054395	2	22817	No	No	0	1	1	1	1	1	1	0	1	0
Chr5	33907_5906299	2086106	2112310	4	26204	No	No	0	0	1	1	1	1	1	0	1	0
Chr5	33907_5906299	2166124	2171819	2	5695	No	No	0	0	0	0	0	0	1	0	1	0
Chr5	33907_5906299	2189031	2189031	1	0	No	No	0	1	1	1	1	1	0	1	0	1
Chr5	33907_5906299	2213732	2213732	1	0	No	No	0	0	0	0	0	0	0	1	0	1
Chr5	33907_5906299	2229255	2229255	1	0	No	No	0	1	0	0	0	0	0	1	0	1
Chr5	33907_5906299	2246629	2365679	5	119050	No	No	0	1	1	1	1	1	1	0	1	0
Chr5	33907_5906299	2332755	2334019	2	1264	No	No	0	0	0	0	0	0	0	1	0	1
Chr5	33907_5906299	2394527	2508818	12	114291	No	No	0	0	0	0	0	0	1	0	1	0
Chr5	33907_5906299	2527921	2572588	16	44667	No	No	0	0	0	1	0	0	1	0	1	0
Chr5	33907_5906299	2583966	2609463	12	25497	No	No	0	0	1	1	1	1	1	0	1	0
Chr5	33907_5906299	2627465	2645895	2	18430	No	No	0	0	0	1	0	0	1	0	1	0
Chr5	33907_5906299	2660409	2694125	9	33716	No	No	0	1	0	1	0	0	1	0	1	0
Chr5	33907_5906299	2700806	2707427	5	6621	No	No	0	0	0	1	0	0	1	0	1	0
Chr5	33907_5906299	2742240	2759657	2	17417	No	No	0	1	0	1	0	0	1	0	1	0
Chr5	33907_5906299	2782712	2782712	1	0	No	No	0	0	1	0	1	1	0	1	0	1
Chr5	33907_5906299	2792019	2792019	1	0	No	No	0	1	1	0	1	1	0	1	0	1
Chr5	33907_5906299	2817364	2817879	2	515	No	No	0	0	1	0	1	1	0	1	0	1
Chr5	33907_5906299	2829079	2888918	8	59839	No	No	0	1	1	0	1	1	1	0	1	0
Chr5	33907_5906299	2895659	2895659	1	0	No	No	0	1	0	1	0	0	0	1	0	1
Chr5	33907_5906299	2903831	2903831	1	0	No	No	0	0	0	1	0	0	0	1	0	1
Chr5	33907_5906299	2937477	2937477	1	0	No	No	0	1	1	0	1	1	0	1	0	1
Chr5	33907_5906299	2947103	2982980	4	35877	No	No	0	0	0	1	0	0	1	0	1	0
Chr5	33907_5906299	3000960	3053436	16	52476	No	No	0	1	1	0	1	1	1	0	1	0
Chr5	33907_5906299	3060192	3306002	7	245810	No	No	0	0	1	0	1	1	1	0	1	0
Chr5	33907_5906299	3114171	3114171	1	0	No	No	0	1	1	0	1	1	0	1	0	1
Chr5	33907_5906299	3150736	3150736	1	0	No	No	0	0	0	1	0	0	0	1	0	1
Chr5	33907_5906299	3162787	3162787	1	0	No	No	0	0	1	0	1	1	0	1	0	1
Chr5	33907_5906299	3187650	3187650	1	0	No	No	0	1	1	0	1	1	0	1	0	1
Chr5	33907_5906299	3198032	3198032	1	0	No	No	0	1	0	0	0	0	0	1	0	1
Chr5	33907_5906299	3200981	3200981	1	0	No	No	0	1	0	1	0	0	0	1	0	1
Chr5	33907_5906299	3317758	3318677	2	919	No	No	0	1	0	1	0	0	0	1	0	1
Chr5	33907_5906299	3345431	3345462	2	31	No	No	0	1	1	0	1	1	0	1	0	1
Chr5	33907_5906299	3535594	3535594	1	0	No	No	0	0	0	1	0	0	0	1	0	1
Chr5	33907_5906299	3554686	3554686	1	0	No	No	0	1	1	0	1	1	0	1	0	1
Chr5	33907_5906299	3589542	3589542	1	0	No	No	0	0	1	1	1	1	0	1	0	1
Chr5	33907_5906299	3696834	3696834	1	0	No	No	0	1	0	1	0	0	0	1	0	1
Chr5	33907_5906299	3775819	3968197	13	192378	No	No	0	0	1	1	1	1	1	0	1	0
Chr5	33907_5906299	3895897	3895897	1	0	No	No	0	0	0	0	0	0	0	1	0	1
Chr5	33907_5906299	3982741	4125760	9	143019	No	No	0	0	0	0	1	1	1	0	1	0
Chr5	33907_5906299	4028722	4028722	1	0	No	No	0	1	1	1	0	0	0	1	0	1
Chr5	33907_5906299	4137908	4137908	1	0	No	No	0	1	0	0	1	1	0	1	0	1
Chr5	33907_5906299	4193693	4260066	3	66373	No	No	0	1	1	1	0	0	1	0	1	0
Chr5	33907_5906299	4332618	4332639	2	21	No	No	0	0	1	1	0	0	0	1	0	1
Chr5	33907_5906299	4364193	4387252	3	23059	No	No	0	0	0	1	0	0	1	0	1	0
Chr5	33907_5906299	4393463	4393463	1	0	No	No	0	0	0	1	1	1	0	1	0	1
Chr5	33907_5906299	4436093	4436093	1	0	No	No	0	1	0	1	1	1	0	1	0	1
Chr5	33907_5906299	4460890	4460890	1	0	No	No	0	0	1	0	0	0	0	1	0	1
Chr5	33907_5906299	4487708	4487708	1	0	No	No	0	1	1	0	0	0	0	1	0	1
Chr5	33907_5906299	4553207	4614016	3	60809	No	No	0	0	1	0	0	0	1	0	1	0
Chr5	33907_5906299	4639160	4655805	2	16645	No	No	0	1	0	1	1	1	1	0	1	0
Chr5	33907_5906299	4657190	4657190	1	0	No	No	0	0	0	1	1	1	0	1	0	1
Chr5	33907_5906299	4679792	4712272	3	32480	No	No	0	1	1	0	0	0	1	0	1	0
Chr5	33907_5906299	4722729	4750581	4	27852	No	No	0	0	1	0	0	0	1	0	1	0
Chr5	33907_5906299	4762272	4762272	1	0	No	No	0	1	0	1	1	1	0	1	0	1
Chr5	33907_5906299	4773236	4773236	1	0	No	No	0	0	0	1	1	1	0	1	0	1
Chr5	33907_5906299	4791801	4794503	2	2702	No	No	0	0	0	1	1	0	1	0	0	1
Chr5	33907_5906299	4826728	4826728	1	0	No	No	0	0	1	0	0	1	0	1	0	1
Chr5	33907_5906299	4844360	4851358	2	6998	No	No	0	0	1	1	0	1	1	0	1	0
Chr5	33907_5906299	4861545	4861545	1	0	No	No	0	1	1	1	0	1	0	1	0	1
Chr5	33907_5906299	4863655	4863655	1	0	No	No	0	0	0	0	1	0	0	1	0	1
Chr5	33907_5906299	4881990	4881990	1	0	No	No	0	0	0	1	0	1	0	1	0	1
Chr5	33907_5906299	4896452	4905336	5	8884	No	No	0	0	1	0	1	0	1	0	1	0
Chr5	33907_5906299	4941143	4941143	1	0	No	No	0	0	0	1	0	1	0	1	0	1
Chr5	33907_5906299	4957657	4958265	2	608	No	No	0	1	0	1	0	1	0	1	0	1
Chr5	33907_5906299	4961443	4963742	2	2299	No	No	0	1	1	1	0	1	1	0	0	1
Chr5	33907_5906299	4977942	5059611	5	81669	No	No	0	1	0	0	1	0	1	0	1	0
Chr5	33907_5906299	5065828	5069080	2	3252	No	No	0	0	1	1	0	1	1	0	0	1
Chr5	33907_5906299	5084574	5084574	1	0	No	No	0	0	0	0	1	0	0	1	0	1
Chr5	33907_5906299	5097759	5158691	7	60932	No	No	0	1	0	0	1	0	1	0	1	0
Chr5	33907_5906299	5172583	5190377	5	17794	No	No	0	1	1	1	0	1	1	0	1	0
Chr5	33907_5906299	5295335	5295335	1	0	No	No	0	0	0	0	1	0	0	1	0	1
Chr5	33907_5906299	5320675	5358972	4	38297	No	No	0	0	1	1	0	1	1	0	1	0
Chr5	33907_5906299	5364030	5364030	1	0	No	No	0	1	0	0	1	0	0	1	0	1
Chr5	33907_5906299	5372030	5372030	1	0	No	No	0	1	1	1	0	1	0	1	0	1
Chr5	33907_5906299	5399451	5466283	8	66832	No	No	0	0	0	0	1	0	1	0	1	0
Chr5	33907_5906299	5472441	5649033	12	176592	No	No	0	1	0	0	1	0	1	0	1	0
Chr5	33907_5906299	5732504	5800579	3	68075	No	No	0	1	1	0	0	1	1	0	1	0
Chr5	33907_5906299	5825022	5827889	3	2867	No	No	0	1	0	1	1	0	1	0	0	1
Chr5	33907_5906299	5853086	5853086	1	0	No	No	0	1	1	0	0	1	0	1	0	1
Chr5	33907_5906299	5860880	5871010	5	10130	No	Yes	0	0	0	1	1	0	1	0	1	0
Chr5	5906400_7129113	6955559	6993148	6	37589	No	No	0	0	1	0	0	1	1	0	1	0
Chr5	5906400_7129113	7007702	7013978	2	6276	No	No	0	1	0	1	1	0	1	0	1	0
Chr5	5906400_7129113	7048557	7075576	8	27019	No	No	0	1	1	0	0	1	1	0	1	0
Chr5	5906400_7129113	7097225	7106030	4	8805	No	Yes	0	0	0	1	1	0	1	0	1	0
Chr5	7752729_12822298	8856478	9030076	13	173598	No	No	0	0	1	1	0	1	1	0	1	0
Chr5	7752729_12822298	9035584	9082055	12	46471	No	No	0	1	1	1	0	1	1	0	1	0
Chr5	7752729_12822298	9091700	9092221	2	521	No	No	0	1	0	0	1	0	0	1	0	1
Chr5	7752729_12822298	9151653	9416744	18	265091	No	No	0	0	0	0	1	0	1	0	1	0
Chr5	7752729_12822298	9432078	9449691	3	17613	No	No	0	1	1	1	0	1	1	0	1	0
Chr5	7752729_12822298	9490858	9548291	6	57433	No	No	0	1	0	0	1	0	1	0	1	0
Chr5	7752729_12822298	9623238	9720773	12	97535	No	No	0	0	0	0	1	0	1	0	1	0
Chr5	7752729_12822298	9745556	9918302	17	172746	No	No	0	0	1	1	0	1	1	0	1	0
Chr5	7752729_12822298	9958735	9958735	1	0	No	No	0	1	1	1	0	1	0	1	0	1
Chr5	7752729_12822298	9968333	10229790	25	261457	No	No	0	1	0	0	1	0	1	0	1	0
Chr5	7752729_12822298	10091044	10091044	1	0	No	No	0	0	0	0	0	0	0	1	0	1
Chr5	7752729_12822298	10257360	10763871	50	506511	No	No	0	0	1	1	0	1	1	0	1	0
Chr5	7752729_12822298	10344274	10344274	1	0	No	No	0	1	0	0	1	0	0	1	0	1
Chr5	7752729_12822298	10779466	10781330	3	1864	No	No	0	1	0	0	1	0	1	0	0	1
Chr5	7752729_12822298	10785790	11060603	28	274813	No	No	0	0	1	1	0	1	1	0	1	0
Chr5	7752729_12822298	10869878	10869878	1	0	No	No	0	0	1	1	1	1	0	1	0	1
Chr5	7752729_12822298	11063005	11135541	11	72536	No	No	0	1	1	1	0	1	1	0	1	0
Chr5	7752729_12822298	11170616	11208052	3	37436	No	No	0	1	0	0	1	0	1	0	1	0
Chr5	7752729_12822298	11232417	11324574	6	92157	No	No	0	0	1	1	0	1	1	0	1	0
Chr5	7752729_12822298	11347290	11391217	6	43927	No	No	0	1	0	0	1	0	1	0	1	0
Chr5	7752729_12822298	11409920	11409920	1	0	No	No	0	0	1	1	0	0	0	1	0	1
Chr5	7752729_12822298	11446892	11446892	1	0	No	No	0	0	0	0	1	1	0	1	0	1
Chr5	7752729_12822298	11458798	11458798	1	0	No	No	0	0	1	1	0	0	0	1	0	1
Chr5	7752729_12822298	11477775	11546772	13	68997	No	No	0	1	1	1	0	0	1	0	1	0
Chr5	7752729_12822298	11554436	11559279	3	4843	No	No	0	0	0	0	1	1	1	0	0	1
Chr5	7752729_12822298	11569233	11569233	1	0	No	No	0	1	0	0	1	1	0	1	0	1
Chr5	7752729_12822298	11595230	11619100	9	23870	No	No	0	1	1	1	0	0	1	0	1	0
Chr5	7752729_12822298	11664221	11664221	1	0	No	No	0	1	1	0	0	0	0	1	0	1
Chr5	7752729_12822298	11671211	11734189	9	62978	No	No	0	0	1	0	0	0	1	0	1	0
Chr5	7752729_12822298	11753962	11770706	5	16744	No	No	0	1	1	0	0	0	1	0	1	0
Chr5	7752729_12822298	11781915	11822124	5	40209	No	No	0	0	1	0	0	0	1	0	1	0
Chr5	7752729_12822298	11834631	11845123	5	10492	No	No	0	0	0	1	1	1	1	0	1	0
Chr5	7752729_12822298	11846630	11846630	1	0	No	No	0	0	1	0	0	0	0	1	0	1
Chr5	7752729_12822298	11904946	11904946	1	0	No	No	0	1	0	1	1	1	0	1	0	1
Chr5	7752729_12822298	11910417	11910506	2	89	No	No	0	1	1	0	0	0	0	1	0	1
Chr5	7752729_12822298	11916949	11933241	3	16292	No	No	0	1	1	0	0	1	1	0	1	0
Chr5	7752729_12822298	11944671	11944671	1	0	No	No	0	0	1	0	0	1	0	1	0	1
Chr5	7752729_12822298	11954850	11954850	1	0	No	No	0	0	0	1	1	0	0	1	0	1
Chr5	7752729_12822298	11958262	11958262	1	0	No	No	0	0	0	0	1	0	0	1	0	1
Chr5	7752729_12822298	11967458	11970825	2	3367	No	No	0	1	1	1	0	1	1	0	0	1
Chr5	7752729_12822298	12003734	12007742	4	4008	No	No	0	0	0	0	1	0	1	0	0	1
Chr5	7752729_12822298	12012070	12025544	4	13474	No	No	0	1	1	1	0	1	1	0	1	0
Chr5	7752729_12822298	12029323	12029323	1	0	No	No	0	0	0	0	1	0	0	1	0	1
Chr5	7752729_12822298	12043097	12156691	19	113594	No	No	0	1	0	0	1	0	1	0	1	0
Chr5	7752729_12822298	12165960	12167880	3	1920	No	No	0	0	1	1	0	1	1	0	0	1
Chr5	7752729_12822298	12188028	12191987	3	3959	No	No	0	0	0	0	0	0	1	0	0	1
Chr5	7752729_12822298	12196625	12196625	1	0	No	No	0	1	0	0	0	0	0	1	0	1
Chr5	7752729_12822298	12198295	12218821	3	20526	No	No	0	0	1	1	1	1	1	0	1	0
Chr5	7752729_12822298	12234650	12442020	16	207370	No	No	0	0	0	0	0	1	1	0	1	0
Chr5	7752729_12822298	12284104	12284104	1	0	No	No	0	0	1	1	1	0	0	1	0	1
Chr5	7752729_12822298	12313902	12313902	1	0	No	No	0	1	0	0	0	1	0	1	0	1
Chr5	7752729_12822298	12328226	12328226	1	0	No	No	0	0	0	0	0	1	0	1	0	1
Chr5	7752729_12822298	12331523	12331523	1	0	No	No	0	1	0	0	0	1	0	1	0	1
Chr5	7752729_12822298	12341245	12341472	2	227	No	No	0	1	1	1	1	0	0	1	0	1
Chr5	7752729_12822298	12465544	12548588	11	83044	No	No	0	0	1	1	1	0	1	0	1	0
Chr5	7752729_12822298	12558738	12558738	1	0	No	No	0	1	1	1	1	0	0	1	0	1
Chr5	7752729_12822298	12570974	12570974	1	0	No	No	0	0	1	1	1	0	0	1	0	1
Chr5	7752729_12822298	12608728	12668213	5	59485	No	No	0	1	1	1	1	0	1	0	1	0
Chr5	7752729_12822298	12643141	12643141	1	0	No	No	0	1	0	0	0	1	0	1	0	1
Chr5	7752729_12822298	12686848	12743833	17	56985	No	No	0	1	0	0	0	1	1	0	1	0
Chr5	7752729_12822298	12768298	12785127	6	16829	No	No	0	1	1	1	1	0	1	0	1	0
Chr5	7752729_12822298	12809773	12809777	2	4	No	Yes	0	0	1	1	1	0	0	1	0	1
Chr5	12837874_17426468	12897584	12990925	9	93341	No	No	0	0	0	0	0	1	1	0	1	0
Chr5	12837874_17426468	12999721	12999721	1	0	No	No	0	1	1	1	1	0	0	1	0	1
Chr5	12837874_17426468	13041777	13042862	3	1085	No	No	0	0	0	1	0	1	0	1	0	1
Chr5	12837874_17426468	13081166	13095711	3	14545	No	No	0	1	1	0	1	0	1	0	1	0
Chr5	12837874_17426468	13118344	13118344	1	0	No	No	0	0	1	0	1	0	0	1	0	1
Chr5	12837874_17426468	13128248	13128248	1	0	No	No	0	1	0	1	0	1	0	1	0	1
Chr5	12837874_17426468	13165583	13284369	8	118786	No	No	0	0	1	0	1	0	1	0	1	0
Chr5	12837874_17426468	13235764	13235764	1	0	No	No	0	0	0	1	0	1	0	1	0	1
Chr5	12837874_17426468	13302054	13324098	4	22044	No	No	0	1	0	1	0	1	1	0	1	0
Chr5	12837874_17426468	13326317	13326317	1	0	No	No	0	0	1	0	0	0	0	1	0	1
Chr5	12837874_17426468	13411296	13411296	1	0	No	No	0	0	0	1	1	1	0	1	0	1
Chr5	12837874_17426468	13419890	13430392	2	10502	No	No	0	1	1	0	0	0	1	0	1	0
Chr5	12837874_17426468	13436118	13436118	1	0	No	No	0	1	0	1	1	1	0	1	0	1
Chr5	12837874_17426468	13444441	13444441	1	0	No	No	0	1	0	0	0	0	0	1	0	1
Chr5	12837874_17426468	13468632	13468632	1	0	No	No	0	0	1	0	0	0	0	1	0	1
Chr5	12837874_17426468	13475764	13509285	3	33521	No	No	0	1	1	1	1	1	1	0	1	0
Chr5	12837874_17426468	13550120	13552971	2	2851	No	No	0	1	0	0	0	0	1	0	0	1
Chr5	12837874_17426468	13581463	13584980	2	3517	No	No	0	1	1	1	1	1	1	0	0	1
Chr5	12837874_17426468	13613456	13623612	5	10156	No	No	0	0	1	1	1	1	1	0	1	0
Chr5	12837874_17426468	13639128	13828727	8	189599	No	No	0	1	0	0	0	0	1	0	1	0
Chr5	12837874_17426468	13732499	13733492	2	993	No	No	0	0	1	1	1	1	0	1	0	1
Chr5	12837874_17426468	13766386	13766386	1	0	No	No	0	1	1	1	1	1	0	1	0	1
Chr5	12837874_17426468	13867169	14143769	13	276600	No	No	0	0	0	0	0	0	1	0	1	0
Chr5	12837874_17426468	13912092	13912107	2	15	No	No	0	1	1	1	1	1	0	1	0	1
Chr5	12837874_17426468	13980311	13980317	2	6	No	No	0	0	1	1	0	0	0	1	0	1
Chr5	12837874_17426468	13995521	13995521	1	0	No	No	0	1	1	1	0	0	0	1	0	1
Chr5	12837874_17426468	14112495	14112495	1	0	No	No	0	0	1	1	0	0	0	1	0	1
Chr5	12837874_17426468	14172588	14172588	1	0	No	No	0	1	0	0	1	1	0	1	0	1
Chr5	12837874_17426468	14183244	14206374	4	23130	No	No	0	1	1	1	0	0	1	0	1	0
Chr5	12837874_17426468	14231422	14292755	5	61333	No	No	0	1	0	0	1	1	1	0	1	0
Chr5	12837874_17426468	14301793	14449053	8	147260	No	No	0	1	1	1	0	0	1	0	1	0
Chr5	12837874_17426468	14329900	14329900	1	0	No	No	0	0	0	0	1	1	0	1	0	1
Chr5	12837874_17426468	14405398	14405398	1	0	No	No	0	0	0	0	1	1	0	1	0	1
Chr5	12837874_17426468	14455098	14501042	5	45944	No	No	0	0	0	0	1	1	1	0	1	0
Chr5	12837874_17426468	14540080	14545844	2	5764	No	No	0	0	1	0	0	0	1	0	1	0
Chr5	12837874_17426468	14624991	14691997	5	67006	No	No	0	1	1	0	0	0	1	0	1	0
Chr5	12837874_17426468	14642755	14644048	2	1293	No	No	0	0	0	1	1	1	0	1	0	1
Chr5	12837874_17426468	14827802	14827802	1	0	No	No	0	0	1	0	0	1	0	1	0	1
Chr5	12837874_17426468	14882513	14886043	2	3530	No	No	0	0	0	1	1	0	1	0	0	1
Chr5	12837874_17426468	14920953	14920953	1	0	No	No	0	0	1	0	0	1	0	1	0	1
Chr5	12837874_17426468	14929475	14929475	1	0	No	No	0	0	0	1	1	0	0	1	0	1
Chr5	12837874_17426468	14945687	14945687	1	0	No	No	0	0	1	0	0	1	0	1	0	1
Chr5	12837874_17426468	14957648	14960197	2	2549	No	No	0	1	1	0	0	1	1	0	0	1
Chr5	12837874_17426468	14977590	14991819	4	14229	No	No	0	1	0	0	0	0	1	0	1	0
Chr5	12837874_17426468	15073749	15073749	1	0	No	No	0	0	1	1	1	1	0	1	0	1
Chr5	12837874_17426468	15092333	15092333	1	0	No	No	0	1	1	1	1	1	0	1	0	1
Chr5	12837874_17426468	15105409	15121964	2	16555	No	No	0	0	1	1	1	1	1	0	1	0
Chr5	12837874_17426468	15220766	15220766	1	0	No	No	0	0	0	0	0	0	0	1	0	1
Chr5	12837874_17426468	15261456	15426767	13	165311	No	No	0	1	0	0	0	0	1	0	1	0
Chr5	12837874_17426468	15320951	15320951	1	0	No	No	0	1	1	1	1	1	0	1	0	1
Chr5	12837874_17426468	15370078	15370078	1	0	No	No	0	0	1	1	1	1	0	1	0	1
Chr5	12837874_17426468	15392557	15392557	1	0	No	No	0	1	1	1	1	1	0	1	0	1
Chr5	12837874_17426468	15448406	15466678	2	18272	No	No	0	1	1	1	1	1	1	0	1	0
Chr5	12837874_17426468	15476059	15476059	1	0	No	No	0	0	0	0	0	0	0	1	0	1
Chr5	12837874_17426468	15493355	15493355	1	0	No	No	0	1	1	1	1	1	0	1	0	1
Chr5	12837874_17426468	15530897	15637795	4	106898	No	No	0	0	1	1	1	1	1	0	1	0
Chr5	12837874_17426468	15538103	15538103	1	0	No	No	0	1	0	0	0	0	0	1	0	1
Chr5	12837874_17426468	15655837	15865302	6	209465	No	No	0	0	0	0	0	0	1	0	1	0
Chr5	12837874_17426468	15819720	15819720	1	0	No	No	0	0	1	1	1	1	0	1	0	1
Chr5	12837874_17426468	15837237	15837237	1	0	No	No	0	0	0	0	0	0	0	1	0	1
Chr5	12837874_17426468	15850508	15850508	1	0	No	No	0	0	1	1	1	1	0	1	0	1
Chr5	12837874_17426468	15884492	15884492	1	0	No	No	0	1	0	0	0	0	0	1	0	1
Chr5	12837874_17426468	15904316	15904316	1	0	No	No	0	0	1	1	1	1	0	1	0	1
Chr5	12837874_17426468	15938543	15938543	1	0	No	No	0	1	1	1	1	1	0	1	0	1
Chr5	12837874_17426468	15956089	15956089	1	0	No	No	0	0	0	0	0	0	0	1	0	1
Chr5	12837874_17426468	15958945	15962034	2	3089	No	No	0	1	0	0	0	0	1	0	0	1
Chr5	12837874_17426468	15998759	15998759	1	0	No	No	0	1	1	1	1	1	0	1	0	1
Chr5	12837874_17426468	16119824	16239873	5	120049	No	No	0	0	1	1	1	1	1	0	1	0
Chr5	12837874_17426468	16244036	16244036	1	0	No	No	0	1	1	1	1	1	0	1	0	1
Chr5	12837874_17426468	16263921	16519979	11	256058	No	No	0	1	0	0	0	0	1	0	1	0
Chr5	12837874_17426468	16356769	16356769	1	0	No	No	0	1	1	1	1	1	0	1	0	1
Chr5	12837874_17426468	16441006	16441006	1	0	No	No	0	0	0	0	0	0	0	1	0	1
Chr5	12837874_17426468	16445880	16445880	1	0	No	No	0	1	0	0	0	0	0	1	0	1
Chr5	12837874_17426468	16472353	16472353	1	0	No	No	0	1	1	1	1	1	0	1	0	1
Chr5	12837874_17426468	16527097	16562232	4	35135	No	No	0	0	1	1	1	1	1	0	1	0
Chr5	12837874_17426468	16575295	16695451	4	120156	No	Yes	0	1	1	1	1	1	1	0	1	0
Chr5	12837874_17426468	16603264	16603264	1	0	No	No	0	0	1	1	1	1	0	1	0	1
Chr6	199964_2771593	948563	948563	1	0	No	No	0	1	1	0	0	0	0	1	0	1
Chr6	199964_2771593	959317	959317	1	0	No	No	0	1	0	1	0	0	0	1	0	1
Chr6	199964_2771593	962160	962160	1	0	No	No	0	1	1	0	1	1	0	1	0	1
Chr6	199964_2771593	985798	1028102	6	42304	No	No	0	0	1	0	1	1	1	0	1	0
Chr6	199964_2771593	1030809	1030809	1	0	No	No	0	1	1	0	1	1	0	1	0	1
Chr6	199964_2771593	1045414	1045414	1	0	No	No	0	0	0	1	0	0	0	1	0	1
Chr6	199964_2771593	1058575	1059332	2	757	No	No	0	1	1	1	0	0	0	1	0	1
Chr6	199964_2771593	1060137	1074291	3	14154	No	No	0	1	1	1	1	0	1	0	1	0
Chr6	199964_2771593	1077423	1077423	1	0	No	No	0	0	0	0	0	1	0	1	0	1
Chr6	199964_2771593	1087304	1087304	1	0	No	No	0	0	1	1	1	0	0	1	0	1
Chr6	199964_2771593	1096964	1096964	1	0	No	No	0	1	0	0	0	1	0	1	0	1
Chr6	199964_2771593	1106529	1106529	1	0	No	No	0	1	1	0	0	1	0	1	0	1
Chr6	199964_2771593	1124139	1124139	1	0	No	No	0	0	0	0	0	0	0	1	0	1
Chr6	199964_2771593	1129612	1138435	3	8823	No	No	0	1	0	0	0	0	1	0	1	0
Chr6	199964_2771593	1156599	1171178	2	14579	No	No	0	0	1	1	1	1	1	0	1	0
Chr6	199964_2771593	1175308	1175308	1	0	No	No	0	0	0	0	0	0	0	1	0	1
Chr6	199964_2771593	1184241	1188341	2	4100	No	No	0	1	0	0	0	0	1	0	0	1
Chr6	199964_2771593	1192323	1196304	2	3981	No	No	0	0	1	1	1	1	1	0	0	1
Chr6	199964_2771593	1199461	1205127	2	5666	No	No	0	1	0	0	0	0	1	0	1	0
Chr6	199964_2771593	1223565	1223565	1	0	No	No	0	1	1	1	1	1	0	1	0	1
Chr6	199964_2771593	1245939	1245939	1	0	No	No	0	1	0	0	0	0	0	1	0	1
Chr6	199964_2771593	1263032	1331646	8	68614	No	No	0	0	1	1	1	1	1	0	1	0
Chr6	199964_2771593	1289019	1289019	1	0	No	No	0	1	1	1	1	1	0	1	0	1
Chr6	199964_2771593	1339407	1339407	1	0	No	No	0	1	0	0	0	0	0	1	0	1
Chr6	199964_2771593	1341042	1342451	3	1409	No	No	0	0	1	1	1	1	0	1	0	1
Chr6	199964_2771593	1345252	1351081	2	5829	No	No	0	1	1	1	1	1	1	0	1	0
Chr6	199964_2771593	1395624	1395624	1	0	No	No	0	0	1	1	1	1	0	1	0	1
Chr6	199964_2771593	1508310	1512400	2	4090	No	No	0	1	0	0	0	0	1	0	0	1
Chr6	199964_2771593	1575931	1728828	4	152897	No	No	0	0	1	1	1	1	1	0	1	0
Chr6	199964_2771593	1754693	1778760	2	24067	No	No	0	1	0	0	0	0	1	0	1	0
Chr6	199964_2771593	1793284	1830331	2	37047	No	No	0	0	0	0	0	0	1	0	1	0
Chr6	199964_2771593	1837345	1837345	1	0	No	No	0	0	1	1	1	1	0	1	0	1
Chr6	199964_2771593	1898595	1930637	6	32042	No	No	0	1	0	0	0	0	1	0	1	0
Chr6	199964_2771593	1922414	1922414	1	0	No	No	0	0	1	1	1	1	0	1	0	1
Chr6	199964_2771593	1943949	2011972	3	68023	No	No	0	0	1	1	1	1	1	0	1	0
Chr6	199964_2771593	2047684	2047684	1	0	No	No	0	1	1	1	1	1	0	1	0	1
Chr6	199964_2771593	2065269	2065269	1	0	No	No	0	1	0	0	0	0	0	1	0	1
Chr6	199964_2771593	2068245	2068245	1	0	No	No	0	0	1	1	1	1	0	1	0	1
Chr6	199964_2771593	2092221	2258885	9	166664	No	No	0	1	0	0	0	0	1	0	1	0
Chr6	199964_2771593	2182999	2182999	1	0	No	No	0	0	1	1	1	1	0	1	0	1
Chr6	199964_2771593	2277238	2357064	4	79826	No	No	0	1	1	1	1	1	1	0	1	0
Chr6	199964_2771593	2325443	2325443	1	0	No	No	0	0	1	1	1	1	0	1	0	1
Chr6	199964_2771593	2392128	2491484	5	99356	No	No	0	1	0	0	0	0	1	0	1	0
Chr6	199964_2771593	2500338	2500338	1	0	No	No	0	0	1	1	1	1	0	1	0	1
Chr6	199964_2771593	2509766	2513534	2	3768	No	No	0	0	0	0	0	0	1	0	0	1
Chr6	199964_2771593	2521097	2521097	1	0	No	No	0	1	1	1	1	1	0	1	0	1
Chr6	199964_2771593	2597995	2606515	3	8520	No	No	0	1	0	0	0	0	1	0	1	0
Chr6	199964_2771593	2651794	2651794	1	0	No	No	0	0	1	1	1	1	0	1	0	1
Chr6	199964_2771593	2669571	2694718	6	25147	No	No	0	0	0	0	0	0	1	0	1	0
Chr6	199964_2771593	2731904	2731904	1	0	No	No	0	0	1	1	1	1	0	1	0	1
Chr6	199964_2771593	2758239	2758239	1	0	No	Yes	0	1	1	1	1	1	0	1	0	1
Chr6	2784373_3582140	2850921	3313987	13	463066	No	No	0	1	0	0	0	0	1	0	1	0
Chr6	2784373_3582140	2874369	2874906	2	537	No	No	0	1	1	1	1	1	0	1	0	1
Chr6	2784373_3582140	2878525	2878525	1	0	No	No	0	0	1	1	1	1	0	1	0	1
Chr6	2784373_3582140	2887430	2887430	1	0	No	No	0	1	0	0	0	0	0	1	0	1
Chr6	2784373_3582140	2904377	2904377	1	0	No	No	0	0	1	1	1	1	0	1	0	1
Chr6	2784373_3582140	3078706	3078706	1	0	No	No	0	1	1	1	1	1	0	1	0	1
Chr6	2784373_3582140	3149651	3149651	1	0	No	No	0	1	0	0	0	0	0	1	0	1
Chr6	2784373_3582140	3206257	3206257	1	0	No	No	0	1	1	1	1	1	0	1	0	1
Chr6	2784373_3582140	3363837	3370740	3	6903	No	No	0	0	1	1	1	1	1	0	1	0
Chr6	2784373_3582140	3398994	3416807	4	17813	No	No	0	0	0	0	0	0	1	0	1	0
Chr6	2784373_3582140	3429087	3429087	1	0	No	No	0	1	1	1	1	1	0	1	0	1
Chr6	2784373_3582140	3446449	3468984	4	22535	No	No	0	1	0	0	0	0	1	0	1	0
Chr6	2784373_3582140	3517250	3517250	1	0	No	Yes	0	0	1	1	1	1	0	1	0	1
Chr6	3582241_7111395	3666407	3667082	2	675	No	No	0	0	1	1	1	1	0	1	0	1
Chr6	3582241_7111395	3756651	3762325	2	5674	No	No	0	0	1	1	1	1	1	0	1	0
Chr6	3582241_7111395	3776023	3776023	1	0	No	No	0	1	0	0	0	0	0	1	0	1
Chr6	3582241_7111395	3793225	3793225	1	0	No	No	0	0	1	1	1	1	0	1	0	1
Chr6	3582241_7111395	3836647	3842638	2	5991	No	No	0	1	0	0	0	0	1	0	1	0
Chr6	3582241_7111395	3854528	3854528	1	0	No	No	0	1	1	1	1	1	0	1	0	1
Chr6	3582241_7111395	3867528	3871398	5	3870	No	No	0	0	1	1	1	1	1	0	0	1
Chr6	3582241_7111395	3878096	3926807	6	48711	No	No	0	0	0	0	0	0	1	0	1	0
Chr6	3582241_7111395	3958659	3958659	1	0	No	No	0	0	1	1	1	1	0	1	0	1
Chr6	3582241_7111395	4054222	4061410	3	7188	No	No	0	1	0	0	0	0	1	0	1	0
Chr6	3582241_7111395	4166758	4210024	3	43266	No	No	0	1	1	1	1	1	1	0	1	0
Chr6	3582241_7111395	4228719	4259295	5	30576	No	No	0	1	0	0	0	0	1	0	1	0
Chr6	3582241_7111395	4237932	4237932	1	0	No	No	0	0	1	1	1	1	0	1	0	1
Chr6	3582241_7111395	4271333	4276885	2	5552	No	No	0	0	1	1	1	1	1	0	1	0
Chr6	3582241_7111395	4292127	4329672	4	37545	No	No	0	1	0	0	0	0	1	0	1	0
Chr6	3582241_7111395	4367643	4403867	5	36224	No	No	0	1	1	1	1	1	1	0	1	0
Chr6	3582241_7111395	4444350	4475394	6	31044	No	No	0	0	1	1	1	1	1	0	1	0
Chr6	3582241_7111395	4478598	4536038	7	57440	No	No	0	1	1	1	1	1	1	0	1	0
Chr6	3582241_7111395	4556387	4573764	2	17377	No	No	0	0	1	1	1	1	1	0	1	0
Chr6	3582241_7111395	4578253	4578648	2	395	No	No	0	1	0	0	0	0	0	1	0	1
Chr6	3582241_7111395	4643554	4643554	1	0	No	No	0	0	1	1	1	1	0	1	0	1
Chr6	3582241_7111395	4653919	4726658	4	72739	No	No	0	1	0	0	0	0	1	0	1	0
Chr6	3582241_7111395	4731333	4731437	3	104	No	No	0	0	1	1	1	1	0	1	0	1
Chr6	3582241_7111395	4736262	4744166	2	7904	No	No	0	1	1	1	1	1	1	0	1	0
Chr6	3582241_7111395	4753729	4777314	5	23585	No	No	0	0	0	0	0	0	1	0	1	0
Chr6	3582241_7111395	4828925	4836163	2	7238	No	No	0	0	1	1	1	1	1	0	1	0
Chr6	3582241_7111395	4848583	4909689	3	61106	No	No	0	1	1	1	1	1	1	0	1	0
Chr6	3582241_7111395	4929042	4975441	5	46399	No	No	0	0	0	0	0	0	1	0	1	0
Chr6	3582241_7111395	5010000	5015657	2	5657	No	No	0	0	1	1	1	1	1	0	1	0
Chr6	3582241_7111395	5024172	5038652	4	14480	No	No	0	1	0	0	0	0	1	0	1	0
Chr6	3582241_7111395	5040611	5050696	2	10085	No	No	0	0	1	1	1	1	1	0	1	0
Chr6	3582241_7111395	5073230	5073230	1	0	No	No	0	1	0	0	0	0	0	1	0	1
Chr6	3582241_7111395	5085502	5111279	8	25777	No	No	0	1	1	1	1	1	1	0	1	0
Chr6	3582241_7111395	5111954	5129581	4	17627	No	No	0	0	1	1	1	1	1	0	1	0
Chr6	3582241_7111395	5160092	5160092	1	0	No	No	0	1	0	0	0	0	0	1	0	1
Chr6	3582241_7111395	5176594	5176594	1	0	No	No	0	0	1	1	1	1	0	1	0	1
Chr6	3582241_7111395	5188508	5454547	20	266039	No	No	0	1	0	0	0	0	1	0	1	0
Chr6	3582241_7111395	5264490	5265224	4	734	No	No	0	1	1	1	1	1	0	1	0	1
Chr6	3582241_7111395	5459748	5485458	13	25710	No	No	0	0	1	1	1	1	1	0	1	0
Chr6	3582241_7111395	5487386	5492665	2	5279	No	No	0	1	0	0	0	0	1	0	1	0
Chr6	3582241_7111395	5503874	5503874	1	0	No	No	0	0	0	0	0	0	0	1	0	1
Chr6	3582241_7111395	5520231	5565339	12	45108	No	No	0	1	1	1	1	1	1	0	1	0
Chr6	3582241_7111395	5590480	5670645	8	80165	No	No	0	0	0	0	0	0	1	0	1	0
Chr6	3582241_7111395	5621552	5621552	1	0	No	No	0	1	1	1	1	1	0	1	0	1
Chr6	3582241_7111395	5675651	5801754	13	126103	No	No	0	1	1	1	1	1	1	0	1	0
Chr6	3582241_7111395	5712836	5712836	1	0	No	No	0	0	1	1	1	1	0	1	0	1
Chr6	3582241_7111395	5844893	5933028	2	88135	No	No	0	0	0	0	0	0	1	0	1	0
Chr6	3582241_7111395	6033760	6153371	14	119611	No	No	0	0	1	1	1	1	1	0	1	0
Chr6	3582241_7111395	6260327	7103711	49	843384	No	Yes	0	0	0	1	1	1	1	0	1	0
Chr6	3582241_7111395	6415314	6415314	1	0	No	No	0	1	0	1	1	1	0	1	0	1
Chr6	8356479_9477672	8723199	9274666	6	551467	No	Yes	0	1	1	0	0	1	1	0	1	0
Chr6	9477773_14632663	10442497	10545162	2	102665	No	No	0	1	1	1	1	1	1	0	1	0
Chr6	9477773_14632663	13017654	13017654	1	0	No	Yes	0	1	0	0	0	1	0	1	0	1
Chr6	14632764_16888278	14985673	15006099	3	20426	No	No	0	0	1	1	0	0	1	0	1	0
Chr6	14632764_16888278	15035503	15035503	1	0	No	No	0	1	0	0	1	1	0	1	0	1
Chr6	14632764_16888278	15036404	15036404	1	0	No	No	0	1	1	1	0	0	0	1	0	1
Chr6	14632764_16888278	15039066	15039066	1	0	No	No	0	0	0	0	1	1	0	1	0	1
Chr6	14632764_16888278	15046621	15046621	1	0	No	No	0	0	0	1	1	1	0	1	0	1
Chr6	14632764_16888278	15064060	15068638	2	4578	No	No	0	1	0	1	1	1	1	0	0	1
Chr6	14632764_16888278	15095939	15095939	1	0	No	No	0	1	1	1	1	1	0	1	0	1
Chr6	14632764_16888278	15142199	15156893	4	14694	No	No	0	1	0	0	0	0	1	0	1	0
Chr6	14632764_16888278	15180139	15183754	3	3615	No	No	0	1	0	1	1	1	1	0	0	1
Chr6	14632764_16888278	15198592	15198592	1	0	No	No	0	1	0	1	1	0	0	1	0	1
Chr6	14632764_16888278	15225766	15225766	1	0	No	No	0	1	1	0	0	1	0	1	0	1
Chr6	14632764_16888278	15242427	15242427	1	0	No	No	0	1	0	1	1	0	0	1	0	1
Chr6	14632764_16888278	15341590	15374427	12	32837	No	No	0	0	1	0	0	1	1	0	1	0
Chr6	14632764_16888278	15385533	15435571	5	50038	No	No	0	1	0	1	1	0	1	0	1	0
Chr6	14632764_16888278	15456534	15456534	1	0	No	No	0	1	1	0	0	1	0	1	0	1
Chr6	14632764_16888278	15499942	15499942	1	0	No	No	0	1	1	0	0	0	0	1	0	1
Chr6	14632764_16888278	15512121	15512121	1	0	No	No	0	0	1	1	0	0	0	1	0	1
Chr6	14632764_16888278	15514675	15514675	1	0	No	No	0	0	0	0	1	1	0	1	0	1
Chr6	14632764_16888278	15558552	15558986	2	434	No	No	0	1	1	1	0	0	0	1	0	1
Chr6	14632764_16888278	15567379	15567379	1	0	No	No	0	0	1	1	0	0	0	1	0	1
Chr6	14632764_16888278	15598005	15603918	2	5913	No	No	0	0	0	0	0	1	1	0	1	0
Chr6	14632764_16888278	15619842	15619842	1	0	No	No	0	0	1	1	1	0	0	1	0	1
Chr6	14632764_16888278	15656022	15656022	1	0	No	No	0	1	0	1	1	0	0	1	0	1
Chr6	14632764_16888278	15671539	15876184	9	204645	No	No	0	0	1	0	0	1	1	0	1	0
Chr6	14632764_16888278	15746687	15746687	1	0	No	No	0	0	0	1	1	0	0	1	0	1
Chr6	14632764_16888278	15758395	15758395	1	0	No	No	0	1	1	0	0	1	0	1	0	1
Chr6	14632764_16888278	15793751	15793751	1	0	No	No	0	0	1	0	0	1	0	1	0	1
Chr6	14632764_16888278	15809884	15809884	1	0	No	No	0	0	0	1	1	0	0	1	0	1
Chr6	14632764_16888278	15824778	15824778	1	0	No	No	0	1	0	1	1	0	0	1	0	1
Chr6	14632764_16888278	15880568	15880568	1	0	No	No	0	1	0	1	1	0	0	1	0	1
Chr6	14632764_16888278	15881587	15881587	1	0	No	No	0	1	0	0	0	0	0	1	0	1
Chr6	14632764_16888278	15892136	15892136	1	0	No	No	0	0	0	1	1	0	0	1	0	1
Chr6	14632764_16888278	15904775	15964744	3	59969	No	No	0	1	0	1	1	0	1	0	1	0
Chr6	14632764_16888278	15974952	15974952	1	0	No	No	0	0	1	1	0	1	0	1	0	1
Chr6	14632764_16888278	15982191	15985400	2	3209	No	No	0	1	1	1	0	1	1	0	0	1
Chr6	14632764_16888278	16008684	16008684	1	0	No	No	0	0	1	0	0	0	0	1	0	1
Chr6	14632764_16888278	16039276	16044046	3	4770	No	No	0	0	0	1	0	0	1	0	0	1
Chr6	14632764_16888278	16056837	16057709	3	872	No	No	0	1	1	0	1	1	0	1	0	1
Chr6	14632764_16888278	16099782	16237443	7	137661	No	No	0	0	1	1	1	1	1	0	1	0
Chr6	14632764_16888278	16190689	16190689	1	0	No	No	0	1	0	0	0	0	0	1	0	1
Chr6	14632764_16888278	16246162	16246162	1	0	No	No	0	1	1	1	1	1	0	1	0	1
Chr6	14632764_16888278	16248616	16248616	1	0	No	No	0	1	0	0	0	0	0	1	0	1
Chr6	14632764_16888278	16253991	16253991	1	0	No	No	0	0	1	1	1	1	0	1	0	1
Chr6	14632764_16888278	16271572	16365392	3	93820	No	No	0	1	1	1	1	1	1	0	1	0
Chr6	14632764_16888278	16435054	16439889	2	4835	No	No	0	1	0	0	0	0	1	0	0	1
Chr6	14632764_16888278	16456233	16575305	12	119072	No	No	0	0	1	1	1	1	1	0	1	0
Chr6	14632764_16888278	16576440	16580428	3	3988	No	Yes	0	1	1	1	1	1	1	0	0	1
Chr7	12874_9412984	563099	563099	1	0	No	No	0	0	1	1	1	1	0	1	0	1
Chr7	12874_9412984	606026	606026	1	0	No	No	0	1	0	0	0	0	0	1	0	1
Chr7	12874_9412984	614379	614379	1	0	No	No	0	0	1	1	1	1	0	1	0	1
Chr7	12874_9412984	621797	621797	1	0	No	No	0	1	0	0	0	0	0	1	0	1
Chr7	12874_9412984	714922	714922	1	0	No	No	0	0	1	1	1	1	0	1	0	1
Chr7	12874_9412984	748215	748215	1	0	No	No	0	1	1	1	1	1	0	1	0	1
Chr7	12874_9412984	794922	853189	4	58267	No	No	0	0	1	1	1	1	1	0	1	0
Chr7	12874_9412984	869320	888100	2	18780	No	No	0	0	0	1	1	1	1	0	1	0
Chr7	12874_9412984	902767	949307	3	46540	No	No	0	0	1	0	0	0	1	0	1	0
Chr7	12874_9412984	1023139	1178613	11	155474	No	No	0	1	1	1	1	1	1	0	1	0
Chr7	12874_9412984	1186870	1205903	6	19033	No	No	0	0	1	1	1	1	1	0	1	0
Chr7	12874_9412984	1210303	1210303	1	0	No	No	0	0	1	0	0	0	0	1	0	1
Chr7	12874_9412984	1216958	1216958	1	0	No	No	0	1	0	1	1	1	0	1	0	1
Chr7	12874_9412984	1227619	1274286	9	46667	No	No	0	0	0	1	1	1	1	0	1	0
Chr7	12874_9412984	1312032	1312032	1	0	No	No	0	1	0	0	1	1	0	1	0	1
Chr7	12874_9412984	1321136	1321136	1	0	No	No	0	1	1	1	0	0	0	1	0	1
Chr7	12874_9412984	1336023	1336023	1	0	No	No	0	0	0	0	1	1	0	1	0	1
Chr7	12874_9412984	1336614	1336614	1	0	No	No	0	1	1	1	0	0	0	1	0	1
Chr7	12874_9412984	1348289	1395534	7	47245	No	No	0	0	0	0	1	1	1	0	1	0
Chr7	12874_9412984	1410046	1410046	1	0	No	No	0	1	0	0	1	1	0	1	0	1
Chr7	12874_9412984	1451676	1451676	1	0	No	No	0	0	1	1	1	1	0	1	0	1
Chr7	12874_9412984	1454582	1454582	1	0	No	No	0	0	1	1	0	0	0	1	0	1
Chr7	12874_9412984	1460285	1460285	1	0	No	No	0	1	0	0	1	1	0	1	0	1
Chr7	12874_9412984	1470365	1470365	1	0	No	No	0	0	0	0	1	1	0	1	0	1
Chr7	12874_9412984	1518160	1530606	7	12446	No	No	0	0	0	1	0	0	1	0	1	0
Chr7	12874_9412984	1540186	1540186	1	0	No	No	0	1	0	1	0	0	0	1	0	1
Chr7	12874_9412984	1551409	1595840	5	44431	No	No	0	1	0	0	1	1	1	0	1	0
Chr7	12874_9412984	1638801	1643993	2	5192	No	No	0	0	1	1	0	0	1	0	1	0
Chr7	12874_9412984	1649577	1667567	2	17990	No	No	0	1	1	1	1	0	1	0	1	0
Chr7	12874_9412984	1678207	2084295	5	406088	No	No	0	1	0	0	0	1	1	0	1	0
Chr7	12874_9412984	1693882	1694344	2	462	No	No	0	0	1	1	1	0	0	1	0	1
Chr7	12874_9412984	1713937	1713937	1	0	No	No	0	1	0	0	0	1	0	1	0	1
Chr7	12874_9412984	1739504	1739504	1	0	No	No	0	1	1	0	1	0	0	1	0	1
Chr7	12874_9412984	1743263	1743263	1	0	No	No	0	1	0	1	0	1	0	1	0	1
Chr7	12874_9412984	1792789	1792789	1	0	No	No	0	0	1	0	1	0	0	1	0	1
Chr7	12874_9412984	1873398	1873398	1	0	No	No	0	1	0	0	0	1	0	1	0	1
Chr7	12874_9412984	1907384	1907384	1	0	No	No	0	0	1	1	1	0	0	1	0	1
Chr7	12874_9412984	1923072	1923072	1	0	No	No	0	1	1	1	1	0	0	1	0	1
Chr7	12874_9412984	1964332	1964332	1	0	No	No	0	0	0	0	0	1	0	1	0	1
Chr7	12874_9412984	2018576	2018576	1	0	No	No	0	1	1	1	1	0	0	1	0	1
Chr7	12874_9412984	2061833	2061833	1	0	No	No	0	0	0	0	0	1	0	1	0	1
Chr7	12874_9412984	2108976	2109505	2	529	No	No	0	0	0	0	0	1	0	1	0	1
Chr7	12874_9412984	2115621	2115621	1	0	No	No	0	1	0	0	0	1	0	1	0	1
Chr7	12874_9412984	2130860	2139901	2	9041	No	No	0	0	1	1	1	0	1	0	1	0
Chr7	12874_9412984	2164173	2180023	4	15850	No	No	0	0	0	0	0	1	1	0	1	0
Chr7	12874_9412984	2183694	2193762	2	10068	No	No	0	0	1	1	1	0	1	0	1	0
Chr7	12874_9412984	2261565	2261565	1	0	No	No	0	1	1	1	1	0	0	1	0	1
Chr7	12874_9412984	2278261	2297901	5	19640	No	No	0	0	0	1	0	1	1	0	1	0
Chr7	12874_9412984	2314730	2314730	1	0	No	No	0	1	0	0	1	0	0	1	0	1
Chr7	12874_9412984	2346246	2346246	1	0	No	No	0	0	0	0	1	0	0	1	0	1
Chr7	12874_9412984	2370099	2370099	1	0	No	No	0	0	1	1	0	1	0	1	0	1
Chr7	12874_9412984	2382734	2408478	2	25744	No	No	0	1	0	0	1	0	1	0	1	0
Chr7	12874_9412984	2428306	2435544	2	7238	No	No	0	1	1	1	0	1	1	0	1	0
Chr7	12874_9412984	2443930	2454154	2	10224	No	No	0	0	0	0	1	0	1	0	1	0
Chr7	12874_9412984	2456573	2456573	1	0	No	No	0	0	1	1	0	1	0	1	0	1
Chr7	12874_9412984	2480770	2497905	3	17135	No	No	0	0	1	1	1	1	1	0	1	0
Chr7	12874_9412984	2536302	2536302	1	0	No	No	0	1	1	1	1	1	0	1	0	1
Chr7	12874_9412984	2625957	2626007	2	50	No	No	0	0	0	1	0	0	0	1	0	1
Chr7	12874_9412984	2654117	2654117	1	0	No	No	0	1	1	0	1	1	0	1	0	1
Chr7	12874_9412984	2662709	2682832	3	20123	No	No	0	0	0	1	0	0	1	0	1	0
Chr7	12874_9412984	2685534	2685534	1	0	No	No	0	1	1	0	1	1	0	1	0	1
Chr7	12874_9412984	2733785	2743729	2	9944	No	No	0	1	0	1	0	0	1	0	1	0
Chr7	12874_9412984	2751998	2813395	6	61397	No	No	0	0	1	0	1	1	1	0	1	0
Chr7	12874_9412984	2868897	2868897	1	0	No	No	0	1	0	1	0	0	0	1	0	1
Chr7	12874_9412984	2875735	2875988	2	253	No	No	0	0	1	0	1	1	0	1	0	1
Chr7	12874_9412984	2893996	2921040	4	27044	No	No	0	1	1	0	1	1	1	0	1	0
Chr7	12874_9412984	2941282	2946786	3	5504	No	No	0	0	0	1	0	0	1	0	1	0
Chr7	12874_9412984	2963116	2984009	5	20893	No	No	0	0	1	0	1	1	1	0	1	0
Chr7	12874_9412984	2989826	2989826	1	0	No	No	0	1	0	0	0	0	0	1	0	1
Chr7	12874_9412984	3015560	3015560	1	0	No	No	0	1	1	0	1	1	0	1	0	1
Chr7	12874_9412984	3030205	3030205	1	0	No	No	0	0	1	0	1	1	0	1	0	1
Chr7	12874_9412984	3036998	3101246	5	64248	No	No	0	1	1	0	1	1	1	0	1	0
Chr7	12874_9412984	3068538	3068538	1	0	No	No	0	0	1	0	1	1	0	1	0	1
Chr7	12874_9412984	3191070	3191070	1	0	No	No	0	1	0	1	0	1	0	1	0	1
Chr7	12874_9412984	3200805	3200805	1	0	No	No	0	1	0	1	0	0	0	1	0	1
Chr7	12874_9412984	3245654	3256389	2	10735	No	No	0	0	0	1	0	0	1	0	1	0
Chr7	12874_9412984	3274968	3274968	1	0	No	No	0	0	1	0	1	1	0	1	0	1
Chr7	12874_9412984	3277500	3277500	1	0	No	No	0	1	0	1	0	0	0	1	0	1
Chr7	12874_9412984	3284845	3353356	3	68511	No	No	0	0	1	0	1	1	1	0	1	0
Chr7	12874_9412984	3363059	3363059	1	0	No	No	0	1	1	0	1	1	0	1	0	1
Chr7	12874_9412984	3466904	3466904	1	0	No	No	0	0	1	0	1	1	0	1	0	1
Chr7	12874_9412984	3487782	3487782	1	0	No	No	0	0	0	1	0	0	0	1	0	1
Chr7	12874_9412984	3489755	3489755	1	0	No	No	0	0	1	0	1	1	0	1	0	1
Chr7	12874_9412984	3503696	3503696	1	0	No	No	0	0	0	1	0	0	0	1	0	1
Chr7	12874_9412984	3521689	3550533	3	28844	No	No	0	1	0	1	0	0	1	0	1	0
Chr7	12874_9412984	3567109	3620801	5	53692	No	No	0	1	1	0	1	1	1	0	1	0
Chr7	12874_9412984	3656575	3658544	2	1969	No	No	0	0	0	1	0	0	1	0	0	1
Chr7	12874_9412984	3687244	3811203	12	123959	No	No	0	1	1	0	1	1	1	0	1	0
Chr7	12874_9412984	3814114	3814114	1	0	No	No	0	0	1	0	1	1	0	1	0	1
Chr7	12874_9412984	3881132	3881132	1	0	No	No	0	0	0	1	0	1	0	1	0	1
Chr7	12874_9412984	3894646	3894925	2	279	No	No	0	1	0	1	0	1	0	1	0	1
Chr7	12874_9412984	3917665	3917665	1	0	No	No	0	1	0	0	0	1	0	1	0	1
Chr7	12874_9412984	3924963	3983336	7	58373	No	No	0	0	0	0	0	1	1	0	1	0
Chr7	12874_9412984	4003230	4003230	1	0	No	No	0	0	1	1	1	0	0	1	0	1
Chr7	12874_9412984	4011588	4011588	1	0	No	No	0	0	0	0	0	1	0	1	0	1
Chr7	12874_9412984	4052384	4052384	1	0	No	No	0	1	1	1	1	0	0	1	0	1
Chr7	12874_9412984	4056068	4075814	4	19746	No	No	0	1	0	0	0	1	1	0	1	0
Chr7	12874_9412984	4100448	4100448	1	0	No	No	0	0	0	0	0	1	0	1	0	1
Chr7	12874_9412984	4109716	4109716	1	0	No	No	0	1	0	0	0	1	0	1	0	1
Chr7	12874_9412984	4121121	4165640	7	44519	No	No	0	0	0	0	0	1	1	0	1	0
Chr7	12874_9412984	4181749	4181749	1	0	No	No	0	0	1	1	1	0	0	1	0	1
Chr7	12874_9412984	4185207	4185398	2	191	No	No	0	1	0	0	0	1	0	1	0	1
Chr7	12874_9412984	4197338	4197338	1	0	No	No	0	1	1	1	1	0	0	1	0	1
Chr7	12874_9412984	4209258	4298104	4	88846	No	No	0	1	0	0	0	1	1	0	1	0
Chr7	12874_9412984	4357240	4357240	1	0	No	No	0	0	1	1	1	0	0	1	0	1
Chr7	12874_9412984	4381946	4381946	1	0	No	No	0	0	0	0	0	1	0	1	0	1
Chr7	12874_9412984	4388966	4394327	4	5361	No	No	0	0	1	1	1	0	1	0	1	0
Chr7	12874_9412984	4420975	4497191	6	76216	No	No	0	0	0	0	0	1	1	0	1	0
Chr7	12874_9412984	4478334	4478334	1	0	No	No	0	0	0	1	0	1	0	1	0	1
Chr7	12874_9412984	4533278	4533278	1	0	No	No	0	1	1	1	0	1	0	1	0	1
Chr7	12874_9412984	4550038	4556715	2	6677	No	No	0	1	0	0	1	0	1	0	1	0
Chr7	12874_9412984	4560031	4562810	3	2779	No	No	0	0	1	1	0	1	1	0	0	1
Chr7	12874_9412984	4571992	4673192	7	101200	No	No	0	1	0	0	1	0	1	0	1	0
Chr7	12874_9412984	4623871	4623871	1	0	No	No	0	0	0	0	1	0	0	1	0	1
Chr7	12874_9412984	4687064	4687064	1	0	No	No	0	0	1	1	0	1	0	1	0	1
Chr7	12874_9412984	4705352	4710626	3	5274	No	No	0	1	1	1	0	1	1	0	1	0
Chr7	12874_9412984	4754465	4794073	4	39608	No	No	0	1	0	0	1	0	1	0	1	0
Chr7	12874_9412984	4826749	5009984	27	183235	No	No	0	1	1	1	0	1	1	0	1	0
Chr7	12874_9412984	5023377	5044301	7	20924	No	No	0	0	1	1	0	1	1	0	1	0
Chr7	12874_9412984	5089762	5162279	13	72517	No	No	0	1	0	0	1	0	1	0	1	0
Chr7	12874_9412984	5170090	5170090	1	0	No	No	0	0	0	0	1	0	0	1	0	1
Chr7	12874_9412984	5175568	5183056	5	7488	No	No	0	0	1	1	0	1	1	0	1	0
Chr7	12874_9412984	5179850	5179850	1	0	No	No	0	0	1	1	1	1	0	1	0	1
Chr7	12874_9412984	5194221	5203151	3	8930	No	No	0	1	1	1	0	1	1	0	1	0
Chr7	12874_9412984	5219487	5220600	3	1113	No	No	0	0	0	0	1	0	0	1	0	1
Chr7	12874_9412984	5254112	5264299	3	10187	No	No	0	1	0	0	0	0	1	0	1	0
Chr7	12874_9412984	5318309	5332514	2	14205	No	No	0	0	1	1	1	1	1	0	1	0
Chr7	12874_9412984	5376746	5376746	1	0	No	No	0	1	1	1	1	1	0	1	0	1
Chr7	12874_9412984	5409612	5409965	3	353	No	No	0	1	0	0	0	0	0	1	0	1
Chr7	12874_9412984	5447885	5462174	2	14289	No	No	0	0	0	0	0	0	1	0	1	0
Chr7	12874_9412984	5466207	5466207	1	0	No	No	0	1	1	1	1	1	0	1	0	1
Chr7	12874_9412984	5470420	5470420	1	0	No	No	0	0	0	0	0	0	0	1	0	1
Chr7	12874_9412984	5475445	5680338	3	204893	No	No	0	1	0	0	0	0	1	0	1	0
Chr7	12874_9412984	5684515	5699238	3	14723	No	No	0	0	1	1	1	1	1	0	1	0
Chr7	12874_9412984	5732507	5744924	3	12417	No	No	0	1	1	1	1	1	1	0	1	0
Chr7	12874_9412984	5840389	5840389	1	0	No	No	0	1	0	0	0	0	0	1	0	1
Chr7	12874_9412984	5901415	5901415	1	0	No	No	0	0	0	0	0	0	0	1	0	1
Chr7	12874_9412984	5932738	6003406	6	70668	No	No	0	1	0	0	0	0	1	0	1	0
Chr7	12874_9412984	6024919	6024919	1	0	No	No	0	0	1	1	1	1	0	1	0	1
Chr7	12874_9412984	6056096	6056096	1	0	No	No	0	1	1	1	1	1	0	1	0	1
Chr7	12874_9412984	6059746	6081696	4	21950	No	No	0	0	1	1	1	1	1	0	1	0
Chr7	12874_9412984	6085516	6199339	11	113823	No	No	0	1	0	0	0	0	1	0	1	0
Chr7	12874_9412984	6145273	6145273	1	0	No	No	0	0	1	1	1	1	0	1	0	1
Chr7	12874_9412984	6277044	6296348	4	19304	No	No	0	1	1	1	1	1	1	0	1	0
Chr7	12874_9412984	6308178	6317922	2	9744	No	No	0	1	0	0	0	0	1	0	1	0
Chr7	12874_9412984	6346795	6513928	5	167133	No	No	0	0	1	1	1	1	1	0	1	0
Chr7	12874_9412984	6659754	6803840	21	144086	No	No	0	1	1	1	1	1	1	0	1	0
Chr7	12874_9412984	6690203	6690203	1	0	No	No	0	0	1	1	1	1	0	1	0	1
Chr7	12874_9412984	6808541	6826474	3	17933	No	No	0	0	0	0	0	0	1	0	1	0
Chr7	12874_9412984	6837456	6874745	5	37289	No	No	0	1	1	1	1	1	1	0	1	0
Chr7	12874_9412984	6950694	7000342	6	49648	No	No	0	0	1	1	1	1	1	0	1	0
Chr7	12874_9412984	7003127	7080211	9	77084	No	No	0	1	0	0	0	0	1	0	1	0
Chr7	12874_9412984	7087893	7119270	8	31377	No	No	0	0	1	1	1	1	1	0	1	0
Chr7	12874_9412984	7134868	7134868	1	0	No	No	0	1	0	0	0	0	0	1	0	1
Chr7	12874_9412984	7169580	7169580	1	0	No	No	0	0	0	0	0	0	0	1	0	1
Chr7	12874_9412984	7188238	7188238	1	0	No	No	0	1	1	1	1	1	0	1	0	1
Chr7	12874_9412984	7211697	7211697	1	0	No	No	0	0	0	0	0	0	0	1	0	1
Chr7	12874_9412984	7220146	7269456	4	49310	No	No	0	1	1	1	1	1	1	0	1	0
Chr7	12874_9412984	7271873	7288657	4	16784	No	No	0	0	0	0	0	0	1	0	1	0
Chr7	12874_9412984	7294573	7312714	3	18141	No	No	0	1	1	1	1	1	1	0	1	0
Chr7	12874_9412984	7322320	7326678	4	4358	No	Yes	0	1	0	0	0	0	1	0	0	1
Chr7	9413085_10297611	9479231	9492425	2	13194	No	No	0	0	0	0	1	0	1	0	1	0
Chr7	9413085_10297611	9546488	9587960	6	41472	No	No	0	0	1	1	0	1	1	0	1	0
Chr7	9413085_10297611	9598409	9598409	1	0	No	No	0	1	0	0	1	0	0	1	0	1
Chr7	9413085_10297611	9603897	9606936	4	3039	No	No	0	0	0	0	1	0	1	0	0	1
Chr7	9413085_10297611	9617433	9631732	5	14299	No	No	0	1	1	1	0	1	1	0	1	0
Chr7	9413085_10297611	9635169	9728587	4	93418	No	No	0	0	1	1	0	1	1	0	1	0
Chr7	9413085_10297611	9744033	9767880	8	23847	No	No	0	1	0	0	1	0	1	0	1	0
Chr7	9413085_10297611	9774895	9817238	7	42343	No	No	0	1	1	1	0	1	1	0	1	0
Chr7	9413085_10297611	9799650	9799650	1	0	No	No	0	0	0	0	1	0	0	1	0	1
Chr7	9413085_10297611	9807542	9807542	1	0	No	No	0	1	1	1	1	1	0	1	0	1
Chr7	9413085_10297611	9824294	9824294	1	0	No	No	0	1	0	0	1	0	0	1	0	1
Chr7	9413085_10297611	9838491	9838491	1	0	No	No	0	0	1	1	1	0	0	1	0	1
Chr7	9413085_10297611	9858824	9858824	1	0	No	No	0	1	1	1	1	0	0	1	0	1
Chr7	9413085_10297611	9890674	9915386	9	24712	No	No	0	0	0	0	0	1	1	0	1	0
Chr7	9413085_10297611	9920971	9922583	2	1612	No	No	0	1	1	1	0	1	1	0	0	1
Chr7	9413085_10297611	9926642	9928826	2	2184	No	No	0	0	0	0	1	0	1	0	0	1
Chr7	9413085_10297611	9956125	9956142	2	17	No	No	0	1	0	0	1	0	0	1	0	1
Chr7	9413085_10297611	9977336	9977336	1	0	No	No	0	0	1	1	0	1	0	1	0	1
Chr7	9413085_10297611	9994954	9994954	1	0	No	No	0	0	0	0	1	0	0	1	0	1
Chr7	9413085_10297611	9998174	9999051	2	877	No	No	0	1	0	0	1	0	0	1	0	1
Chr7	9413085_10297611	10009900	10086447	5	76547	No	No	0	0	1	1	0	1	1	0	1	0
Chr7	9413085_10297611	10041189	10041189	1	0	No	No	0	1	0	0	1	0	0	1	0	1
Chr7	9413085_10297611	10045253	10045253	1	0	No	No	0	1	1	1	0	1	0	1	0	1
Chr7	9413085_10297611	10093497	10154832	3	61335	No	No	0	0	0	0	1	0	1	0	1	0
Chr7	9413085_10297611	10163709	10184146	5	20437	No	No	0	1	1	1	0	1	1	0	1	0
Chr7	9413085_10297611	10195708	10201713	5	6005	No	No	0	1	0	0	1	0	1	0	1	0
Chr7	9413085_10297611	10210129	10210129	1	0	No	No	0	0	1	1	0	1	0	1	0	1
Chr7	9413085_10297611	10225746	10248107	3	22361	No	No	0	0	0	0	1	0	1	0	1	0
Chr7	9413085_10297611	10279825	10280026	2	201	No	Yes	0	1	1	1	1	0	0	1	0	1
Chr7	10323991_14121691	10383125	10393442	2	10317	No	No	0	1	0	0	1	0	1	0	1	0
Chr7	10323991_14121691	10408251	10529339	11	121088	No	No	0	1	1	1	0	1	1	0	1	0
Chr7	10323991_14121691	10542850	10554105	2	11255	No	No	0	1	0	0	1	0	1	0	1	0
Chr7	10323991_14121691	10565591	10610305	7	44714	No	No	0	0	1	1	0	1	1	0	1	0
Chr7	10323991_14121691	10614911	10616463	2	1552	No	No	0	1	0	0	1	0	1	0	0	1
Chr7	10323991_14121691	10643416	10654152	2	10736	No	No	0	0	1	1	0	1	1	0	1	0
Chr7	10323991_14121691	10686778	10690429	2	3651	No	No	0	1	0	0	1	0	1	0	0	1
Chr7	10323991_14121691	10692870	10724033	4	31163	No	No	0	0	1	1	0	1	1	0	1	0
Chr7	10323991_14121691	10740759	10740759	1	0	No	No	0	1	1	1	0	1	0	1	0	1
Chr7	10323991_14121691	10743237	10895991	17	152754	No	No	0	1	0	0	1	0	1	0	1	0
Chr7	10323991_14121691	10800103	10800103	1	0	No	No	0	0	0	0	1	0	0	1	0	1
Chr7	10323991_14121691	10906772	10952099	7	45327	No	No	0	0	1	1	0	1	1	0	1	0
Chr7	10323991_14121691	10990988	11029637	10	38649	No	No	0	0	0	0	1	0	1	0	1	0
Chr7	10323991_14121691	11039606	11048218	2	8612	No	No	0	1	1	1	0	1	1	0	1	0
Chr7	10323991_14121691	11073017	11088334	2	15317	No	No	0	0	0	0	1	0	1	0	1	0
Chr7	10323991_14121691	11111190	11119084	3	7894	No	No	0	1	1	1	0	1	1	0	1	0
Chr7	10323991_14121691	11134867	11149564	3	14697	No	No	0	0	1	1	0	1	1	0	1	0
Chr7	10323991_14121691	11157825	11163043	3	5218	No	No	0	1	0	0	1	0	1	0	1	0
Chr7	10323991_14121691	11202925	11202925	1	0	No	No	0	0	0	0	1	0	0	1	0	1
Chr7	10323991_14121691	11219183	11219183	1	0	No	No	0	0	1	1	0	1	0	1	0	1
Chr7	10323991_14121691	11247344	11247344	1	0	No	No	0	1	1	1	0	1	0	1	0	1
Chr7	10323991_14121691	11253838	11270342	11	16504	No	No	0	0	1	1	0	1	1	0	1	0
Chr7	10323991_14121691	11276957	11276957	1	0	No	No	0	1	0	0	0	0	0	1	0	1
Chr7	10323991_14121691	11284217	11292997	4	8780	No	No	0	1	0	0	1	0	1	0	1	0
Chr7	10323991_14121691	11302227	11401620	8	99393	No	No	0	1	1	1	0	1	1	0	1	0
Chr7	10323991_14121691	11344959	11344959	1	0	No	No	0	0	0	0	1	0	0	1	0	1
Chr7	10323991_14121691	11355062	11356190	2	1128	No	No	0	1	1	1	0	1	0	1	0	1
Chr7	10323991_14121691	11358812	11358812	1	0	No	No	0	0	0	0	1	1	0	1	0	1
Chr7	10323991_14121691	11362047	11362856	3	809	No	No	0	0	0	0	0	1	0	1	0	1
Chr7	10323991_14121691	11406408	11406408	1	0	No	No	0	0	0	0	0	1	0	1	0	1
Chr7	10323991_14121691	11417259	11417259	1	0	No	No	0	1	1	1	1	0	0	1	0	1
Chr7	10323991_14121691	11422940	11431296	3	8356	No	No	0	0	0	0	0	1	1	0	1	0
Chr7	10323991_14121691	11491677	11491677	1	0	No	No	0	1	1	1	1	0	0	1	0	1
Chr7	10323991_14121691	11512759	11512759	1	0	No	No	0	0	0	0	0	1	0	1	0	1
Chr7	10323991_14121691	11523773	11529064	2	5291	No	No	0	1	1	1	1	0	1	0	1	0
Chr7	10323991_14121691	11539058	11615310	4	76252	No	No	0	0	0	0	0	1	1	0	1	0
Chr7	10323991_14121691	11626153	11687411	6	61258	No	No	0	1	1	1	1	0	1	0	1	0
Chr7	10323991_14121691	11725200	11777540	5	52340	No	No	0	0	1	1	1	0	1	0	1	0
Chr7	10323991_14121691	11787795	11796695	7	8900	No	No	0	1	0	0	0	1	1	0	1	0
Chr7	10323991_14121691	11808262	11812081	3	3819	No	No	0	0	1	1	1	0	1	0	0	1
Chr7	10323991_14121691	11820197	12057317	19	237120	No	No	0	1	0	0	0	1	1	0	1	0
Chr7	10323991_14121691	11851623	11851623	1	0	No	No	0	0	1	1	1	1	0	1	0	1
Chr7	10323991_14121691	11858672	11858672	1	0	No	No	0	1	1	1	1	1	0	1	0	1
Chr7	10323991_14121691	11944420	11944420	1	0	No	No	0	0	1	1	1	1	0	1	0	1
Chr7	10323991_14121691	12057862	12100858	10	42996	No	No	0	0	1	1	1	1	1	0	1	0
Chr7	10323991_14121691	12106374	12154298	7	47924	No	No	0	0	0	0	0	0	1	0	1	0
Chr7	10323991_14121691	12220242	12227071	6	6829	No	No	0	0	1	1	1	1	1	0	1	0
Chr7	10323991_14121691	12244072	12293444	4	49372	No	No	0	1	0	0	0	0	1	0	1	0
Chr7	10323991_14121691	12300856	12629753	18	328897	No	No	0	0	1	1	1	1	1	0	1	0
Chr7	10323991_14121691	12430493	12430493	1	0	No	No	0	1	0	0	0	0	0	1	0	1
Chr7	10323991_14121691	12454428	12454428	1	0	No	No	0	0	1	1	1	1	0	1	0	1
Chr7	10323991_14121691	12479315	12480212	2	897	No	No	0	1	1	1	1	1	0	1	0	1
Chr7	10323991_14121691	12656140	12656186	2	46	No	No	0	1	1	1	1	1	0	1	0	1
Chr7	10323991_14121691	12673036	12686918	3	13882	No	No	0	0	0	0	0	0	1	0	1	0
Chr7	10323991_14121691	12706303	12706929	2	626	No	No	0	1	1	1	1	1	0	1	0	1
Chr7	10323991_14121691	12820875	12820875	1	0	No	No	0	0	0	0	0	0	0	1	0	1
Chr7	10323991_14121691	13968359	14095861	8	127502	No	Yes	0	0	1	0	1	0	1	0	1	0
Chr7	14219696_16586616	16171938	16171938	1	0	No	No	0	0	0	0	0	1	0	1	0	1
Chr7	14219696_16586616	16199750	16415569	11	215819	No	No	0	1	0	0	0	1	1	0	1	0
Chr7	14219696_16586616	16346806	16346806	1	0	No	No	0	1	1	1	1	0	0	1	0	1
Chr7	14219696_16586616	16366547	16366547	1	0	No	No	0	1	0	0	0	1	0	1	0	1
Chr7	14219696_16586616	16369794	16369794	1	0	No	No	0	0	1	1	1	0	0	1	0	1
Chr7	14219696_16586616	16435247	16435247	1	0	No	No	0	0	0	0	0	1	0	1	0	1
Chr7	14219696_16586616	16465092	16465092	1	0	No	No	0	1	1	1	1	0	0	1	0	1
Chr7	14219696_16586616	16500136	16508308	2	8172	No	No	0	0	1	1	1	0	1	0	1	0
Chr7	14219696_16586616	16517492	16517492	1	0	No	No	0	1	0	0	0	1	0	1	0	1
Chr7	14219696_16586616	16534555	16541948	2	7393	No	No	0	0	0	0	0	1	1	0	1	0
Chr7	14219696_16586616	16549882	16551317	4	1435	No	Yes	0	1	1	1	1	0	0	1	0	1
Chr8	462536_676170	515597	655468	18	139871	No	Yes	0	0	0	1	1	0	1	0	1	0
Chr8	2255610_3206035	2696621	2890175	14	193554	No	No	0	1	1	0	0	1	1	0	1	0
Chr8	2255610_3206035	2890658	2983613	9	92955	No	No	0	0	0	1	1	0	1	0	1	0
Chr8	2255610_3206035	2985356	3021108	7	35752	No	No	0	0	1	0	0	1	1	0	1	0
Chr8	2255610_3206035	3021851	3030150	3	8299	No	No	0	1	0	1	1	0	1	0	1	0
Chr8	2255610_3206035	3047419	3108426	6	61007	No	No	0	0	1	0	0	1	1	0	1	0
Chr8	2255610_3206035	3122462	3169322	8	46860	No	Yes	0	0	0	1	1	0	1	0	1	0
Chr8	3206136_7340471	5384063	5406792	2	22729	No	No	0	0	0	1	1	0	1	0	1	0
Chr8	3206136_7340471	5435006	5474783	7	39777	No	No	0	1	1	0	0	1	1	0	1	0
Chr8	3206136_7340471	5501313	5505771	2	4458	No	No	0	0	0	0	1	0	1	0	0	1
Chr8	3206136_7340471	5545165	5584423	3	39258	No	No	0	1	0	0	1	0	1	0	1	0
Chr8	3206136_7340471	5590305	5590305	1	0	No	No	0	0	1	1	0	1	0	1	0	1
Chr8	3206136_7340471	5602906	5670177	15	67271	No	No	0	0	0	0	1	0	1	0	1	0
Chr8	3206136_7340471	5684714	5756769	13	72055	No	No	0	0	1	1	0	1	1	0	1	0
Chr8	3206136_7340471	5765672	5782704	7	17032	No	No	0	1	0	0	1	0	1	0	1	0
Chr8	3206136_7340471	5787705	5947592	9	159887	No	No	0	0	1	1	0	1	1	0	1	0
Chr8	3206136_7340471	5843603	5843603	1	0	No	No	0	0	0	0	1	0	0	1	0	1
Chr8	3206136_7340471	5865073	5866345	3	1272	No	No	0	0	1	1	0	1	0	1	0	1
Chr8	3206136_7340471	5883535	5883535	1	0	No	No	0	0	0	0	1	0	0	1	0	1
Chr8	3206136_7340471	5890252	5890252	1	0	No	No	0	1	1	1	0	1	0	1	0	1
Chr8	3206136_7340471	5916741	5916966	4	225	No	No	0	1	0	0	1	0	0	1	0	1
Chr8	3206136_7340471	5955858	5955858	1	0	No	No	0	0	1	1	1	1	0	1	0	1
Chr8	3206136_7340471	5965244	5969675	2	4431	No	No	0	0	0	0	1	0	1	0	0	1
Chr8	3206136_7340471	6002754	6013018	4	10264	No	No	0	1	0	0	1	0	1	0	1	0
Chr8	3206136_7340471	6030145	6033739	4	3594	No	No	0	1	1	1	0	1	1	0	0	1
Chr8	3206136_7340471	6050801	6173108	16	122307	No	No	0	0	1	1	0	1	1	0	1	0
Chr8	3206136_7340471	6189165	6237212	8	48047	No	No	0	0	0	0	1	0	1	0	1	0
Chr8	3206136_7340471	6258421	6475523	24	217102	No	No	0	1	1	1	0	1	1	0	1	0
Chr8	3206136_7340471	6519690	6519690	1	0	No	No	0	1	0	0	1	0	0	1	0	1
Chr8	3206136_7340471	6541824	6579541	3	37717	No	No	0	0	0	0	1	0	1	0	1	0
Chr8	3206136_7340471	6590135	6597633	3	7498	No	No	0	1	1	1	0	1	1	0	1	0
Chr8	3206136_7340471	6613356	6699435	8	86079	No	No	0	0	1	1	0	1	1	0	1	0
Chr8	3206136_7340471	6725703	6761059	8	35356	No	No	0	1	0	0	1	0	1	0	1	0
Chr8	3206136_7340471	6773185	6804330	5	31145	No	No	0	0	0	0	1	0	1	0	1	0
Chr8	3206136_7340471	6817602	6880513	8	62911	No	No	0	1	1	1	0	1	1	0	1	0
Chr8	3206136_7340471	6907723	6912405	2	4682	No	No	0	0	0	0	1	0	1	0	0	1
Chr8	3206136_7340471	6947553	7102169	12	154616	No	No	0	0	1	1	0	1	1	0	1	0
Chr8	3206136_7340471	7155641	7191130	4	35489	No	No	0	1	1	0	0	1	1	0	1	0
Chr8	3206136_7340471	7229784	7253829	6	24045	No	No	0	0	0	1	1	0	1	0	1	0
Chr8	3206136_7340471	7287384	7313917	2	26533	No	Yes	0	1	1	0	0	1	1	0	1	0
Chr8	7376471_11076218	8660411	8660411	1	0	No	No	0	0	0	1	0	0	0	1	0	1
Chr8	7376471_11076218	8679767	8679767	1	0	No	No	0	0	1	0	1	1	0	1	0	1
Chr8	7376471_11076218	8733894	8733894	1	0	No	No	0	0	0	1	0	0	0	1	0	1
Chr8	7376471_11076218	8784337	8784337	1	0	No	No	0	0	1	1	0	0	0	1	0	1
Chr8	7376471_11076218	8788152	8788152	1	0	No	No	0	1	0	0	1	1	0	1	0	1
Chr8	7376471_11076218	8797262	8799279	2	2017	No	No	0	0	0	0	1	1	1	0	0	1
Chr8	7376471_11076218	8812574	8812809	2	235	No	No	0	0	1	1	0	0	0	1	0	1
Chr8	7376471_11076218	8815733	8815733	1	0	No	No	0	0	0	0	0	0	0	1	0	1
Chr8	7376471_11076218	8835596	8836967	2	1371	No	No	0	1	1	1	0	0	0	1	0	1
Chr8	7376471_11076218	8845070	8845070	1	0	No	No	0	0	1	0	1	1	0	1	0	1
Chr8	7376471_11076218	8858420	8875689	4	17269	No	No	0	0	0	1	0	0	1	0	1	0
Chr8	7376471_11076218	8892755	8936460	3	43705	No	No	0	1	1	0	1	1	1	0	1	0
Chr8	7376471_11076218	8938943	8938943	1	0	No	No	0	0	0	1	0	0	0	1	0	1
Chr8	7376471_11076218	8948515	8948515	1	0	No	No	0	1	1	0	1	1	0	1	0	1
Chr8	7376471_11076218	8995690	8995812	3	122	No	No	0	0	1	0	1	1	0	1	0	1
Chr8	7376471_11076218	9004887	9020089	2	15202	No	No	0	1	0	1	0	0	1	0	1	0
Chr8	7376471_11076218	9041162	9041162	1	0	No	No	0	1	1	1	1	1	0	1	0	1
Chr8	7376471_11076218	9075987	9075987	1	0	No	No	0	0	0	0	0	0	0	1	0	1
Chr8	7376471_11076218	9100113	9100113	1	0	No	No	0	1	0	0	0	0	0	1	0	1
Chr8	7376471_11076218	9102873	9102873	1	0	No	No	0	1	1	1	1	1	0	1	0	1
Chr8	7376471_11076218	9110982	9112015	2	1033	No	No	0	0	0	0	0	0	0	1	0	1
Chr8	7376471_11076218	9116454	9116617	2	163	No	No	0	1	0	0	0	0	0	1	0	1
Chr8	7376471_11076218	9135072	9140521	3	5449	No	No	0	1	0	0	0	1	1	0	1	0
Chr8	7376471_11076218	9180194	9180194	1	0	No	No	0	0	0	1	1	0	0	1	0	1
Chr8	7376471_11076218	9191096	9191096	1	0	No	No	0	1	1	0	0	1	0	1	0	1
Chr8	7376471_11076218	9193620	9198207	3	4587	No	No	0	0	1	0	0	1	1	0	0	1
Chr8	7376471_11076218	9213090	9233240	3	20150	No	No	0	1	0	1	1	0	1	0	1	0
Chr8	7376471_11076218	9237539	9237539	1	0	No	No	0	0	1	0	0	1	0	1	0	1
Chr8	7376471_11076218	9254557	9262946	2	8389	No	No	0	1	1	0	1	0	1	0	1	0
Chr8	7376471_11076218	9287482	9293374	2	5892	No	No	0	0	0	1	0	1	1	0	1	0
Chr8	7376471_11076218	9364971	9365140	2	169	No	No	0	0	0	1	1	0	0	1	0	1
Chr8	7376471_11076218	9365837	9365837	1	0	No	No	0	0	1	0	0	1	0	1	0	1
Chr8	7376471_11076218	9387492	9387492	1	0	No	No	0	1	0	1	1	0	0	1	0	1
Chr8	7376471_11076218	9392120	9392120	1	0	No	No	0	0	1	0	0	1	0	1	0	1
Chr8	7376471_11076218	9418993	9418993	1	0	No	No	0	0	0	1	1	0	0	1	0	1
Chr8	7376471_11076218	9446667	9642841	7	196174	No	No	0	0	1	0	0	1	1	0	1	0
Chr8	7376471_11076218	9518698	9518698	1	0	No	No	0	1	0	1	1	0	0	1	0	1
Chr8	7376471_11076218	9530268	9530268	1	0	No	No	0	0	1	0	0	1	0	1	0	1
Chr8	7376471_11076218	9540055	9540055	1	0	No	No	0	0	0	1	1	0	0	1	0	1
Chr8	7376471_11076218	9551303	9551324	2	21	No	No	0	1	0	1	1	0	0	1	0	1
Chr8	7376471_11076218	9564946	9564946	1	0	No	No	0	0	1	0	0	1	0	1	0	1
Chr8	7376471_11076218	9598693	9598693	1	0	No	No	0	1	0	1	1	0	0	1	0	1
Chr8	7376471_11076218	9671074	9671074	1	0	No	No	0	1	1	0	0	1	0	1	0	1
Chr8	7376471_11076218	9689009	9689009	1	0	No	No	0	0	0	1	1	0	0	1	0	1
Chr8	7376471_11076218	9708063	9708063	1	0	No	No	0	0	1	0	0	1	0	1	0	1
Chr8	7376471_11076218	9710233	9720267	2	10034	No	No	0	1	0	1	1	0	1	0	1	0
Chr8	7376471_11076218	9724206	9724206	1	0	No	No	0	0	1	1	1	1	0	1	0	1
Chr8	7376471_11076218	9765964	9773009	3	7045	No	No	0	0	0	1	1	0	1	0	1	0
Chr8	7376471_11076218	9781760	9781760	1	0	No	No	0	1	1	0	0	1	0	1	0	1
Chr8	7376471_11076218	9797784	9797784	1	0	No	No	0	1	0	0	0	0	0	1	0	1
Chr8	7376471_11076218	9814667	9814667	1	0	No	No	0	0	1	0	1	0	0	1	0	1
Chr8	7376471_11076218	9834583	9834583	1	0	No	No	0	0	0	1	0	1	0	1	0	1
Chr8	7376471_11076218	9880156	9880156	1	0	No	No	0	0	0	1	1	1	0	1	0	1
Chr8	7376471_11076218	9894706	9894706	1	0	No	No	0	1	1	0	0	0	0	1	0	1
Chr8	7376471_11076218	9914334	9914334	1	0	No	No	0	0	0	1	1	1	0	1	0	1
Chr8	7376471_11076218	9918826	10095047	4	176221	No	No	0	0	1	0	0	0	1	0	1	0
Chr8	7376471_11076218	9933047	9933047	1	0	No	No	0	0	0	1	1	1	0	1	0	1
Chr8	7376471_11076218	9937122	9937122	1	0	No	No	0	0	1	0	0	0	0	1	0	1
Chr8	7376471_11076218	9944926	9944926	1	0	No	No	0	1	1	0	0	0	0	1	0	1
Chr8	7376471_11076218	9965360	9965360	1	0	No	No	0	1	0	1	1	1	0	1	0	1
Chr8	7376471_11076218	10006472	10006472	1	0	No	No	0	0	1	0	0	1	0	1	0	1
Chr8	7376471_11076218	10012831	10012831	1	0	No	No	0	1	0	1	1	0	0	1	0	1
Chr8	7376471_11076218	10047029	10047029	1	0	No	No	0	0	0	1	1	0	0	1	0	1
Chr8	7376471_11076218	10097982	10097982	1	0	No	No	0	1	1	0	0	1	0	1	0	1
Chr8	7376471_11076218	10118181	10118181	1	0	No	No	0	0	1	0	0	1	0	1	0	1
Chr8	7376471_11076218	10166826	10166826	1	0	No	No	0	0	0	1	1	1	0	1	0	1
Chr8	7376471_11076218	10172342	10172343	2	1	No	No	0	0	1	0	0	0	0	1	0	1
Chr8	7376471_11076218	10189199	10193441	2	4242	No	No	0	0	0	1	1	1	1	0	0	1
Chr8	7376471_11076218	10199421	10199421	1	0	No	No	0	1	0	1	1	1	0	1	0	1
Chr8	7376471_11076218	10202811	10241697	4	38886	No	No	0	0	1	0	0	0	1	0	1	0
Chr8	7376471_11076218	10251948	10260675	4	8727	No	No	0	0	0	1	1	1	1	0	1	0
Chr8	7376471_11076218	10264255	10264255	1	0	No	No	0	0	1	0	0	0	0	1	0	1
Chr8	7376471_11076218	10292704	10292704	1	0	No	No	0	1	1	0	0	0	0	1	0	1
Chr8	7376471_11076218	10296275	10297997	2	1722	No	No	0	0	1	0	0	0	1	0	0	1
Chr8	7376471_11076218	10344825	10344825	1	0	No	No	0	1	1	1	1	1	0	1	0	1
Chr8	7376471_11076218	10350684	10360745	5	10061	No	No	0	1	0	0	0	0	1	0	1	0
Chr8	7376471_11076218	10360942	10361011	2	69	No	Yes	0	0	1	1	1	1	0	1	0	1
Chr8	11117217_12093271	11318299	11323360	3	5061	No	No	0	1	1	0	0	1	1	0	1	0
Chr8	11117217_12093271	11348116	11348116	1	0	No	No	0	0	0	1	1	0	0	1	0	1
Chr8	11117217_12093271	11354709	11441223	8	86514	No	No	0	0	1	0	0	1	1	0	1	0
Chr8	11117217_12093271	11448015	11456868	2	8853	No	No	0	1	0	1	1	0	1	0	1	0
Chr8	11117217_12093271	11458405	11574626	14	116221	No	No	0	0	1	0	0	1	1	0	1	0
Chr8	11117217_12093271	11644756	11669710	5	24954	No	No	0	1	1	0	0	1	1	0	1	0
Chr8	11117217_12093271	11685933	11685933	1	0	No	No	0	0	0	1	1	0	0	1	0	1
Chr8	11117217_12093271	11698396	11698396	1	0	No	No	0	1	1	0	0	1	0	1	0	1
Chr8	11117217_12093271	11709570	11709570	1	0	No	No	0	1	0	1	1	0	0	1	0	1
Chr8	11117217_12093271	11712375	11742832	10	30457	No	No	0	0	1	0	0	1	1	0	1	0
Chr8	11117217_12093271	11722007	11722007	1	0	No	No	0	1	0	1	1	0	0	1	0	1
Chr8	11117217_12093271	11737660	11737660	1	0	No	No	0	1	1	0	0	1	0	1	0	1
Chr8	11117217_12093271	11757370	11822310	13	64940	No	No	0	1	0	1	1	0	1	0	1	0
Chr8	11117217_12093271	11830331	11830331	1	0	No	No	0	1	1	0	0	1	0	1	0	1
Chr8	11117217_12093271	11846521	11915346	4	68825	No	No	0	0	1	0	0	1	1	0	1	0
Chr8	11117217_12093271	11936316	11938359	2	2043	No	No	0	1	1	0	0	1	1	0	0	1
Chr8	11117217_12093271	11960258	11960258	1	0	No	No	0	1	0	1	1	0	0	1	0	1
Chr8	11117217_12093271	11969907	11969907	1	0	No	No	0	1	0	1	1	1	0	1	0	1
Chr8	11117217_12093271	11979022	11983048	2	4026	No	Yes	0	0	1	0	0	0	1	0	0	1
Chr8	12111668_14185545	12179014	12179014	1	0	No	No	0	0	0	1	1	1	0	1	0	1
Chr8	12111668_14185545	12234520	12234520	1	0	No	No	0	1	1	0	0	0	0	1	0	1
Chr8	12111668_14185545	12247783	12247783	1	0	No	No	0	1	0	1	1	1	0	1	0	1
Chr8	12111668_14185545	12272992	12272992	1	0	No	No	0	0	1	0	0	0	0	1	0	1
Chr8	12111668_14185545	12277026	12294507	2	17481	No	No	0	0	0	1	1	1	1	0	1	0
Chr8	12111668_14185545	12343728	12478693	3	134965	No	No	0	1	1	0	0	0	1	0	1	0
Chr8	12111668_14185545	12530612	12735078	6	204466	No	No	0	1	0	1	1	1	1	0	1	0
Chr8	12111668_14185545	12673853	12673853	1	0	No	No	0	0	0	1	1	1	0	1	0	1
Chr8	12111668_14185545	12743372	12743372	1	0	No	No	0	1	1	0	0	0	0	1	0	1
Chr8	12111668_14185545	12779388	12808899	2	29511	No	No	0	0	1	0	0	0	1	0	1	0
Chr8	12111668_14185545	12830489	12842426	2	11937	No	No	0	0	0	1	1	1	1	0	1	0
Chr8	12111668_14185545	12879564	12879564	1	0	No	No	0	0	1	0	0	0	0	1	0	1
Chr8	12111668_14185545	12930281	12930281	1	0	No	No	0	1	0	1	1	1	0	1	0	1
Chr8	12111668_14185545	12933980	12936907	2	2927	No	No	0	0	1	0	0	0	1	0	0	1
Chr8	12111668_14185545	12951632	13038653	5	87021	No	No	0	0	0	1	1	1	1	0	1	0
Chr8	12111668_14185545	12974543	12974889	3	346	No	No	0	1	1	0	0	0	0	1	0	1
Chr8	12111668_14185545	12991857	12991857	1	0	No	No	0	1	0	1	1	1	0	1	0	1
Chr8	12111668_14185545	13024027	13024027	1	0	No	No	0	1	1	0	0	0	0	1	0	1
Chr8	12111668_14185545	13045084	13046136	2	1052	No	No	0	1	0	1	0	0	0	1	0	1
Chr8	12111668_14185545	13056879	13056879	1	0	No	No	0	0	1	0	1	1	0	1	0	1
Chr8	12111668_14185545	13076503	13096506	3	20003	No	No	0	1	0	1	1	0	1	0	1	0
Chr8	12111668_14185545	13123008	13147303	2	24295	No	No	0	0	1	0	0	1	1	0	1	0
Chr8	12111668_14185545	13196865	13196865	1	0	No	No	0	1	0	1	1	0	0	1	0	1
Chr8	12111668_14185545	13256377	13256429	2	52	No	No	0	0	1	1	0	1	0	1	0	1
Chr8	12111668_14185545	13282130	13283373	3	1243	No	No	0	1	1	1	0	1	0	1	0	1
Chr8	12111668_14185545	13284439	13284439	1	0	No	No	0	0	1	1	0	1	0	1	0	1
Chr8	12111668_14185545	13299424	13305104	2	5680	No	No	0	0	0	0	1	0	1	0	1	0
Chr8	12111668_14185545	13319110	13319110	1	0	No	No	0	0	1	1	0	1	0	1	0	1
Chr8	12111668_14185545	13333804	13375589	8	41785	No	No	0	1	0	0	1	0	1	0	1	0
Chr8	12111668_14185545	13389839	13389839	1	0	No	No	0	1	1	1	0	1	0	1	0	1
Chr8	12111668_14185545	13396105	13396105	1	0	No	No	0	0	0	0	1	0	0	1	0	1
Chr8	12111668_14185545	13408159	13425817	3	17658	No	No	0	1	1	1	1	1	1	0	1	0
Chr8	12111668_14185545	13450079	13543380	10	93301	No	No	0	0	1	1	1	1	1	0	1	0
Chr8	12111668_14185545	13509665	13509665	1	0	No	No	0	1	1	1	1	1	0	1	0	1
Chr8	12111668_14185545	13552455	13552455	1	0	No	No	0	1	1	1	1	1	0	1	0	1
Chr8	12111668_14185545	13565512	13565512	1	0	No	No	0	1	1	0	1	1	0	1	0	1
Chr8	12111668_14185545	13575999	13575999	1	0	No	No	0	0	1	0	1	1	0	1	0	1
Chr8	12111668_14185545	13586039	13586039	1	0	No	No	0	1	0	1	0	0	0	1	0	1
Chr8	12111668_14185545	13620195	13620195	1	0	No	No	0	0	0	1	0	0	0	1	0	1
Chr8	12111668_14185545	13621997	13760479	8	138482	No	No	0	1	0	1	0	0	1	0	1	0
Chr8	12111668_14185545	13673024	13673386	2	362	No	No	0	1	1	0	1	1	0	1	0	1
Chr8	12111668_14185545	13774444	13784495	3	10051	No	No	0	0	0	1	0	0	1	0	1	0
Chr8	12111668_14185545	13797628	13797628	1	0	No	No	0	1	0	0	0	0	0	1	0	1
Chr8	12111668_14185545	13804991	13804991	1	0	No	No	0	1	0	1	0	0	0	1	0	1
Chr8	12111668_14185545	13850892	13890194	2	39302	No	No	0	1	1	0	1	1	1	0	1	0
Chr8	12111668_14185545	13902437	13902437	1	0	No	No	0	0	1	0	1	1	0	1	0	1
Chr8	12111668_14185545	13911372	13920569	6	9197	No	No	0	0	0	1	0	0	1	0	1	0
Chr8	12111668_14185545	13924260	13995550	4	71290	No	No	0	1	0	1	0	0	1	0	1	0
Chr8	12111668_14185545	13938856	13938856	1	0	No	No	0	0	1	0	0	0	0	1	0	1
Chr8	12111668_14185545	14001232	14021219	2	19987	No	No	0	0	1	0	0	0	1	0	1	0
Chr8	12111668_14185545	14028407	14031731	2	3324	No	No	0	1	0	1	1	1	1	0	0	1
Chr8	12111668_14185545	14037477	14064407	5	26930	No	No	0	0	1	0	0	0	1	0	1	0
Chr8	12111668_14185545	14083193	14090598	5	7405	No	No	0	1	1	0	0	0	1	0	1	0
Chr8	12111668_14185545	14111084	14119939	2	8855	No	Yes	0	0	1	0	0	0	1	0	1	0
Chr8	14220591_15889726	14981240	14981240	1	0	No	No	0	0	0	1	0	1	0	1	0	1
Chr8	14220591_15889726	14989466	15036655	6	47189	No	No	0	1	0	1	0	1	1	0	1	0
Chr8	14220591_15889726	15055163	15055163	1	0	No	No	0	1	1	0	1	0	0	1	0	1
Chr8	14220591_15889726	15064101	15148506	7	84405	No	No	0	1	0	0	1	0	1	0	1	0
Chr8	14220591_15889726	15157496	15195798	2	38302	No	No	0	1	1	1	0	1	1	0	1	0
Chr8	14220591_15889726	15234542	15234542	1	0	No	No	0	0	1	0	1	0	0	1	0	1
Chr8	14220591_15889726	15252863	15252863	1	0	No	No	0	1	1	0	1	0	0	1	0	1
Chr8	14220591_15889726	15271377	15271377	1	0	No	No	0	1	0	1	0	1	0	1	0	1
Chr8	14220591_15889726	15298200	15298200	1	0	No	No	0	0	1	0	1	0	0	1	0	1
Chr8	14220591_15889726	15300513	15300513	1	0	No	No	0	0	1	1	1	1	0	1	0	1
Chr8	14220591_15889726	15304105	15304105	1	0	No	No	0	0	1	0	1	0	0	1	0	1
Chr8	14220591_15889726	15329900	15329909	2	9	No	No	0	0	0	1	0	0	0	1	0	1
Chr8	14220591_15889726	15331409	15331409	1	0	No	No	0	1	0	1	0	0	0	1	0	1
Chr8	14220591_15889726	15340346	15340346	1	0	No	No	0	0	1	1	0	0	0	1	0	1
Chr8	14220591_15889726	15351215	15351215	1	0	No	No	0	0	0	0	1	1	0	1	0	1
Chr8	14220591_15889726	15355312	15355312	1	0	No	No	0	1	0	0	1	1	0	1	0	1
Chr8	14220591_15889726	15375487	15401473	4	25986	No	No	0	0	0	1	1	1	1	0	1	0
Chr8	14220591_15889726	15424067	15424067	1	0	No	No	0	0	1	0	0	0	0	1	0	1
Chr8	14220591_15889726	15459033	15558693	4	99660	No	No	0	1	1	0	0	0	1	0	1	0
Chr8	14220591_15889726	15571805	15615410	4	43605	No	No	0	0	1	0	0	0	1	0	1	0
Chr8	14220591_15889726	15635458	15640918	4	5460	No	No	0	0	0	1	1	1	1	0	1	0
Chr8	14220591_15889726	15653474	15653474	1	0	No	No	0	1	0	1	1	1	0	1	0	1
Chr8	14220591_15889726	15662266	15662266	1	0	No	No	0	1	1	0	0	0	0	1	0	1
Chr8	14220591_15889726	15667922	15766232	10	98310	No	No	0	1	0	1	1	1	1	0	1	0
Chr8	14220591_15889726	15766883	15796749	5	29866	No	No	0	0	1	0	0	0	1	0	1	0
Chr8	14220591_15889726	15774730	15774730	1	0	No	No	0	1	0	1	1	1	0	1	0	1
Chr8	14220591_15889726	15858854	15862744	2	3890	No	Yes	0	1	0	1	1	1	1	0	0	1
Chr9	21092_3235092	50626	50626	1	0	No	No	0	1	0	1	1	1	0	1	0	1
Chr9	21092_3235092	71390	71390	1	0	No	No	0	0	1	0	0	0	0	1	0	1
Chr9	21092_3235092	103022	134286	7	31264	No	No	0	1	1	0	0	0	1	0	1	0
Chr9	21092_3235092	152145	234854	8	82709	No	No	0	1	0	1	1	1	1	0	1	0
[truncated: 1,042 more rows]

## Sheet: LineA_Diploids
Chrom	Contig	Loss-of-Heterozygosity Tract Start	Loss-of-Heterozygosity Tract Stop	Number of SNPs in Loss-of-Heterozygosity Tract	Minimum Loss-of-Heterozygosity Tract Length	Does this tract contain the first SNP on the contig?	Does this tract contain the last SNP on the contig?	LineA_DiploidFemale_3	LineA_DiploidFemale_4	LineA_DiploidFemale_6	LineA_DiploidFemale_5	LineA_DiploidFemale_1	LineA_DiploidFemale_2	Number of Crossovers Counted, 1500bp cutoff	Number of Gene Conversions Counted, 1500bp	Number of Crossovers Counted, 5000bp cutoff	Number of Gene Conversions Counted, 5000bp
Chr1	11971324_15101396	12451024	12451024	1	0	No	No	1	1	1	0	1	1	0	1	0	1
Chr1	11971324_15101396	14043260	15047828	51	1004568	No	Yes	0	0	1	0	0	0	1	0	1	0
Chr1	1471556_11781446	11539196	11539196	1	0	No	No	1	1	1	1	0	1	0	1	0	1
Chr1	1471556_11781446	1801979	1856771	5	54792	Yes	No	0	0	1	0	0	0	1	0	1	0
Chr1	1471556_11781446	1801979	5017467	197	3215488	Yes	No	0	0	0	1	0	0	1	0	1	0
Chr1	1471556_11781446	2362295	2362295	1	0	No	No	1	1	0	0	1	1	0	1	0	1
Chr1	1471556_11781446	2637089	2637089	1	0	No	No	0	0	1	0	0	0	0	1	0	1
Chr1	1471556_11781446	3265907	3265907	1	0	No	No	1	1	0	0	1	1	0	1	0	1
Chr1	1471556_11781446	3484809	3484809	1	0	No	No	1	1	0	0	1	1	0	1	0	1
Chr1	1471556_11781446	3790109	3790109	1	0	No	No	0	0	1	0	0	0	0	1	0	1
Chr1	1471556_11781446	5447954	5447954	1	0	No	No	1	1	1	0	1	1	0	1	0	1
Chr1	1471556_11781446	5760799	5815678	5	54879	No	No	0	0	0	1	0	0	2	0	2	0
Chr1	1471556_11781446	5849743	5849743	1	0	No	No	1	1	0	1	1	1	0	1	0	1
Chr1	1471556_11781446	6292641	6292641	1	0	No	No	0	0	0	1	0	0	0	1	0	1
Chr1	15101497_17828583	15137429	15473596	22	336167	Yes	No	0	0	1	0	0	0	1	0	1	0
Chr1	15101497_17828583	15137429	16986502	97	1849073	Yes	Yes	0	0	0	1	0	0	1	0	1	0
Chr1	15101497_17828583	15479162	15479162	1	0	No	No	1	1	0	0	1	1	0	1	0	1
Chr1	15101497_17828583	15479167	16986502	74	1507335	No	Yes	0	0	1	0	0	0	1	0	1	0
Chr1	17863724_24597124	17910997	20799654	213	2888657	Yes	No	0	0	1	0	0	0	1	0	1	0
Chr1	17863724_24597124	17910997	20999630	232	3088633	Yes	No	0	0	0	1	0	0	1	0	1	0
Chr1	17863724_24597124	19245955	19245955	1	0	No	No	0	1	0	0	0	0	0	1	0	1
Chr1	17863724_24597124	19515607	19515607	1	0	No	No	1	1	0	0	0	1	0	1	0	1
Chr1	17863724_24597124	20830359	20830359	1	0	No	No	1	1	0	0	1	1	0	1	0	1
Chr1	17863724_24597124	20832835	24572882	287	3740047	No	Yes	0	0	1	0	0	0	1	0	1	0
Chr1	17863724_24597124	22236877	22236877	1	0	No	No	0	0	0	1	0	0	0	1	0	1
Chr1	17863724_24597124	22403887	22403887	1	0	No	No	0	0	0	1	0	0	0	1	0	1
Chr2	11472691_12074677	11830688	11830688	1	0	No	No	1	1	0	1	1	1	0	1	0	1
Chr2	12093078_14897421	14462330	14462330	1	0	No	No	0	0	0	1	0	0	0	1	0	1
Chr2	14991781_18727052	16919722	16919722	1	0	Yes	No	1	1	0	0	1	1	0	1	0	1
Chr2	14991781_18727052	16919722	18031905	53	1112183	Yes	No	0	0	0	1	0	0	1	0	1	0
Chr2	14991781_18727052	18315550	18315550	1	0	No	No	0	0	0	1	0	0	0	1	0	1
Chr2	18727153_19192188	18843729	18843729	1	0	No	No	0	0	0	1	0	0	0	1	0	1
Chr2	21624_6476689	1523941	1523941	1	0	No	No	1	1	0	0	1	1	0	1	0	1
Chr2	21624_6476689	1605428	1605428	1	0	No	No	0	0	0	1	0	0	0	1	0	1
Chr2	21624_6476689	3684947	3684947	1	0	No	No	1	1	0	1	1	1	0	1	0	1
Chr2	21624_6476689	4004643	4004643	1	0	No	No	1	1	0	0	1	1	0	1	0	1
Chr2	21624_6476689	4293565	4293565	1	0	No	No	0	0	1	1	0	0	0	1	0	1
Chr2	21624_6476689	5178735	5178735	1	0	No	No	1	1	0	1	1	1	0	1	0	1
Chr2	21624_6476689	6168050	6168050	1	0	No	No	1	1	0	1	1	1	0	1	0	1
Chr2	21624_6476689	634301	634301	1	0	No	No	0	0	1	0	0	0	0	1	0	1
Chr2	6476790_10947344	6600120	6600120	1	0	No	No	1	1	0	0	1	1	0	1	0	1
Chr2	6476790_10947344	6731592	6731592	1	0	No	No	0	0	0	1	0	0	0	1	0	1
Chr2	6476790_10947344	6886855	6886855	1	0	No	No	1	1	0	0	1	1	0	1	0	1
Chr2	6476790_10947344	6925580	6925580	1	0	No	No	0	0	0	1	0	0	0	1	0	1
Chr2	6476790_10947344	7186181	7186181	1	0	No	No	1	1	0	0	1	1	0	1	0	1
Chr2	6476790_10947344	7725846	7725846	1	0	No	No	0	0	0	1	0	0	0	1	0	1
Chr2	6476790_10947344	7771581	7771581	1	0	No	No	0	0	1	0	0	0	0	1	0	1
Chr2	6476790_10947344	7924154	7924154	1	0	No	No	0	0	0	1	0	0	0	1	0	1
Chr2	6476790_10947344	8624153	8624153	1	0	No	No	1	1	0	0	1	1	0	1	0	1
Chr2	6476790_10947344	8811920	8811920	1	0	No	No	0	0	0	1	0	0	0	1	0	1
Chr2	6476790_10947344	8843798	8843798	1	0	No	No	0	0	0	1	0	0	0	1	0	1
Chr2	6476790_10947344	8919336	8919336	1	0	No	No	1	0	0	0	0	0	0	1	0	1
Chr2	6476790_10947344	8956386	8979274	4	22888	No	No	1	1	0	0	1	1	2	0	2	0
Chr2	6476790_10947344	9111988	9111988	1	0	No	No	0	0	0	1	0	0	0	1	0	1
Chr2	6476790_10947344	9263231	9263231	1	0	No	No	0	0	0	1	0	0	0	1	0	1
Chr2	6476790_10947344	9326112	9326112	1	0	No	No	0	0	1	0	0	0	0	1	0	1
Chr2	6476790_10947344	9375480	10069159	56	693679	No	Yes	0	0	0	1	0	0	1	0	1	0
Chr2	6476790_10947344	9549155	9549155	1	0	No	No	0	0	1	0	0	0	0	1	0	1
Chr2	6476790_10947344	9734319	9734319	1	0	No	No	0	1	0	0	1	1	0	1	0	1
Chr2	6476790_10947344	9949738	9949738	1	0	No	No	1	1	0	0	1	1	0	1	0	1
Chr3	1_5302142	1399110	1399110	1	0	No	No	1	1	0	0	1	1	0	1	0	1
Chr3	1_5302142	235821	235871	2	50	No	No	0	0	1	0	0	0	0	1	0	1
Chr3	1_5302142	423612	423612	1	0	No	No	0	0	1	0	0	0	0	1	0	1
Chr3	1_5302142	554336	554336	1	0	No	No	0	0	0	1	0	0	0	1	0	1
Chr3	1_5302142	776649	776649	1	0	No	No	0	0	0	1	0	0	0	1	0	1
Chr3	1_5302142	788541	788541	1	0	No	No	0	0	0	1	0	0	0	1	0	1
Chr3	1_5302142	99228	99228	1	0	No	No	1	1	0	0	1	1	0	1	0	1
Chr3	5302243_7221703	5811165	5811165	1	0	No	No	0	0	0	1	0	0	0	1	0	1
Chr3	5302243_7221703	6141185	6141185	1	0	No	No	0	0	0	1	0	0	0	1	0	1
Chr3	5302243_7221703	6184864	6184864	1	0	No	No	0	0	0	1	0	0	0	1	0	1
Chr3	5302243_7221703	6204942	6204946	2	4	No	No	1	1	0	0	1	1	0	1	0	1
Chr3	5302243_7221703	6343801	6343801	1	0	No	No	0	0	0	1	0	0	0	1	0	1
Chr3	9312318_18306616	10447215	11268301	56	821086	Yes	No	0	0	0	1	0	0	1	0	1	0
Chr3	9312318_18306616	10976301	10976301	1	0	No	No	1	1	0	0	1	1	0	1	0	1
Chr3	9312318_18306616	10980718	10980718	1	0	No	No	1	0	0	0	0	0	0	1	0	1
Chr3	9312318_18306616	11146643	11146643	1	0	No	No	0	0	1	0	0	0	0	1	0	1
Chr3	9312318_18306616	12785693	13074069	25	288376	No	No	0	1	0	0	1	1	2	0	2	0
Chr3	9312318_18306616	12929826	12929826	1	0	No	No	1	0	0	0	0	0	0	1	0	1
Chr3	9312318_18306616	13073947	13074069	2	122	No	No	1	0	0	0	0	0	0	1	0	1
Chr3	9312318_18306616	13148966	13148966	1	0	No	No	1	1	0	0	1	1	0	1	0	1
Chr3	9312318_18306616	13166687	13166687	1	0	No	No	0	0	0	1	0	0	0	1	0	1
Chr3	9312318_18306616	13309714	13309714	1	0	No	No	0	0	1	0	0	0	0	1	0	1
Chr3	9312318_18306616	13352306	13352306	1	0	No	No	0	0	0	1	0	0	0	1	0	1
Chr3	9312318_18306616	13429914	13429914	1	0	No	No	0	0	0	1	0	0	0	1	0	1
Chr3	9312318_18306616	13628440	13628440	1	0	No	No	0	0	0	1	0	0	0	1	0	1
Chr3	9312318_18306616	13669461	13669461	1	0	No	No	1	1	0	0	1	1	0	1	0	1
Chr3	9312318_18306616	13742398	13742398	1	0	No	No	1	1	0	0	1	1	0	1	0	1
Chr3	9312318_18306616	13751535	13751535	1	0	No	No	0	0	1	0	0	0	0	1	0	1
Chr3	9312318_18306616	13754124	13754124	1	0	No	No	0	0	0	1	0	0	0	1	0	1
Chr3	9312318_18306616	14037753	14037753	1	0	No	No	1	1	0	1	1	1	0	1	0	1
Chr3	9312318_18306616	14411690	14411690	1	0	No	No	0	0	1	0	0	0	0	1	0	1
Chr3	9312318_18306616	14441593	14441593	1	0	No	No	0	0	1	0	0	0	0	1	0	1
Chr3	9312318_18306616	14564156	14564156	1	0	No	No	0	0	1	0	0	0	0	1	0	1
Chr3	9312318_18306616	14849369	14849369	1	0	No	No	1	1	1	0	1	1	0	1	0	1
Chr3	9312318_18306616	14901059	14901059	1	0	No	No	1	1	0	0	1	1	0	1	0	1
Chr3	9312318_18306616	15161559	15161559	1	0	No	No	0	0	0	1	0	0	0	1	0	1
Chr3	9312318_18306616	15414966	15414966	1	0	No	No	0	0	1	0	0	0	0	1	0	1
Chr3	9312318_18306616	15715338	15715338	1	0	No	No	0	0	0	1	0	0	0	1	0	1
Chr3	9312318_18306616	16701317	16701317	1	0	No	No	0	0	1	0	0	0	0	1	0	1
Chr3	9312318_18306616	16730187	16730187	1	0	No	No	0	1	1	1	1	1	0	1	0	1
Chr3	9312318_18306616	16735938	16735938	1	0	No	No	0	1	0	0	1	1	0	1	0	1
Chr4	3397559_6200562	5932466	5932466	1	0	No	No	0	0	0	1	0	0	0	1	0	1
Chr4	3397559_6200562	5996145	5996145	1	0	No	No	0	0	0	1	0	0	0	1	0	1
Chr4	3397559_6200562	6102297	6102297	1	0	No	No	0	0	0	1	0	0	0	1	0	1
Chr4	39196_3366696	1557969	1557969	1	0	No	No	0	1	0	0	0	0	0	1	0	1
Chr4	39196_3366696	1788302	1788302	1	0	No	No	0	0	0	1	0	0	0	1	0	1
Chr4	39196_3366696	1866292	1866292	1	0	No	No	0	1	0	0	1	1	0	1	0	1
Chr4	39196_3366696	2449926	2449926	1	0	No	No	0	0	0	1	0	0	0	1	0	1
Chr4	39196_3366696	2680115	2680115	1	0	No	No	0	0	0	1	0	0	0	1	0	1
Chr4	39196_3366696	2993810	2993810	1	0	No	No	0	0	0	1	0	0	0	1	0	1
Chr4	39196_3366696	3111738	3111738	1	0	No	No	1	1	0	0	1	1	0	1	0	1
Chr4	39196_3366696	370595	370595	1	0	No	No	1	1	1	0	1	1	0	1	0	1
Chr4	7908101_8255654	8154955	8154955	1	0	No	No	0	0	1	1	0	0	0	1	0	1
Chr4	8888402_16510541	10263121	10263121	1	0	No	No	0	0	1	0	0	0	0	1	0	1
Chr4	8888402_16510541	11058515	11058515	1	0	No	No	0	0	0	1	0	0	0	1	0	1
Chr4	8888402_16510541	11516806	11516806	1	0	No	No	1	1	0	0	1	1	0	1	0	1
Chr4	8888402_16510541	11619073	11619073	1	0	No	No	0	0	0	1	0	0	0	1	0	1
Chr4	8888402_16510541	11966829	11966829	1	0	No	No	0	0	1	0	0	0	0	1	0	1
Chr4	8888402_16510541	12058645	12058645	1	0	No	No	0	1	0	0	1	1	0	1	0	1
Chr4	8888402_16510541	12858089	12858089	1	0	No	No	1	1	1	0	1	1	0	1	0	1
Chr4	8888402_16510541	12943214	14404870	118	1461656	No	Yes	0	0	0	1	0	0	1	0	1	0
Chr4	8888402_16510541	13204182	13204182	1	0	No	No	1	1	0	0	1	1	0	1	0	1
Chr4	8888402_16510541	13420494	13420494	1	0	No	No	1	1	0	0	1	1	0	1	0	1
Chr4	8888402_16510541	13874872	13874872	1	0	No	No	0	0	1	0	0	0	0	1	0	1
Chr4	8888402_16510541	14272774	14272774	1	0	No	No	0	1	0	0	1	1	0	1	0	1
Chr4	8888402_16510541	14297200	14314701	3	17501	No	No	1	1	0	0	1	1	2	0	2	0
Chr4	8888402_16510541	14393795	14393873	2	78	No	No	1	1	0	0	1	1	0	1	0	1
Chr5	12837874_17426468	13302054	13302054	1	0	No	No	0	0	0	1	0	0	0	1	0	1
Chr5	12837874_17426468	13444441	13444441	1	0	No	No	1	1	0	1	1	1	0	1	0	1
Chr5	12837874_17426468	13828727	13828727	1	0	No	No	0	0	0	1	0	0	0	1	0	1
Chr5	12837874_17426468	13889347	13889347	1	0	No	No	1	1	1	0	1	1	0	1	0	1
Chr5	12837874_17426468	14329900	14329900	1	0	No	No	0	0	1	1	0	0	0	1	0	1
Chr5	12837874_17426468	14449053	14449053	1	0	No	No	0	0	0	1	0	0	0	1	0	1
Chr5	12837874_17426468	14977590	16695451	100	1717861	No	Yes	0	1	0	0	1	1	1	0	1	0
Chr5	12837874_17426468	15073749	15073749	1	0	No	No	0	0	1	0	0	0	0	1	0	1
Chr5	12837874_17426468	15073749	15092333	2	18584	No	No	0	0	0	1	0	0	2	0	2	0
Chr5	12837874_17426468	15320951	15320951	1	0	No	No	0	0	1	0	0	0	0	1	0	1
Chr5	12837874_17426468	15349315	15349315	1	0	No	No	0	0	0	1	0	0	0	1	0	1
Chr5	12837874_17426468	15533928	15533928	1	0	No	No	0	0	0	1	0	0	0	1	0	1
Chr5	12837874_17426468	15819720	15819720	1	0	No	No	1	0	0	0	0	0	0	1	0	1
Chr5	12837874_17426468	16182914	16182914	1	0	No	No	0	0	1	0	0	0	0	1	0	1
Chr5	12837874_17426468	16445880	16445880	1	0	No	No	0	0	0	1	0	0	0	1	0	1
Chr5	12837874_17426468	16695451	16695451	1	0	No	Yes	1	0	0	0	0	0	0	1	0	1
Chr5	33907_5906299	1618682	1618682	1	0	No	No	1	1	0	1	1	1	0	1	0	1
Chr5	33907_5906299	1718584	1718584	1	0	No	No	0	0	0	0	0	1	0	1	0	1
Chr5	33907_5906299	2700806	2703105	4	2299	No	No	0	0	1	0	0	0	2	0	0	1
Chr5	33907_5906299	3198032	3198032	1	0	No	No	1	1	0	0	1	1	0	1	0	1
Chr5	33907_5906299	3956798	5871010	117	1914212	No	Yes	0	0	0	0	1	0	1	0	1	0
Chr5	33907_5906299	5065828	5065828	1	0	No	No	0	0	1	0	0	0	0	1	0	1
Chr5	5906400_7129113	6891828	7106030	23	214202	Yes	Yes	0	0	0	0	1	0	1	0	1	0
Chr5	7752729_12822298	10091044	10091044	1	0	No	No	1	1	1	0	1	1	0	1	0	1
Chr5	7752729_12822298	10257360	10257360	1	0	No	No	0	0	0	1	0	0	0	1	0	1
Chr5	7752729_12822298	10869878	10869878	1	0	No	No	1	1	0	0	1	1	0	1	0	1
Chr5	7752729_12822298	11569233	11569233	1	0	No	No	0	0	0	1	0	0	0	1	0	1
Chr5	7752729_12822298	12196625	12196625	1	0	No	No	0	0	0	1	0	0	0	1	0	1
Chr5	7752729_12822298	12328226	12328226	1	0	No	No	0	0	1	0	0	0	0	1	0	1
Chr5	7752729_12822298	9456393	9456393	1	0	No	No	1	1	1	0	1	1	0	1	0	1
Chr6	14632764_16888278	15156893	15156893	1	0	No	No	0	1	0	0	0	0	0	1	0	1
Chr6	14632764_16888278	15180139	15180139	1	0	No	No	0	0	0	1	0	0	0	1	0	1
Chr6	14632764_16888278	15349400	15349400	1	0	No	No	0	0	1	0	0	0	0	1	0	1
Chr6	14632764_16888278	15598005	16586905	79	988900	No	Yes	0	0	0	1	0	0	1	0	1	0
Chr6	14632764_16888278	15603918	15603918	1	0	No	No	0	0	1	0	0	0	0	1	0	1
Chr6	14632764_16888278	15768343	15768343	1	0	No	No	0	1	0	0	1	1	0	1	0	1
Chr6	14632764_16888278	15824778	15824778	1	0	No	No	0	1	0	0	0	0	0	1	0	1
Chr6	14632764_16888278	15881587	15881587	1	0	No	No	1	1	0	0	1	1	0	1	0	1
Chr6	14632764_16888278	16039276	16039276	1	0	No	No	0	0	0	0	0	1	0	1	0	1
Chr6	14632764_16888278	16091336	16586905	44	495569	No	Yes	0	1	0	0	1	1	1	0	1	0
Chr6	14632764_16888278	16271572	16586905	24	315333	No	Yes	0	0	1	0	0	0	1	0	1	0
Chr6	199964_2771593	1061831	1074291	2	12460	No	No	0	0	0	1	0	0	2	0	2	0
Chr6	199964_2771593	1124093	2758239	112	1634146	No	Yes	0	1	0	0	1	1	1	0	1	0
Chr6	199964_2771593	1289019	1331646	7	42627	No	No	0	0	0	1	0	0	2	0	2	0
Chr6	199964_2771593	1512400	1512400	1	0	No	No	1	0	0	0	0	0	0	1	0	1
Chr6	199964_2771593	1793284	1793284	1	0	No	No	1	0	0	0	0	0	0	1	0	1
Chr6	199964_2771593	2357064	2357064	1	0	No	No	0	0	0	1	0	0	0	1	0	1
Chr6	199964_2771593	2500338	2500338	1	0	No	No	0	0	0	1	0	0	0	1	0	1
Chr6	199964_2771593	537388	1059332	17	521944	Yes	No	0	0	0	1	0	0	1	0	1	0
Chr6	199964_2771593	537388	537388	1	0	Yes	No	0	1	0	0	1	1	0	1	0	1
Chr6	199964_2771593	537388	912964	3	375576	Yes	No	1	0	0	0	0	0	1	0	1	0
Chr6	199964_2771593	912224	2758239	135	1846015	No	Yes	0	0	1	0	0	0	1	0	1	0
Chr6	199964_2771593	959317	959317	1	0	No	No	1	0	0	0	0	0	0	1	0	1
Chr6	2784373_3582140	2795389	3313987	36	518598	Yes	No	0	0	1	0	0	0	1	0	1	0
Chr6	2784373_3582140	2795389	3556960	50	761571	Yes	Yes	0	1	0	0	1	1	1	0	1	0
Chr6	2784373_3582140	3556960	3556960	1	0	No	Yes	0	0	0	1	0	0	0	1	0	1
Chr6	3582241_7111395	3616598	6153371	240	2536773	Yes	No	0	1	0	0	1	1	1	0	1	0
Chr6	3582241_7111395	3958659	3958659	1	0	No	No	0	0	0	1	0	0	0	1	0	1
Chr6	3582241_7111395	4259295	4259295	1	0	No	No	0	0	0	1	0	0	0	1	0	1
Chr6	3582241_7111395	5264490	5264490	1	0	No	No	0	0	1	0	0	0	0	1	0	1
Chr6	3582241_7111395	5487386	5487386	1	0	No	No	0	0	0	1	0	0	0	1	0	1
Chr6	3582241_7111395	5712836	5712836	1	0	No	No	0	0	1	1	0	0	0	1	0	1
Chr6	9477773_14632663	10442497	12074054	3	1631557	No	No	1	1	1	0	1	1	2	0	2	0
Chr6	9477773_14632663	14197997	14197997	1	0	No	Yes	1	1	1	0	1	1	0	1	0	1
Chr7	10323991_14121691	11276957	11276957	1	0	No	No	0	1	1	0	1	1	0	1	0	1
Chr7	10323991_14121691	11311223	11311223	1	0	No	No	1	0	0	0	0	0	0	1	0	1
Chr7	10323991_14121691	12057862	12057862	1	0	No	No	0	0	0	1	0	0	0	1	0	1
Chr7	12874_9412984	1451676	1451676	1	0	No	No	1	1	0	0	1	1	0	1	0	1
Chr7	12874_9412984	1470365	1470365	1	0	No	No	0	1	0	0	0	0	0	1	0	1
Chr7	12874_9412984	1643993	1643993	1	0	No	No	0	1	0	0	0	0	0	1	0	1
Chr7	12874_9412984	1907384	1907384	1	0	No	No	0	0	1	0	0	0	0	1	0	1
Chr7	12874_9412984	2428306	2428306	1	0	No	No	0	0	1	0	0	0	0	1	0	1
Chr7	12874_9412984	2443930	2443930	1	0	No	No	0	0	1	0	0	0	0	1	0	1
Chr7	12874_9412984	2989826	2989826	1	0	No	No	1	1	0	0	1	1	0	1	0	1
Chr7	12874_9412984	347587	3917665	220	3570078	Yes	No	0	0	0	1	0	0	1	0	1	0
Chr7	12874_9412984	3663190	3663190	1	0	No	No	0	1	0	0	1	1	0	1	0	1
Chr7	12874_9412984	3687244	3687244	1	0	No	No	0	0	1	0	0	0	0	1	0	1
Chr7	12874_9412984	3945065	3945065	1	0	No	No	0	1	0	0	1	1	0	1	0	1
Chr7	12874_9412984	4357240	4357240	1	0	No	No	0	0	0	1	0	0	0	1	0	1
Chr7	12874_9412984	5127539	5127539	1	0	No	No	1	1	0	1	1	1	0	1	0	1
Chr7	12874_9412984	5179850	5179850	1	0	No	No	1	1	0	0	1	1	0	1	0	1
Chr7	12874_9412984	5390475	5390475	1	0	No	No	0	0	1	0	0	0	0	1	0	1
Chr7	12874_9412984	6187204	6187204	1	0	No	No	1	1	1	0	1	1	0	1	0	1
Chr7	12874_9412984	6308178	6308178	1	0	No	No	1	1	0	0	1	1	0	1	0	1
Chr7	12874_9412984	6746663	7326678	86	580015	No	Yes	0	0	1	0	0	0	1	0	1	0
Chr7	12874_9412984	6950694	6950694	1	0	No	No	0	1	0	0	0	0	0	1	0	1
Chr7	12874_9412984	7220146	7220146	1	0	No	No	0	0	0	1	0	0	0	1	0	1
Chr7	14219696_16586616	14652732	14652732	1	0	Yes	No	0	1	0	0	1	1	0	1	0	1
Chr7	14219696_16586616	14652732	15570603	2	917871	Yes	No	0	0	1	1	0	0	1	0	1	0
Chr7	14219696_16586616	16346806	16346806	1	0	No	No	0	0	0	1	0	0	0	1	0	1
Chr7	14219696_16586616	16369794	16369794	1	0	No	No	0	0	1	0	0	0	0	1	0	1
Chr7	14219696_16586616	16372797	16372797	1	0	No	No	0	1	0	0	0	0	0	1	0	1
Chr7	9413085_10297611	10225746	10225746	1	0	No	No	0	0	0	1	0	0	0	1	0	1
Chr7	9413085_10297611	9617433	9617433	1	0	No	No	0	0	0	1	0	0	0	1	0	1
Chr7	9413085_10297611	9807542	9807542	1	0	No	No	0	1	0	0	1	1	0	1	0	1
Chr7	9413085_10297611	9926642	9926642	1	0	No	No	0	0	0	1	0	0	0	1	0	1
Chr7	9413085_10297611	9994954	9994954	1	0	No	No	0	0	0	1	0	0	0	1	0	1
Chr8	11117217_12093271	11318299	11318299	1	0	No	No	0	0	0	1	0	0	0	1	0	1
Chr8	11117217_12093271	11795455	11795455	1	0	No	No	0	0	0	1	0	0	0	1	0	1
Chr8	12111668_14185545	12277026	12277026	1	0	No	No	0	0	0	1	0	0	0	1	0	1
Chr8	12111668_14185545	12725602	14119939	115	1394337	No	Yes	0	0	1	0	0	0	1	0	1	0
Chr8	12111668_14185545	13163902	13163902	1	0	No	No	0	1	0	0	1	1	0	1	0	1
Chr8	12111668_14185545	13339806	13339806	1	0	No	No	0	0	0	1	0	0	0	1	0	1
Chr8	12111668_14185545	13797628	13797628	1	0	No	No	1	1	0	0	1	1	0	1	0	1
Chr8	12111668_14185545	14028407	14028407	1	0	No	No	0	0	0	1	0	0	0	1	0	1
Chr8	14220591_15889726	14955197	15667922	53	712725	Yes	No	0	0	0	1	0	0	1	0	1	0
Chr8	14220591_15889726	14955197	15862744	70	907547	Yes	Yes	0	0	1	0	0	0	1	0	1	0
Chr8	14220591_15889726	15300513	15300513	1	0	No	No	0	1	0	0	1	1	0	1	0	1
Chr8	14220591_15889726	15766232	15766232	1	0	No	No	0	0	0	1	0	0	0	1	0	1
Chr8	2255610_3206035	2890658	2890658	1	0	No	No	0	0	0	1	0	0	0	1	0	1
Chr8	3206136_7340471	3740994	3740994	1	0	Yes	No	1	1	0	0	1	1	0	1	0	1
Chr8	3206136_7340471	3740994	4750006	2	1009012	Yes	No	0	0	1	0	0	0	1	0	1	0
Chr8	3206136_7340471	4750006	4750006	1	0	No	No	0	0	0	1	0	0	0	1	0	1
Chr8	3206136_7340471	5955858	5955858	1	0	No	No	1	1	0	0	1	1	0	1	0	1
Chr8	462536_676170	489209	489209	1	0	Yes	No	1	1	0	1	1	1	0	1	0	1
Chr8	7376471_11076218	10344825	10361011	9	16186	No	Yes	0	0	1	0	0	0	1	0	1	0
Chr8	7376471_11076218	10360714	10360714	1	0	No	No	1	1	0	0	1	1	0	1	0	1
Chr8	7376471_11076218	10360942	10361011	2	69	No	Yes	0	0	0	1	0	0	0	1	0	1
Chr8	7376471_11076218	10361011	10361011	1	0	No	Yes	0	0	0	0	1	0	0	1	0	1
Chr8	7376471_11076218	8815733	8815733	1	0	No	No	1	1	1	0	1	1	0	1	0	1
Chr8	7376471_11076218	9233240	9233240	1	0	No	No	0	0	0	1	0	0	0	1	0	1
Chr8	7376471_11076218	9464434	9464434	1	0	No	No	0	0	1	0	0	0	0	1	0	1
Chr8	7376471_11076218	9515545	9515545	1	0	No	No	0	0	0	1	0	0	0	1	0	1
Chr8	7376471_11076218	9689009	9689009	1	0	No	No	0	0	0	1	0	0	0	1	0	1
Chr8	7376471_11076218	9710233	9710233	1	0	No	No	0	0	0	1	0	0	0	1	0	1
Chr8	7376471_11076218	9724206	9724206	1	0	No	No	1	1	0	0	1	1	0	1	0	1
Chr8	7376471_11076218	9765964	9765964	1	0	No	No	0	0	0	1	0	0	0	1	0	1
Chr8	7376471_11076218	9797784	9797784	1	0	No	No	1	1	0	0	1	1	0	1	0	1
Chr8	7376471_11076218	9937122	9937122	1	0	No	No	0	0	1	0	0	0	0	1	0	1
Chr9	11526396_11915140	11872082	11872082	1	0	No	No	0	1	0	0	1	1	0	1	0	1
Chr9	11946911_15176956	12067916	12067916	1	0	No	No	0	0	0	1	0	0	0	1	0	1
Chr9	11946911_15176956	12222066	12222066	1	0	No	No	0	0	0	1	0	0	0	1	0	1
Chr9	11946911_15176956	12577484	12577484	1	0	No	No	0	0	0	1	0	0	0	1	0	1
Chr9	11946911_15176956	12744323	12744323	1	0	No	No	0	0	0	0	1	0	0	1	0	1
Chr9	11946911_15176956	12963197	12963197	1	0	No	No	0	0	1	0	0	0	0	1	0	1
Chr9	11946911_15176956	13019710	13019713	2	3	No	No	0	0	0	1	0	0	0	1	0	1
Chr9	11946911_15176956	13373972	13373972	1	0	No	No	1	1	0	0	1	1	0	1	0	1
Chr9	11946911_15176956	13779823	13779823	1	0	No	No	0	0	1	0	0	0	0	1	0	1
Chr9	11946911_15176956	14283228	14283228	1	0	No	No	0	1	0	0	1	1	0	1	0	1
Chr9	11946911_15176956	14492668	14492668	1	0	No	No	1	1	0	0	1	1	0	1	0	1
Chr9	15473240_15654997	15595978	15595978	1	0	No	No	0	0	1	0	0	0	0	1	0	1
Chr9	21092_3235092	1086894	1086894	1	0	No	No	0	0	1	0	0	0	0	1	0	1
Chr9	21092_3235092	1357944	1357944	1	0	No	No	1	1	1	0	1	1	0	1	0	1
Chr9	21092_3235092	1737734	1737734	1	0	No	No	1	0	0	0	0	0	0	1	0	1
Chr9	21092_3235092	1784894	1784894	1	0	No	No	0	0	0	1	0	0	0	1	0	1
Chr9	21092_3235092	238149	238149	1	0	No	No	0	0	0	1	0	0	0	1	0	1
Chr9	21092_3235092	2487302	2487302	1	0	No	No	1	1	0	0	1	1	0	1	0	1
Chr9	21092_3235092	2603389	2603389	1	0	No	No	0	0	1	0	0	0	0	1	0	1
Chr9	21092_3235092	263405	263405	1	0	No	No	0	0	1	0	0	0	0	1	0	1
Chr9	21092_3235092	2654338	2654338	1	0	No	No	0	0	1	1	0	0	0	1	0	1
Chr9	21092_3235092	2670884	2670884	1	0	No	No	0	1	1	1	1	1	0	1	0	1
Chr9	21092_3235092	46217	46217	1	0	No	No	0	0	1	0	0	0	0	1	0	1
Chr9	21092_3235092	509243	509243	1	0	No	No	1	1	0	0	1	1	0	1	0	1
Chr9	21092_3235092	560299	560299	1	0	No	No	0	0	1	0	0	0	0	1	0	1
Chr9	21092_3235092	589895	589967	2	72	No	No	0	0	0	1	0	0	0	1	0	1
Chr9	21092_3235092	762124	762124	1	0	No	No	1	1	0	0	1	1	0	1	0	1
Chr9	4307932_5273066	4441865	4441865	1	0	No	No	1	1	0	0	1	1	0	1	0	1
Chr9	7934277_9128078	8313441	8313441	1	0	No	No	1	1	1	0	1	1	0	1	0	1
Chr9	9157496_11503611	9374713	9374713	1	0	No	No	0	0	0	1	0	0	0	1	0	1
Chr9	9157496_11503611	9519556	9519556	1	0	No	No	0	0	1	1	0	0	0	1	0	1
Chr9	9157496_11503611	9574260	9574260	1	0	No	No	0	0	1	0	0	0	0	1	0	1
Chr9	9157496_11503611	9653651	9653651	1	0	No	No	1	1	0	0	1	1	0	1	0	1
Chr9	9157496_11503611	9850956	9850956	1	0	No	No	0	0	0	1	0	0	0	1	0	1
Chr9	9157496_11503611	9937048	9937048	1	0	No	No	1	1	0	0	1	1	0	1	0	1
Chr10	41238_5262868	1034870	1034870	1	0	No	No	1	0	0	0	0	0	0	1	0	1
Chr10	41238_5262868	1349488	1349488	1	0	No	No	1	1	0	0	1	1	0	1	0	1
Chr10	41238_5262868	1512927	1512936	2	9	No	No	0	0	0	1	0	0	0	1	0	1
Chr10	41238_5262868	1759147	1759147	1	0	No	No	0	0	0	1	0	0	0	1	0	1
Chr10	41238_5262868	2050441	2050441	1	0	No	No	0	0	1	1	0	0	0	1	0	1
Chr10	41238_5262868	2094339	2094339	1	0	No	No	1	1	0	1	1	1	0	1	0	1
Chr10	41238_5262868	2267645	2267645	1	0	No	No	1	1	0	0	1	1	0	1	0	1
Chr10	41238_5262868	2275674	2275674	1	0	No	No	0	0	0	1	0	0	0	1	0	1
Chr10	41238_5262868	2457602	2457602	1	0	No	No	1	0	0	0	0	0	0	1	0	1
Chr10	41238_5262868	3264671	3264671	1	0	No	No	0	0	1	1	0	0	0	1	0	1
Chr10	41238_5262868	3406239	3406239	1	0	No	No	0	1	0	0	1	1	0	1	0	1
Chr10	41238_5262868	3501799	3501799	1	0	No	No	1	1	0	0	1	1	0	1	0	1
Chr10	41238_5262868	3582969	3582969	1	0	No	No	1	1	0	0	1	1	0	1	0	1
Chr10	41238_5262868	3679857	3679857	1	0	No	No	1	0	0	0	0	0	0	1	0	1
Chr10	41238_5262868	3720939	3720939	1	0	No	No	0	0	0	0	1	0	0	1	0	1
Chr10	41238_5262868	4176177	4251821	11	75644	No	No	0	0	0	1	0	0	1	0	1	0
Chr10	41238_5262868	5086974	5086974	1	0	No	No	1	1	0	0	1	1	0	1	0	1
Chr10	6018330_6141247	6075977	6075977	1	0	No	Yes	1	1	0	0	1	1	0	1	0	1
Chr10	6178125_6632146	6500915	6620751	15	119836	No	Yes	0	0	0	1	0	0	1	0	1	0
Chr10	6632247_7002338	6640458	6985057	34	344599	Yes	Yes	0	0	0	1	0	0	1	0	1	0
Chr10	6632247_7002338	6795098	6795098	1	0	No	No	1	0	0	0	0	0	0	1	0	1
Chr10	7002439_7025023	7011493	7013694	4	2201	Yes	Yes	0	0	0	1	0	0	1	0	0	1
Chr10	7025124_7122841	7033017	7109058	7	76041	Yes	Yes	0	0	0	1	0	0	1	0	1	0
Chr10	7025124_7122841	7059727	7059727	1	0	No	No	0	0	1	0	0	0	0	1	0	1
Chr10	7122942_7281624	7130321	7257466	10	127145	Yes	Yes	0	0	0	1	0	0	1	0	1	0
Chr10	7297634_7615424	7329114	7466146	12	137032	Yes	Yes	0	0	0	1	0	0	1	0	1	0
Chr10	9812641_13130773	10088038	10088038	1	0	No	No	1	1	0	1	1	1	0	1	0	1
Chr10	9812641_13130773	11041919	11041919	1	0	No	No	0	0	0	1	0	0	0	1	0	1
Chr10	9812641_13130773	11112932	11112937	2	5	No	No	1	1	0	0	1	1	0	1	0	1
Chr10	9812641_13130773	11684729	11684729	1	0	No	No	1	1	0	0	1	1	0	1	0	1
Chr10	9812641_13130773	12802685	12875972	2	73287	No	Yes	1	1	0	1	1	1	1	0	1	0
Chr11	12051372_13721257	12154579	13021662	2	867083	Yes	No	0	0	1	0	0	0	1	0	1	0
Chr11	12051372_13721257	12154579	13376172	34	1221593	Yes	No	0	1	0	0	1	1	1	0	1	0
Chr11	12051372_13721257	12154579	13563027	39	1408448	Yes	No	1	0	0	0	0	0	1	0	1	0
Chr11	13338_7471349	1122178	1122178	1	0	No	No	0	0	0	1	0	0	0	1	0	1
Chr11	13338_7471349	1919911	1919911	1	0	No	No	1	0	0	0	0	0	0	1	0	1
Chr11	13338_7471349	2978651	2978683	2	32	No	No	1	1	0	0	1	1	0	1	0	1
Chr11	13338_7471349	3030093	3030093	1	0	No	No	1	1	0	1	1	1	0	1	0	1
Chr11	13338_7471349	3187797	3187797	1	0	No	No	1	1	0	0	1	1	0	1	0	1
Chr11	13338_7471349	421814	421814	1	0	No	No	0	0	0	1	0	0	0	1	0	1
Chr11	13338_7471349	4387251	4387251	1	0	No	No	1	1	0	1	1	1	0	1	0	1
Chr11	13338_7471349	4405384	6719314	139	2313930	No	Yes	0	0	1	0	0	0	1	0	1	0
Chr11	13338_7471349	4695409	4695409	1	0	No	No	1	1	0	0	1	1	0	1	0	1
Chr11	13338_7471349	4829111	4829111	1	0	No	No	0	0	0	1	0	0	0	1	0	1
Chr11	13338_7471349	4909973	4909973	1	0	No	No	0	0	0	1	0	0	0	1	0	1
Chr11	13338_7471349	5066613	5066613	1	0	No	No	0	0	0	1	0	0	0	1	0	1
Chr11	13338_7471349	5748907	5748907	1	0	No	No	0	0	0	1	0	0	0	1	0	1
Chr11	13338_7471349	5916896	6719314	59	802418	No	Yes	1	1	0	0	1	1	1	0	1	0
Chr11	13338_7471349	952913	952913	1	0	No	No	1	0	0	0	0	0	0	1	0	1
Chr11	7888282_9227569	8537379	8537379	1	0	No	No	1	1	1	1	0	1	0	1	0	1
Chr11	7888282_9227569	9082107	9082107	1	0	No	No	1	1	1	0	1	1	0	1	0	1
Chr11	9244974_12036648	10606431	10606431	1	0	No	No	0	0	0	1	0	0	0	1	0	1
Chr11	9244974_12036648	11235648	11235649	2	1	No	No	0	0	0	1	0	0	0	1	0	1
Chr11	9244974_12036648	9356710	9356798	2	88	No	No	0	0	0	1	0	0	0	1	0	1
Chr11	9244974_12036648	9457974	9457974	1	0	No	No	1	1	0	0	1	1	0	1	0	1
Chr11	9244974_12036648	9617119	9617119	1	0	No	No	1	1	1	0	1	1	0	1	0	1
Chr11	9244974_12036648	9660116	9660116	1	0	No	No	0	0	0	1	0	0	0	1	0	1
Chr11	9244974_12036648	9973841	9973841	1	0	No	No	1	1	0	0	1	1	0	1	0	1
Chr12	3390475_6443000	6035225	6035225	1	0	Yes	Yes	0	0	1	1	0	0	0	1	0	1
Chr12	512254_3139810	1398905	1398905	1	0	No	No	1	0	0	0	0	0	0	1	0	1
Chr12	512254_3139810	1476479	1476479	1	0	No	No	0	1	0	0	1	1	0	1	0	1
Chr12	512254_3139810	1784674	1784674	1	0	No	No	1	1	0	0	1	1	0	1	0	1
Chr12	512254_3139810	2818867	2818867	1	0	No	No	0	0	1	0	0	0	0	1	0	1
Chr12	512254_3139810	2987110	2990406	2	3296	No	No	1	1	0	0	1	1	2	0	0	1
Chr12	512254_3139810	902136	1241251	8	339115	Yes	No	1	1	0	0	1	1	1	0	1	0
Chr12	512254_3139810	902136	1485739	20	583603	Yes	No	0	0	1	0	0	0	1	0	1	0
Chr12	6443101_10255896	7150781	7284951	11	134170	Yes	No	1	1	0	1	1	1	1	0	1	0
Chr12	6443101_10255896	7381995	7381995	1	0	No	No	1	1	0	0	1	1	0	1	0	1
Chr12	6443101_10255896	7411841	7411841	1	0	No	No	1	1	0	0	1	1	0	1	0	1
Chr12	6443101_10255896	7423167	7431058	2	7891	No	No	0	0	0	1	0	0	2	0	2	0
Chr12	6443101_10255896	7976591	7976591	1	0	No	No	0	0	0	1	0	0	0	1	0	1
Chr12	6443101_10255896	8020354	8020354	1	0	No	No	0	0	1	0	0	0	0	1	0	1
Chr12	6443101_10255896	8154218	8154218	1	0	No	No	1	1	0	0	1	1	0	1	0	1
Chr12	6443101_10255896	8175765	9845015	112	1669250	No	No	0	0	0	1	0	0	2	0	2	0
Chr12	6443101_10255896	8567355	8567355	1	0	No	No	1	1	0	0	1	1	0	1	0	1
Chr12	6443101_10255896	8922320	8922320	1	0	No	No	0	0	1	0	0	0	0	1	0	1
Chr12	6443101_10255896	9714201	9714201	1	0	No	No	0	0	1	0	0	0	0	1	0	1
Chr13	1102110_1197777	1119929	1119929	1	0	No	No	0	0	0	1	0	0	0	1	0	1
Chr13	116913_188848	131093	131093	1	0	Yes	No	0	0	0	1	0	0	0	1	0	1
Chr13	1774301_2272039	1811685	1811685	1	0	Yes	No	0	1	1	1	1	1	0	1	0	1
Chr13	1774301_2272039	1872008	1872008	1	0	No	No	0	0	0	1	0	0	0	1	0	1
Chr13	1774301_2272039	1880861	1884380	3	3519	No	No	0	0	1	0	0	0	2	0	0	1
Chr13	1774301_2272039	1884357	1884357	1	0	No	No	0	0	0	1	0	0	0	1	0	1
Chr13	1774301_2272039	1885132	1885132	1	0	No	No	1	1	0	0	1	1	0	1	0	1
Chr13	1774301_2272039	1936499	1943795	2	7296	No	No	0	0	0	1	0	0	2	0	2	0
Chr13	188949_291992	254056	254863	2	807	No	Yes	0	0	0	1	0	0	0	1	0	1
Chr13	2272140_2314773	2276192	2276192	1	0	Yes	No	0	0	0	1	0	0	0	1	0	1
Chr13	2314874_2408294	2392219	2392219	1	0	No	Yes	1	1	0	1	1	1	0	1	0	1
Chr13	2608576_2722432	2681679	2684026	2	2347	Yes	Yes	0	0	0	1	0	0	1	0	0	1
Chr13	2722533_2825397	2799403	2799717	2	314	No	No	0	0	0	1	0	0	0	1	0	1
Chr13	3754681_4454594	3846722	3846722	1	0	No	No	1	1	1	0	1	1	0	1	0	1
Chr13	3754681_4454594	4069105	4069105	1	0	No	No	0	0	1	0	0	0	0	1	0	1
Chr13	45645_116812	65065	103268	6	38203	Yes	Yes	0	0	0	1	0	0	1	0	1	0
Chr13	5268138_5362911	5313493	5313493	1	0	Yes	No	0	1	0	0	0	0	0	1	0	1
Chr13	7523513_7604079	7592884	7592884	1	0	No	No	0	0	1	1	0	0	0	1	0	1
Chr13	8268855_9127589	8476795	8476795	1	0	No	No	0	1	0	0	1	1	0	1	0	1
Chr13	8268855_9127589	8476795	8577877	8	101082	No	No	0	0	0	1	0	0	2	0	2	0
Chr13	8268855_9127589	8503883	8503883	1	0	No	No	0	0	1	0	0	0	0	1	0	1
Chr13	8268855_9127589	8518002	8588803	5	70801	No	No	1	1	0	0	1	1	2	0	2	0
Chr13	8268855_9127589	8950545	9103101	8	152556	No	Yes	0	0	0	1	0	0	1	0	1	0
Chr13	8268855_9127589	9103101	9103101	1	0	No	Yes	1	1	0	0	1	1	0	1	0	1
Chr14	1009916_1108924	1020285	1066846	6	46561	Yes	Yes	0	0	1	0	0	0	1	0	1	0
Chr14	1109025_1141332	1117814	1117814	1	0	Yes	Yes	0	0	1	0	0	0	0	1	0	1
Chr14	127501_403970	141482	380988	7	239506	Yes	Yes	0	0	1	0	0	0	1	0	1	0
Chr14	1523545_5569124	2501535	2501535	1	0	No	No	0	0	0	1	0	0	0	1	0	1
Chr14	1523545_5569124	2676234	2676310	2	76	No	No	0	0	1	0	0	0	0	1	0	1
Chr14	1523545_5569124	2763728	2792610	5	28882	No	No	0	0	0	1	0	0	2	0	2	0
Chr14	1523545_5569124	2879749	2879749	1	0	No	No	0	0	0	1	0	0	0	1	0	1
Chr14	1523545_5569124	2942154	4994456	134	2052302	No	No	0	0	1	0	0	0	2	0	2	0
Chr14	1523545_5569124	2958745	2958745	1	0	No	No	1	1	0	0	1	1	0	1	0	1
Chr14	1523545_5569124	3346098	4817293	113	1471195	No	No	0	0	0	1	0	0	2	0	2	0
Chr14	1523545_5569124	3981616	3981616	1	0	No	No	1	0	0	0	1	1	0	1	0	1
Chr14	1523545_5569124	4582481	4582481	1	0	No	No	1	0	0	0	0	0	0	1	0	1
Chr14	1523545_5569124	5245226	5286762	3	41536	No	Yes	0	0	1	0	0	0	1	0	1	0
Chr14	441346_770995	442380	739545	12	297165	Yes	Yes	0	0	1	0	0	0	1	0	1	0
Chr14	441346_770995	473656	473656	1	0	No	No	0	0	0	1	0	0	0	1	0	1
Chr14	5724731_7814104	5978966	6514384	14	535418	Yes	Yes	0	0	1	0	0	0	1	0	1	0
Chr14	5724731_7814104	6306206	6306206	1	0	No	No	0	0	0	1	0	0	0	1	0	1
Chr14	5724731_7814104	6375530	6375530	1	0	No	No	0	1	0	1	0	0	0	1	0	1
Chr14	5724731_7814104	6398935	6398935	1	0	No	No	1	1	0	0	1	1	0	1	0	1
Chr14	5724731_7814104	6496552	6514384	2	17832	No	Yes	0	0	0	1	0	0	1	0	1	0
Chr14	68700_127400	94814	109061	3	14247	Yes	Yes	0	0	1	0	0	0	1	0	1	0
Chr14	771096_885370	786575	874157	9	87582	Yes	Yes	0	0	1	0	0	0	1	0	1	0
Chr14	7891344_8025791	7914007	7975454	2	61447	Yes	Yes	0	0	1	0	0	0	1	0	1	0
Chr14	8075291_8278140	8131750	8264192	6	132442	Yes	Yes	0	0	1	0	0	0	1	0	1	0
Chr14	8361574_8383586	8379025	8379107	2	82	Yes	Yes	0	0	1	0	0	0	0	1	0	1
Chr14	8423393_8504866	8433700	8501112	3	67412	Yes	Yes	0	0	1	0	0	0	1	0	1	0
Chr14	8525076_8592085	8532371	8564940	4	32569	Yes	No	0	0	0	1	0	0	1	0	1	0
Chr14	885471_965698	913726	957516	3	43790	Yes	Yes	0	0	1	0	0	0	1	0	1	0
Chr14	965799_992118	977360	977360	1	0	Yes	Yes	0	0	1	0	0	0	0	1	0	1
														104	336	96	341

## Sheet: LineB_Haploids
Chrom	Contig	Haplotype Block Start	Haplotype Block Stop	Number of SNPs in Haplotype Block	Minimum Block Length	Is the Haplotype Block the First on the Contig?	Is the Haplotype Block the Last on the Contig?	LineB_HaploidMale_4	LineB_HaploidMale_1	LineB_HaploidMale_5	LineB_HaploidMale_2	LineB_HaploidMale_3	Number of Crossovers Counted (1500bp cutoff)	Number of Gene Conversions Counted (1500bp cutoff)	Number of Crossovers Counted (5000bp cutoff)	Number of Gene Conversions Counted (5000bp cutoff)
Chr1	17433_1405486	161458	161458	1	0	No	No	0	1	0	1	0	0	1	0	1
Chr1	17433_1405486	203414	203414	1	0	No	No	0	1	0	1	1	0	1	0	1
Chr1	17433_1405486	259330	261720	2	2390	No	No	0	0	0	0	0	1	0	0	1
Chr1	17433_1405486	733995	734821	2	826	No	No	0	0	1	0	0	0	1	0	1
Chr1	17433_1405486	929835	929835	1	0	No	No	0	1	1	0	0	0	1	0	1
Chr1	17433_1405486	1054449	1054449	1	0	No	No	0	0	0	1	1	0	1	0	1
Chr1	17433_1405486	1179125	1179125	1	0	No	No	0	1	1	0	0	0	1	0	1
Chr1	17433_1405486	1372697	1379475	3	6778	No	Yes	0	0	1	1	0	1	0	1	0
Chr1	1471556_11781446	1925190	1925190	1	0	No	No	0	1	1	1	1	0	1	0	1
Chr1	1471556_11781446	2218327	2224521	2	6194	No	No	0	0	0	1	0	1	0	1	0
Chr1	1471556_11781446	2237295	2289768	10	52473	No	No	0	0	1	1	0	1	0	1	0
Chr1	1471556_11781446	2293666	2359310	12	65644	No	No	0	0	0	1	0	1	0	1	0
Chr1	1471556_11781446	2362496	2371976	6	9480	No	No	0	0	1	1	0	1	0	1	0
Chr1	1471556_11781446	2377806	2379740	2	1934	No	No	0	0	0	1	0	1	0	0	1
Chr1	1471556_11781446	2386190	2431284	19	45094	No	No	0	1	1	0	1	1	0	1	0
Chr1	1471556_11781446	2432191	2460105	12	27914	No	No	0	1	0	0	1	1	0	1	0
Chr1	1471556_11781446	2481654	2489852	8	8198	No	No	0	0	0	1	0	1	0	1	0
Chr1	1471556_11781446	2490842	2505258	6	14416	No	No	0	1	0	0	1	1	0	1	0
Chr1	1471556_11781446	2513455	2607744	15	94289	No	No	0	0	0	1	0	1	0	1	0
Chr1	1471556_11781446	2591579	2593035	3	1456	No	No	0	1	0	0	1	0	1	0	1
Chr1	1471556_11781446	2612369	2672447	10	60078	No	No	0	1	0	0	1	1	0	1	0
Chr1	1471556_11781446	2696154	2698081	4	1927	No	No	0	1	1	0	1	1	0	0	1
Chr1	1471556_11781446	2705767	2755599	10	49832	No	No	0	0	1	1	0	1	0	1	0
Chr1	1471556_11781446	2740690	2740690	1	0	No	No	0	1	1	0	1	0	1	0	1
Chr1	1471556_11781446	2748253	2748253	1	0	No	No	0	1	1	1	1	0	1	0	1
Chr1	1471556_11781446	2759173	2759173	1	0	No	No	0	1	1	0	1	0	1	0	1
Chr1	1471556_11781446	2764039	2767183	2	3144	No	No	0	0	0	1	0	1	0	0	1
Chr1	1471556_11781446	2772010	2825684	8	53674	No	No	0	0	1	1	0	1	0	1	0
Chr1	1471556_11781446	2848130	2848130	1	0	No	No	0	1	1	0	1	0	1	0	1
Chr1	1471556_11781446	2860514	2881110	9	20596	No	No	0	1	0	0	1	1	0	1	0
Chr1	1471556_11781446	2882933	2882933	1	0	No	No	0	1	0	0	0	0	1	0	1
Chr1	1471556_11781446	2909014	2910049	2	1035	No	No	0	0	0	1	1	0	1	0	1
Chr1	1471556_11781446	2922856	3016391	13	93535	No	No	0	0	1	1	1	1	0	1	0
Chr1	1471556_11781446	2998272	2998272	1	0	No	No	0	1	0	0	0	0	1	0	1
Chr1	1471556_11781446	3036191	3036191	1	0	No	No	0	1	1	0	0	0	1	0	1
Chr1	1471556_11781446	3044364	3044364	1	0	No	No	0	0	0	1	1	0	1	0	1
Chr1	1471556_11781446	3046303	3046303	1	0	No	No	0	1	0	1	1	0	1	0	1
Chr1	1471556_11781446	3048165	3048165	1	0	No	No	0	1	0	0	0	0	1	0	1
Chr1	1471556_11781446	3052836	3078327	10	25491	No	No	0	1	1	0	0	1	0	1	0
Chr1	1471556_11781446	3080752	3080758	2	6	No	No	0	0	1	1	1	0	1	0	1
Chr1	1471556_11781446	3083618	3083618	1	0	No	No	0	1	1	0	0	0	1	0	1
Chr1	1471556_11781446	3089775	3090600	3	825	No	No	0	0	1	1	1	0	1	0	1
Chr1	1471556_11781446	3094448	3099332	5	4884	No	No	0	1	0	0	0	1	0	0	1
Chr1	1471556_11781446	3100374	3102039	2	1665	No	No	0	0	1	1	1	1	0	0	1
Chr1	1471556_11781446	3126667	3126698	2	31	No	No	0	0	0	1	1	0	1	0	1
Chr1	1471556_11781446	3129621	3146898	9	17277	No	No	0	1	1	0	0	1	0	1	0
Chr1	1471556_11781446	3152373	3157842	4	5469	No	No	0	0	1	1	1	1	0	1	0
Chr1	1471556_11781446	3166858	3188994	12	22136	No	No	0	1	1	0	0	1	0	1	0
Chr1	1471556_11781446	3198502	3198502	1	0	No	No	0	1	1	1	1	0	1	0	1
Chr1	1471556_11781446	3198987	3204026	4	5039	No	No	0	0	1	1	1	1	0	1	0
Chr1	1471556_11781446	3205184	3210214	4	5030	No	No	0	1	1	0	0	1	0	1	0
Chr1	1471556_11781446	3217374	3231706	6	14332	No	No	0	0	1	1	1	1	0	1	0
Chr1	1471556_11781446	3233488	3233488	1	0	No	No	0	1	1	1	1	0	1	0	1
Chr1	1471556_11781446	3253299	3258628	2	5329	No	No	0	0	0	1	0	1	0	1	0
Chr1	1471556_11781446	3262508	3262511	2	3	No	No	0	1	0	0	1	0	1	0	1
Chr1	1471556_11781446	3274439	3279180	3	4741	No	No	0	0	1	1	0	1	0	0	1
Chr1	1471556_11781446	3289199	3289199	1	0	No	No	0	0	0	1	0	0	1	0	1
Chr1	1471556_11781446	3294422	3297177	2	2755	No	No	0	1	0	0	1	1	0	0	1
Chr1	1471556_11781446	3308191	3312771	4	4580	No	No	0	0	0	1	0	1	0	0	1
Chr1	1471556_11781446	3317512	3317512	1	0	No	No	0	1	0	0	0	0	1	0	1
Chr1	1471556_11781446	3324053	3353384	8	29331	No	No	0	1	1	0	0	1	0	1	0
Chr1	1471556_11781446	3338209	3339346	2	1137	No	No	0	1	0	0	0	0	1	0	1
Chr1	1471556_11781446	3356147	3361104	2	4957	No	No	0	1	0	0	0	1	0	0	1
Chr1	1471556_11781446	3365003	3369767	7	4764	No	No	0	0	0	1	1	1	0	0	1
Chr1	1471556_11781446	3374212	3376063	2	1851	No	No	0	1	0	0	0	1	0	0	1
Chr1	1471556_11781446	3407803	3412262	2	4459	No	No	0	0	0	1	1	1	0	0	1
Chr1	1471556_11781446	3438480	3484233	10	45753	No	No	0	1	0	0	0	1	0	1	0
Chr1	1471556_11781446	3446748	3446748	1	0	No	No	0	1	1	0	0	0	1	0	1
Chr1	1471556_11781446	3448611	3448611	1	0	No	No	0	0	1	1	1	0	1	0	1
Chr1	1471556_11781446	3452546	3452546	1	0	No	No	0	1	1	0	0	0	1	0	1
Chr1	1471556_11781446	3487357	3487357	1	0	No	No	0	1	1	0	0	0	1	0	1
Chr1	1471556_11781446	3490988	3490988	1	0	No	No	0	1	1	1	1	0	1	0	1
Chr1	1471556_11781446	3491547	3491725	2	178	No	No	0	1	1	0	0	0	1	0	1
Chr1	1471556_11781446	3502916	3502916	1	0	No	No	0	0	0	1	1	0	1	0	1
Chr1	1471556_11781446	3515777	3516052	2	275	No	No	0	1	0	0	0	0	1	0	1
Chr1	1471556_11781446	3521888	3527583	4	5695	No	No	0	0	1	1	1	1	0	1	0
Chr1	1471556_11781446	3533234	3534938	4	1704	No	No	0	1	1	0	0	1	0	0	1
Chr1	1471556_11781446	3546322	3546322	1	0	No	No	0	0	0	1	1	0	1	0	1
Chr1	1471556_11781446	3551368	3551368	1	0	No	No	0	0	1	1	1	0	1	0	1
Chr1	1471556_11781446	3564845	3564845	1	0	No	No	0	1	0	0	0	0	1	0	1
Chr1	1471556_11781446	3571554	3622009	16	50455	No	No	0	0	1	1	1	1	0	1	0
Chr1	1471556_11781446	3603756	3603887	2	131	No	No	0	1	0	0	0	0	1	0	1
Chr1	1471556_11781446	3644312	3644312	1	0	No	No	0	0	0	1	1	0	1	0	1
Chr1	1471556_11781446	3649598	3649598	1	0	No	No	0	1	0	0	0	0	1	0	1
Chr1	1471556_11781446	3652654	3684188	5	31534	No	No	0	0	0	0	1	1	0	1	0
Chr1	1471556_11781446	3693548	3696887	3	3339	No	No	0	0	1	0	1	1	0	0	1
Chr1	1471556_11781446	3712818	3713258	3	440	No	No	0	1	1	1	0	0	1	0	1
Chr1	1471556_11781446	3718268	3718797	2	529	No	No	0	1	0	1	1	0	1	0	1
Chr1	1471556_11781446	3727948	3742823	4	14875	No	No	0	0	0	0	0	1	0	1	0
Chr1	1471556_11781446	3750916	3750916	1	0	No	No	0	1	1	1	1	0	1	0	1
Chr1	1471556_11781446	3757062	3765145	3	8083	No	No	0	1	0	1	1	1	0	1	0
Chr1	1471556_11781446	3778977	3778977	1	0	No	No	0	0	0	0	0	0	1	0	1
Chr1	1471556_11781446	3790109	3794348	4	4239	No	No	0	0	1	0	0	1	0	0	1
Chr1	1471556_11781446	3806220	3862842	23	56622	No	No	0	1	0	1	1	1	0	1	0
Chr1	1471556_11781446	3844789	3844789	1	0	No	No	0	1	1	1	1	0	1	0	1
Chr1	1471556_11781446	3872627	3872627	1	0	No	No	0	0	1	0	0	0	1	0	1
Chr1	1471556_11781446	3876388	3876388	1	0	No	No	0	0	1	1	0	0	1	0	1
Chr1	1471556_11781446	3884641	3884641	1	0	No	No	0	0	1	0	0	0	1	0	1
Chr1	1471556_11781446	3887785	3887785	1	0	No	No	0	1	1	0	1	0	1	0	1
Chr1	1471556_11781446	3891230	3894384	3	3154	No	No	0	0	0	1	0	1	0	0	1
Chr1	1471556_11781446	3897059	3940770	10	43711	No	No	0	0	1	1	0	1	0	1	0
Chr1	1471556_11781446	3942727	3950750	3	8023	No	No	0	0	0	1	0	1	0	1	0
Chr1	1471556_11781446	3962523	4006820	6	44297	No	No	0	1	1	0	1	1	0	1	0
Chr1	1471556_11781446	3970034	3970034	1	0	No	No	0	1	0	0	1	0	1	0	1
Chr1	1471556_11781446	3977737	3977841	3	104	No	No	0	0	0	1	0	0	1	0	1
Chr1	1471556_11781446	3986297	3986492	2	195	No	No	0	1	0	0	1	0	1	0	1
Chr1	1471556_11781446	4016261	4018533	2	2272	No	No	0	0	1	1	0	1	0	0	1
Chr1	1471556_11781446	4026405	4068062	8	41657	No	No	0	0	0	1	0	1	0	1	0
Chr1	1471556_11781446	4048923	4048923	1	0	No	No	0	1	1	0	1	0	1	0	1
Chr1	1471556_11781446	4052141	4052141	1	0	No	No	0	0	1	1	0	0	1	0	1
Chr1	1471556_11781446	4075066	4079637	3	4571	No	No	0	1	0	0	1	1	0	0	1
Chr1	1471556_11781446	4082454	4082906	2	452	No	No	0	0	1	1	0	0	1	0	1
Chr1	1471556_11781446	4097884	4097884	1	0	No	No	0	1	1	0	1	0	1	0	1
Chr1	1471556_11781446	4101572	4104090	2	2518	No	No	0	1	1	0	0	1	0	0	1
Chr1	1471556_11781446	4112803	4131596	9	18793	No	No	0	1	0	0	0	1	0	1	0
Chr1	1471556_11781446	4133426	4133426	1	0	No	No	0	1	1	0	0	0	1	0	1
Chr1	1471556_11781446	4137927	4137927	1	0	No	No	0	0	0	1	1	0	1	0	1
Chr1	1471556_11781446	4140498	4140892	3	394	No	No	0	1	1	0	0	0	1	0	1
Chr1	1471556_11781446	4145603	4145603	1	0	No	No	0	0	0	1	1	0	1	0	1
Chr1	1471556_11781446	4146822	4149657	2	2835	No	No	0	0	1	1	1	1	0	0	1
Chr1	1471556_11781446	4160806	4160806	1	0	No	No	0	0	0	1	1	0	1	0	1
Chr1	1471556_11781446	4164713	4183397	4	18684	No	No	0	1	1	0	0	1	0	1	0
Chr1	1471556_11781446	4189556	4189556	1	0	No	No	0	0	0	1	1	0	1	0	1
Chr1	1471556_11781446	4196203	4205540	3	9337	No	No	0	1	0	0	0	1	0	1	0
Chr1	1471556_11781446	4208176	4208176	1	0	No	No	0	1	1	0	0	0	1	0	1
Chr1	1471556_11781446	4212476	4212476	1	0	No	No	0	1	1	0	1	0	1	0	1
Chr1	1471556_11781446	4217839	4217840	2	1	No	No	0	0	0	1	0	0	1	0	1
Chr1	1471556_11781446	4222211	4222211	1	0	No	No	0	0	1	0	0	0	1	0	1
Chr1	1471556_11781446	4229636	4230737	2	1101	No	No	0	1	0	0	1	0	1	0	1
Chr1	1471556_11781446	4234105	4244498	3	10393	No	No	0	0	0	1	0	1	0	1	0
Chr1	1471556_11781446	4255644	4271014	6	15370	No	No	0	0	1	1	1	1	0	1	0
Chr1	1471556_11781446	4273442	4305139	12	31697	No	No	0	0	0	1	1	1	0	1	0
Chr1	1471556_11781446	4313542	4313716	2	174	No	No	0	0	0	1	0	0	1	0	1
Chr1	1471556_11781446	4326062	4326062	1	0	No	No	0	1	0	0	1	0	1	0	1
Chr1	1471556_11781446	4327031	4338723	3	11692	No	No	0	0	1	1	0	1	0	1	0
Chr1	1471556_11781446	4346865	4354128	4	7263	No	No	0	1	0	0	1	1	0	1	0
Chr1	1471556_11781446	4357272	4431017	15	73745	No	No	0	0	0	1	0	1	0	1	0
Chr1	1471556_11781446	4370667	4370667	1	0	No	No	0	1	0	0	0	0	1	0	1
Chr1	1471556_11781446	4392707	4393637	2	930	No	No	0	1	0	0	0	0	1	0	1
Chr1	1471556_11781446	4402762	4402762	1	0	No	No	0	1	1	0	0	0	1	0	1
Chr1	1471556_11781446	4405380	4405380	1	0	No	No	0	0	1	1	1	0	1	0	1
Chr1	1471556_11781446	4447538	4447564	2	26	No	No	0	1	0	0	0	0	1	0	1
Chr1	1471556_11781446	4450687	4484446	4	33759	No	No	0	1	1	0	0	1	0	1	0
Chr1	1471556_11781446	4457615	4457615	1	0	No	No	0	0	0	1	1	0	1	0	1
Chr1	1471556_11781446	4485094	4521609	7	36515	No	No	0	1	0	0	0	1	0	1	0
Chr1	1471556_11781446	4492926	4492926	1	0	No	No	0	1	1	0	0	0	1	0	1
Chr1	1471556_11781446	4524511	4548066	8	23555	No	No	0	0	0	1	1	1	0	1	0
Chr1	1471556_11781446	4529853	4529853	1	0	No	No	0	1	0	0	0	0	1	0	1
Chr1	1471556_11781446	4553477	4559856	5	6379	No	No	0	1	1	1	0	1	0	1	0
Chr1	1471556_11781446	4567006	4605982	11	38976	No	No	0	1	0	1	0	1	0	1	0
Chr1	1471556_11781446	4607757	4610809	2	3052	No	No	0	0	0	0	1	1	0	0	1
Chr1	1471556_11781446	4621017	4621017	1	0	No	No	0	0	1	0	1	0	1	0	1
Chr1	1471556_11781446	4629798	4631110	4	1312	No	No	0	1	1	1	0	0	1	0	1
Chr1	1471556_11781446	4638358	4642340	3	3982	No	No	0	1	0	1	0	1	0	0	1
Chr1	1471556_11781446	4643709	4650870	3	7161	No	No	0	1	1	1	0	1	0	1	0
Chr1	1471556_11781446	4655340	4655340	1	0	No	No	0	1	0	1	0	0	1	0	1
Chr1	1471556_11781446	4665787	4673965	6	8178	No	No	0	0	0	0	1	1	0	1	0
Chr1	1471556_11781446	4689581	4694371	5	4790	No	No	0	1	1	1	0	1	0	0	1
Chr1	1471556_11781446	4699100	4699100	1	0	No	No	0	0	0	0	1	0	1	0	1
Chr1	1471556_11781446	4714630	4747441	7	32811	No	No	0	1	0	1	0	1	0	1	0
Chr1	1471556_11781446	4753862	4758233	3	4371	No	No	0	0	0	0	1	1	0	0	1
Chr1	1471556_11781446	4768645	4786625	12	17980	No	No	0	0	1	0	1	1	0	1	0
Chr1	1471556_11781446	4787096	4801441	9	14345	No	No	0	1	0	1	0	1	0	1	0
Chr1	1471556_11781446	4807495	4819550	9	12055	No	No	0	0	0	0	1	1	0	1	0
Chr1	1471556_11781446	4821688	4848539	13	26851	No	No	0	1	0	1	0	1	0	1	0
Chr1	1471556_11781446	4873187	4898868	8	25681	No	No	0	0	0	0	1	1	0	1	0
Chr1	1471556_11781446	4911497	4911566	2	69	No	No	0	1	1	1	0	0	1	0	1
Chr1	1471556_11781446	4914330	4914339	2	9	No	No	0	1	0	1	0	0	1	0	1
Chr1	1471556_11781446	4924301	4939973	5	15672	No	No	0	0	1	0	1	1	0	1	0
Chr1	1471556_11781446	4947129	4961680	3	14551	No	No	0	0	0	0	1	1	0	1	0
Chr1	1471556_11781446	4963541	4963729	2	188	No	No	0	0	1	0	1	0	1	0	1
Chr1	1471556_11781446	4968873	4968873	1	0	No	No	0	0	1	0	0	0	1	0	1
Chr1	1471556_11781446	4969277	4989262	6	19985	No	No	0	1	1	1	1	1	0	1	0
Chr1	1471556_11781446	4994302	5043862	3	49560	No	No	0	0	0	0	0	1	0	1	0
Chr1	1471556_11781446	5056336	5056336	1	0	No	No	0	1	1	1	1	0	1	0	1
Chr1	1471556_11781446	5063409	5063409	1	0	No	No	0	1	0	1	1	0	1	0	1
Chr1	1471556_11781446	5070241	5070241	1	0	No	No	0	0	0	0	0	0	1	0	1
Chr1	1471556_11781446	5078393	5102876	10	24483	No	No	0	1	0	1	1	1	0	1	0
Chr1	1471556_11781446	5119716	5123628	4	3912	No	No	0	0	0	0	0	1	0	0	1
Chr1	1471556_11781446	5125240	5125240	1	0	No	No	0	0	1	0	0	0	1	0	1
Chr1	1471556_11781446	5133213	5134462	2	1249	No	No	0	0	0	1	1	0	1	0	1
Chr1	1471556_11781446	5137718	5149399	4	11681	No	No	0	0	1	1	1	1	0	1	0
Chr1	1471556_11781446	5151382	5154390	4	3008	No	No	0	0	0	1	1	1	0	0	1
Chr1	1471556_11781446	5162869	5163854	2	985	No	No	0	1	1	0	0	0	1	0	1
Chr1	1471556_11781446	5167398	5171782	6	4384	No	No	0	0	1	1	1	1	0	0	1
Chr1	1471556_11781446	5178899	5186018	3	7119	No	No	0	1	1	0	0	1	0	1	0
Chr1	1471556_11781446	5192419	5194562	5	2143	No	No	0	0	1	1	1	1	0	0	1
Chr1	1471556_11781446	5205371	5205371	1	0	No	No	0	0	0	1	1	0	1	0	1
Chr1	1471556_11781446	5218525	5218525	1	0	No	No	0	1	0	0	0	0	1	0	1
Chr1	1471556_11781446	5239178	5242690	3	3512	No	No	0	0	0	1	1	1	0	0	1
Chr1	1471556_11781446	5246017	5254238	4	8221	No	No	0	1	0	0	0	1	0	1	0
Chr1	1471556_11781446	5257832	5272454	6	14622	No	No	0	0	0	1	1	1	0	1	0
Chr1	1471556_11781446	5276312	5276312	1	0	No	No	0	0	0	0	0	0	1	0	1
Chr1	1471556_11781446	5292401	5302590	3	10189	No	No	0	1	0	0	0	1	0	1	0
Chr1	1471556_11781446	5312659	5330253	4	17594	No	No	0	0	0	1	1	1	0	1	0
Chr1	1471556_11781446	5332691	5343878	2	11187	No	No	0	0	1	1	1	1	0	1	0
Chr1	1471556_11781446	5348136	5363689	8	15553	No	No	0	0	0	1	1	1	0	1	0
Chr1	1471556_11781446	5370357	5378241	6	7884	No	No	0	1	1	0	0	1	0	1	0
Chr1	1471556_11781446	5383041	5383041	1	0	No	No	0	0	1	1	1	0	1	0	1
Chr1	1471556_11781446	5386337	5415866	8	29529	No	No	0	0	0	1	1	1	0	1	0
Chr1	1471556_11781446	5420510	5420510	1	0	No	No	0	0	1	1	1	0	1	0	1
Chr1	1471556_11781446	5428147	5428147	1	0	No	No	0	0	0	1	1	0	1	0	1
Chr1	1471556_11781446	5440610	5444549	2	3939	No	No	0	1	0	0	0	1	0	0	1
Chr1	1471556_11781446	5448179	5471603	10	23424	No	No	0	0	0	1	1	1	0	1	0
Chr1	1471556_11781446	5476984	5487047	5	10063	No	No	0	1	0	0	0	1	0	1	0
Chr1	1471556_11781446	5487844	5552486	16	64642	No	No	0	0	0	1	1	1	0	1	0
Chr1	1471556_11781446	5555820	5556653	4	833	No	No	0	1	1	0	0	0	1	0	1
Chr1	1471556_11781446	5578853	5586763	3	7910	No	No	0	1	0	0	0	1	0	1	0
Chr1	1471556_11781446	5599067	5617459	4	18392	No	No	0	0	1	1	1	1	0	1	0
Chr1	1471556_11781446	5620748	5620748	1	0	No	No	0	1	1	1	1	0	1	0	1
Chr1	1471556_11781446	5625797	5632650	5	6853	No	No	0	1	0	0	0	1	0	1	0
Chr1	1471556_11781446	5640049	5640652	6	603	No	No	0	0	1	1	1	0	1	0	1
Chr1	1471556_11781446	5649373	5650116	3	743	No	No	0	1	0	0	0	0	1	0	1
Chr1	1471556_11781446	5655473	5655473	1	0	No	No	0	0	1	0	0	0	1	0	1
Chr1	1471556_11781446	5656137	5664092	4	7955	No	No	0	1	1	0	0	1	0	1	0
Chr1	1471556_11781446	5669294	5683466	7	14172	No	No	0	0	1	1	1	1	0	1	0
Chr1	1471556_11781446	5688020	5703446	8	15426	No	No	0	1	1	0	0	1	0	1	0
Chr1	1471556_11781446	5706002	5731039	4	25037	No	No	0	1	1	1	0	1	0	1	0
Chr1	1471556_11781446	5734284	5734284	1	0	No	No	0	0	1	0	1	0	1	0	1
Chr1	1471556_11781446	5749060	5815340	17	66280	No	No	0	1	1	0	0	1	0	1	0
Chr1	1471556_11781446	5801403	5801767	2	364	No	No	0	0	0	1	1	0	1	0	1
Chr1	1471556_11781446	5806962	5806962	1	0	No	No	0	0	1	1	1	0	1	0	1
Chr1	1471556_11781446	5815678	5815678	1	0	No	No	0	0	0	1	1	0	1	0	1
Chr1	1471556_11781446	5826528	5829024	3	2496	No	No	0	1	0	0	0	1	0	0	1
Chr1	1471556_11781446	5842265	5904773	16	62508	No	No	0	0	0	1	1	1	0	1	0
Chr1	1471556_11781446	5894867	5894867	1	0	No	No	0	1	1	0	0	0	1	0	1
Chr1	1471556_11781446	5918528	5927144	4	8616	No	No	0	1	1	0	0	1	0	1	0
Chr1	1471556_11781446	5929018	5929741	2	723	No	No	0	0	1	1	1	0	1	0	1
Chr1	1471556_11781446	5942151	5978142	8	35991	No	No	0	1	0	0	0	1	0	1	0
Chr1	1471556_11781446	5981308	5983887	4	2579	No	No	0	0	0	1	1	1	0	0	1
Chr1	1471556_11781446	5993954	5995391	2	1437	No	No	0	0	0	1	0	0	1	0	1
Chr1	1471556_11781446	6002612	6024278	5	21666	No	No	0	1	0	0	1	1	0	1	0
Chr1	1471556_11781446	6024540	6030250	2	5710	No	No	0	0	1	1	0	1	0	1	0
Chr1	1471556_11781446	6039159	6039159	1	0	No	No	0	0	0	1	0	0	1	0	1
Chr1	1471556_11781446	6044150	6050440	2	6290	No	No	0	1	1	0	1	1	0	1	0
Chr1	1471556_11781446	6053265	6070938	10	17673	No	No	0	0	1	1	0	1	0	1	0
Chr1	1471556_11781446	6081956	6128415	15	46459	No	No	0	1	1	0	1	1	0	1	0
Chr1	1471556_11781446	6133824	6194814	9	60990	No	No	0	0	1	1	0	1	0	1	0
Chr1	1471556_11781446	6196855	6221234	7	24379	No	No	0	1	0	0	1	1	0	1	0
Chr1	1471556_11781446	6229203	6242263	10	13060	No	No	0	1	1	0	1	1	0	1	0
Chr1	1471556_11781446	6244681	6329366	41	84685	No	No	0	0	0	1	0	1	0	1	0
Chr1	1471556_11781446	6319815	6319815	1	0	No	No	0	1	0	0	1	0	1	0	1
Chr1	1471556_11781446	6330930	6330930	1	0	No	No	0	1	0	1	1	0	1	0	1
Chr1	1471556_11781446	6333631	6344048	5	10417	No	No	0	1	0	0	1	1	0	1	0
Chr1	1471556_11781446	6349167	6381392	8	32225	No	No	0	1	1	0	1	1	0	1	0
Chr1	1471556_11781446	6383338	6385698	3	2360	No	No	0	0	1	1	0	1	0	0	1
Chr1	1471556_11781446	6387140	6451513	14	64373	No	No	0	1	1	0	1	1	0	1	0
Chr1	1471556_11781446	6480980	6618168	8	137188	No	No	0	0	1	1	0	1	0	1	0
Chr1	1471556_11781446	6653099	6653099	1	0	No	No	0	1	1	0	0	0	1	0	1
Chr1	1471556_11781446	6707658	6707658	1	0	No	No	0	0	1	1	1	0	1	0	1
Chr1	1471556_11781446	6820904	6820904	1	0	No	No	0	0	0	1	1	0	1	0	1
Chr1	1471556_11781446	6933554	6933554	1	0	No	No	0	0	1	1	1	0	1	0	1
Chr1	1471556_11781446	7299916	7299916	1	0	No	No	0	0	1	0	0	0	1	0	1
Chr1	1471556_11781446	7318582	7318582	1	0	No	No	0	1	1	1	1	0	1	0	1
Chr1	1471556_11781446	7518251	7519643	3	1392	No	No	0	1	0	1	1	0	1	0	1
Chr1	1471556_11781446	7574132	7644492	3	70360	No	No	0	0	0	0	0	1	0	1	0
Chr1	1471556_11781446	7893054	7893054	1	0	No	No	0	0	1	0	1	0	1	0	1
Chr1	1471556_11781446	7897402	7897402	1	0	No	No	0	0	0	0	1	0	1	0	1
Chr1	1471556_11781446	7901476	8108789	75	207313	No	No	0	1	1	1	0	1	0	1	0
Chr1	1471556_11781446	8117858	8278803	54	160945	No	No	0	0	0	0	1	1	0	1	0
Chr1	1471556_11781446	8293100	8320368	9	27268	No	No	0	1	0	1	0	1	0	1	0
Chr1	1471556_11781446	8321831	8417952	20	96121	No	No	0	1	1	1	0	1	0	1	0
Chr1	1471556_11781446	8423839	8568008	38	144169	No	No	0	0	1	0	1	1	0	1	0
Chr1	1471556_11781446	8525094	8525094	1	0	No	No	0	0	1	0	0	0	1	0	1
Chr1	1471556_11781446	8570296	8808387	72	238091	No	No	0	0	0	0	1	1	0	1	0
Chr1	1471556_11781446	8816237	8921290	27	105053	No	No	0	1	0	1	0	1	0	1	0
Chr1	1471556_11781446	8963159	9009279	7	46120	No	No	0	0	0	0	1	1	0	1	0
Chr1	1471556_11781446	9017009	9017009	1	0	No	No	0	1	1	1	1	0	1	0	1
Chr1	1471556_11781446	9022059	9022059	1	0	No	No	0	0	0	0	1	0	1	0	1
Chr1	1471556_11781446	9031477	9685252	193	653775	No	No	0	1	0	1	0	1	0	1	0
Chr1	1471556_11781446	9689581	10053533	90	363952	No	No	0	0	0	0	1	1	0	1	0
Chr1	1471556_11781446	10062489	11755470	263	1692981	No	Yes	0	0	1	0	1	1	0	1	0
Chr1	15101497_17828583	15120245	15149490	5	29245	No	No	0	1	1	1	1	1	0	1	0
Chr1	15101497_17828583	15128922	15128922	1	0	No	No	0	1	0	1	1	0	1	0	1
Chr1	15101497_17828583	15162551	15184035	5	21484	No	No	0	1	0	1	1	1	0	1	0
Chr1	15101497_17828583	15193060	15235032	10	41972	No	No	0	1	1	1	1	1	0	1	0
Chr1	15101497_17828583	15237673	15266538	11	28865	No	No	0	0	1	0	1	1	0	1	0
Chr1	15101497_17828583	15281214	15282844	3	1630	No	No	0	0	0	0	1	1	0	0	1
Chr1	15101497_17828583	15282993	15326030	5	43037	No	No	0	1	0	1	1	1	0	1	0
Chr1	15101497_17828583	15295448	15295448	1	0	No	No	0	0	0	0	0	0	1	0	1
Chr1	15101497_17828583	15336568	15337455	3	887	No	No	0	1	1	1	0	0	1	0	1
Chr1	15101497_17828583	15342253	15400081	19	57828	No	No	0	0	1	0	1	1	0	1	0
Chr1	15101497_17828583	15404332	15404340	2	8	No	No	0	1	1	1	0	0	1	0	1
Chr1	15101497_17828583	15416436	15445295	14	28859	No	No	0	0	0	0	1	1	0	1	0
Chr1	15101497_17828583	15451196	15507603	21	56407	No	No	0	1	0	1	0	1	0	1	0
Chr1	15101497_17828583	15494162	15494863	2	701	No	No	0	0	0	0	1	0	1	0	1
Chr1	15101497_17828583	15530024	15530024	1	0	No	No	0	0	0	0	1	0	1	0	1
Chr1	15101497_17828583	15535479	15535479	1	0	No	No	0	1	0	1	0	0	1	0	1
Chr1	15101497_17828583	15550827	15555089	3	4262	No	No	0	0	1	0	0	1	0	0	1
Chr1	15101497_17828583	15555930	15591126	4	35196	No	No	0	1	1	1	1	1	0	1	0
Chr1	15101497_17828583	15603824	15624224	7	20400	No	No	0	1	0	1	1	1	0	1	0
Chr1	15101497_17828583	15627863	15627863	1	0	No	No	0	0	1	0	0	0	1	0	1
Chr1	15101497_17828583	15636614	15711400	34	74786	No	No	0	0	1	0	1	1	0	1	0
Chr1	15101497_17828583	15712320	15773428	21	61108	No	No	0	0	0	0	1	1	0	1	0
Chr1	15101497_17828583	15757765	15757765	1	0	No	No	0	1	0	1	0	0	1	0	1
Chr1	15101497_17828583	15783885	15784072	2	187	No	No	0	1	1	1	0	0	1	0	1
Chr1	15101497_17828583	15789719	15899746	20	110027	No	No	0	0	1	0	1	1	0	1	0
Chr1	15101497_17828583	15814956	15814956	1	0	No	No	0	0	0	0	1	0	1	0	1
Chr1	15101497_17828583	15860389	15860389	1	0	No	No	0	1	0	1	0	0	1	0	1
Chr1	15101497_17828583	15863859	15863859	1	0	No	No	0	1	0	1	1	0	1	0	1
Chr1	15101497_17828583	15877000	15877000	1	0	No	No	0	0	1	0	0	0	1	0	1
Chr1	15101497_17828583	15906407	16143012	5	236605	No	Yes	0	1	0	1	0	1	0	1	0
Chr1	15101497_17828583	15935033	15935033	1	0	No	No	0	1	1	1	0	0	1	0	1
Chr1	15101497_17828583	15938491	15939350	2	859	No	No	0	1	0	1	0	0	1	0	1
Chr1	15101497_17828583	15940057	15940057	1	0	No	No	0	0	1	0	1	0	1	0	1
Chr1	15101497_17828583	15950398	15950398	1	0	No	No	0	1	1	1	0	0	1	0	1
Chr1	15101497_17828583	15959407	15959407	1	0	No	No	0	0	1	0	1	0	1	0	1
Chr1	17863724_24597124	18077590	18090101	3	12511	No	No	0	0	1	0	1	1	0	1	0
Chr1	17863724_24597124	18094796	18110206	7	15410	No	No	0	1	0	1	0	1	0	1	0
Chr1	17863724_24597124	18111601	18130014	11	18413	No	No	0	0	0	0	1	1	0	1	0
Chr1	17863724_24597124	18131245	18136419	4	5174	No	No	0	1	1	1	0	1	0	1	0
Chr1	17863724_24597124	18141237	18221896	26	80659	No	No	0	0	0	0	1	1	0	1	0
Chr1	17863724_24597124	18191714	18191714	1	0	No	No	0	1	0	1	0	0	1	0	1
Chr1	17863724_24597124	18227711	18245551	8	17840	No	No	0	1	1	1	0	1	0	1	0
Chr1	17863724_24597124	18248813	18267549	4	18736	No	No	0	0	1	0	1	1	0	1	0
Chr1	17863724_24597124	18275619	18307725	10	32106	No	No	0	1	1	1	0	1	0	1	0
Chr1	17863724_24597124	18320015	18320016	2	1	No	No	0	1	1	0	0	0	1	0	1
Chr1	17863724_24597124	18323538	18369670	25	46132	No	No	0	0	0	1	1	1	0	1	0
Chr1	17863724_24597124	18385661	18386478	2	817	No	No	0	1	0	0	0	0	1	0	1
Chr1	17863724_24597124	18391321	18393540	4	2219	No	No	0	1	1	0	0	1	0	0	1
Chr1	17863724_24597124	18400743	18410981	3	10238	No	No	0	1	0	0	0	1	0	1	0
Chr1	17863724_24597124	18437104	18510605	22	73501	No	No	0	0	1	1	1	1	0	1	0
Chr1	17863724_24597124	18527236	18543739	5	16503	No	No	0	0	0	1	1	1	0	1	0
Chr1	17863724_24597124	18548518	18558689	3	10171	No	No	0	1	0	0	0	1	0	1	0
Chr1	17863724_24597124	18559122	18565762	5	6640	No	No	0	1	1	0	0	1	0	1	0
Chr1	17863724_24597124	18567491	18572113	4	4622	No	No	0	1	0	0	0	1	0	0	1
Chr1	17863724_24597124	18574297	18638576	15	64279	No	No	0	0	1	1	1	1	0	1	0
Chr1	17863724_24597124	18662757	18669689	3	6932	No	No	0	1	1	0	0	1	0	1	0
Chr1	17863724_24597124	18677658	18677658	1	0	No	No	0	0	1	1	1	0	1	0	1
Chr1	17863724_24597124	18683159	18683159	1	0	No	No	0	1	1	0	0	0	1	0	1
Chr1	17863724_24597124	18691146	18759497	19	68351	No	No	0	0	1	1	1	1	0	1	0
Chr1	17863724_24597124	18761876	18827324	17	65448	No	No	0	1	0	0	0	1	0	1	0
Chr1	17863724_24597124	18838611	18882657	9	44046	No	No	0	1	1	0	0	1	0	1	0
Chr1	17863724_24597124	18896804	18943165	7	46361	No	No	0	0	1	1	1	1	0	1	0
Chr1	17863724_24597124	18929435	18929444	3	9	No	No	0	1	1	0	0	0	1	0	1
Chr1	17863724_24597124	18946660	18988569	14	41909	No	No	0	1	1	0	1	1	0	1	0
Chr1	17863724_24597124	18998530	19053311	10	54781	No	No	0	0	1	1	0	1	0	1	0
Chr1	17863724_24597124	19015921	19015936	2	15	No	No	0	0	0	1	0	0	1	0	1
Chr1	17863724_24597124	19074083	19077589	2	3506	No	No	0	1	1	1	0	1	0	0	1
Chr1	17863724_24597124	19093748	19109566	6	15818	No	No	0	0	1	0	1	1	0	1	0
Chr1	17863724_24597124	19111484	19129696	6	18212	No	No	0	0	0	0	1	1	0	1	0
Chr1	17863724_24597124	19132822	19151122	9	18300	No	No	0	0	1	0	1	1	0	1	0
Chr1	17863724_24597124	19172589	19245955	14	73366	No	No	0	0	0	0	1	1	0	1	0
Chr1	17863724_24597124	19253895	19322103	7	68208	No	No	0	1	0	1	0	1	0	1	0
Chr1	17863724_24597124	19305213	19305213	1	0	No	No	0	1	0	1	1	0	1	0	1
Chr1	17863724_24597124	19325868	19338732	5	12864	No	No	0	1	1	1	0	1	0	1	0
Chr1	17863724_24597124	19341582	19358324	6	16742	No	No	0	1	0	1	0	1	0	1	0
Chr1	17863724_24597124	19359278	19359278	1	0	No	No	0	1	0	1	1	0	1	0	1
Chr1	17863724_24597124	19360357	19460860	20	100503	No	No	0	0	0	0	1	1	0	1	0
Chr1	17863724_24597124	19465367	19527742	25	62375	No	No	0	1	0	1	0	1	0	1	0
Chr1	17863724_24597124	19532836	19539516	2	6680	No	No	0	1	1	1	0	1	0	1	0
Chr1	17863724_24597124	19540801	19620890	22	80089	No	No	0	0	1	0	1	1	0	1	0
Chr1	17863724_24597124	19624303	19626955	4	2652	No	No	0	0	0	0	1	1	0	0	1
Chr1	17863724_24597124	19636704	19636704	1	0	No	No	0	1	0	1	0	0	1	0	1
Chr1	17863724_24597124	19640794	19672183	11	31389	No	No	0	0	1	0	1	1	0	1	0
Chr1	17863724_24597124	19683716	19694329	4	10613	No	No	0	1	0	1	0	1	0	1	0
Chr1	17863724_24597124	19702400	19719780	2	17380	No	No	0	1	1	1	0	1	0	1	0
Chr1	17863724_24597124	19726534	19823464	22	96930	No	No	0	1	0	1	0	1	0	1	0
Chr1	17863724_24597124	19827403	19859070	9	31667	No	No	0	0	1	0	1	1	0	1	0
Chr1	17863724_24597124	19862673	19907300	9	44627	No	No	0	1	0	1	0	1	0	1	0
Chr1	17863724_24597124	19911712	20131395	37	219683	No	No	0	0	0	0	1	1	0	1	0
Chr1	17863724_24597124	19943229	19943229	1	0	No	No	0	1	1	1	1	0	1	0	1
Chr1	17863724_24597124	20140067	20175520	12	35453	No	No	0	1	0	1	0	1	0	1	0
Chr1	17863724_24597124	20187729	20239608	9	51879	No	No	0	0	0	0	1	1	0	1	0
Chr1	17863724_24597124	20248874	20315491	18	66617	No	No	0	1	0	1	0	1	0	1	0
Chr1	17863724_24597124	20318728	20323418	3	4690	No	No	0	0	0	0	1	1	0	0	1
Chr1	17863724_24597124	20328652	20424496	25	95844	No	No	0	0	1	0	1	1	0	1	0
Chr1	17863724_24597124	20425639	20612810	40	187171	No	No	0	1	1	1	0	1	0	1	0
Chr1	17863724_24597124	20614723	20614723	1	0	No	No	0	1	1	1	1	0	1	0	1
Chr1	17863724_24597124	20617001	20751021	34	134020	No	No	0	0	1	0	1	1	0	1	0
Chr1	17863724_24597124	20756217	20943099	52	186882	No	No	0	1	1	1	0	1	0	1	0
Chr1	17863724_24597124	20948006	21255048	64	307042	No	No	0	0	0	0	1	1	0	1	0
Chr1	17863724_24597124	21262475	21354828	13	92353	No	No	0	0	1	0	1	1	0	1	0
Chr1	17863724_24597124	21364884	21469341	23	104457	No	No	0	1	0	1	0	1	0	1	0
Chr1	17863724_24597124	21472425	21583141	37	110716	No	No	0	0	0	0	1	1	0	1	0
Chr1	17863724_24597124	21613640	21658828	15	45188	No	No	0	1	0	1	0	1	0	1	0
Chr1	17863724_24597124	21668726	21718701	14	49975	No	No	0	0	0	0	1	1	0	1	0
Chr1	17863724_24597124	21730681	21783092	12	52411	No	No	0	0	1	0	1	1	0	1	0
Chr1	17863724_24597124	21788885	21933659	48	144774	No	No	0	0	0	0	1	1	0	1	0
Chr1	17863724_24597124	21936774	24583821	697	2647047	No	Yes	0	0	1	0	1	1	0	1	0
Chr2	21624_6476689	132058	199159	12	67101	No	No	0	1	1	1	1	1	0	1	0
Chr2	21624_6476689	221634	324759	19	103125	No	No	0	0	1	0	0	1	0	1	0
Chr2	21624_6476689	336698	340617	3	3919	No	No	0	1	1	1	1	1	0	0	1
Chr2	21624_6476689	346004	351224	2	5220	No	No	0	0	1	0	0	1	0	1	0
Chr2	21624_6476689	359028	359028	1	0	No	No	0	1	1	1	1	0	1	0	1
Chr2	21624_6476689	364866	370877	2	6011	No	No	0	0	0	0	0	1	0	1	0
Chr2	21624_6476689	378645	460632	16	81987	No	No	0	1	1	1	1	1	0	1	0
Chr2	21624_6476689	468421	477256	9	8835	No	No	0	1	0	1	1	1	0	1	0
Chr2	21624_6476689	481199	491158	3	9959	No	No	0	0	1	0	0	1	0	1	0
Chr2	21624_6476689	495622	511819	2	16197	No	No	0	0	1	1	0	1	0	1	0
Chr2	21624_6476689	522998	563309	18	40311	No	No	0	1	1	0	1	1	0	1	0
Chr2	21624_6476689	552391	552677	2	286	No	No	0	0	1	1	0	0	1	0	1
Chr2	21624_6476689	567669	625968	8	58299	No	No	0	0	1	1	0	1	0	1	0
Chr2	21624_6476689	629341	640029	4	10688	No	No	0	0	0	1	0	1	0	1	0
Chr2	21624_6476689	648293	648293	1	0	No	No	0	1	0	0	1	0	1	0	1
Chr2	21624_6476689	656198	656198	1	0	No	No	0	0	0	1	0	0	1	0	1
Chr2	21624_6476689	663669	677716	4	14047	No	No	0	1	0	0	1	1	0	1	0
Chr2	21624_6476689	682336	689830	2	7494	No	No	0	0	0	1	0	1	0	1	0
Chr2	21624_6476689	694615	694615	1	0	No	No	0	1	0	0	1	0	1	0	1
Chr2	21624_6476689	695859	706370	6	10511	No	No	0	1	1	0	1	1	0	1	0
Chr2	21624_6476689	712145	717317	2	5172	No	No	0	1	0	0	1	1	0	1	0
Chr2	21624_6476689	719010	842703	33	123693	No	No	0	0	1	1	0	1	0	1	0
Chr2	21624_6476689	857524	902852	9	45328	No	No	0	1	1	0	1	1	0	1	0
Chr2	21624_6476689	911166	938409	10	27243	No	No	0	0	1	1	0	1	0	1	0
Chr2	21624_6476689	944122	1051614	20	107492	No	No	0	1	1	0	1	1	0	1	0
Chr2	21624_6476689	976146	976146	1	0	No	No	0	0	1	1	0	0	1	0	1
Chr2	21624_6476689	1061418	1061445	2	27	No	No	0	0	0	1	0	0	1	0	1
Chr2	21624_6476689	1063310	1102122	15	38812	No	No	0	0	1	1	0	1	0	1	0
Chr2	21624_6476689	1109292	1125198	6	15906	No	No	0	0	0	1	0	1	0	1	0
Chr2	21624_6476689	1137607	1171736	12	34129	No	No	0	0	1	1	0	1	0	1	0
Chr2	21624_6476689	1172646	1172646	1	0	No	No	0	0	1	0	0	0	1	0	1
Chr2	21624_6476689	1172857	1230181	27	57324	No	No	0	1	1	0	1	1	0	1	0
Chr2	21624_6476689	1233615	1299879	35	66264	No	No	0	0	1	1	0	1	0	1	0
Chr2	21624_6476689	1306519	1358369	20	51850	No	No	0	1	1	0	1	1	0	1	0
Chr2	21624_6476689	1362251	1478586	33	116335	No	No	0	0	1	1	0	1	0	1	0
Chr2	21624_6476689	1455544	1455544	1	0	No	No	0	1	1	1	1	0	1	0	1
Chr2	21624_6476689	1491171	1519758	11	28587	No	No	0	0	0	1	0	1	0	1	0
Chr2	21624_6476689	1529904	1794082	107	264178	No	No	0	1	0	0	1	1	0	1	0
Chr2	21624_6476689	1795700	1985855	55	190155	No	No	0	0	1	1	0	1	0	1	0
Chr2	21624_6476689	1992312	2115713	41	123401	No	No	0	1	0	0	1	1	0	1	0
Chr2	21624_6476689	2124743	2261812	40	137069	No	No	0	0	0	1	0	1	0	1	0
Chr2	21624_6476689	2277488	2621083	110	343595	No	No	0	1	0	0	1	1	0	1	0
Chr2	21624_6476689	2623280	2838940	50	215660	No	No	0	0	0	1	0	1	0	1	0
Chr2	21624_6476689	2839444	2839444	1	0	No	No	0	1	0	1	1	0	1	0	1
Chr2	21624_6476689	2839701	2871361	11	31660	No	No	0	1	0	0	1	1	0	1	0
Chr2	21624_6476689	2889400	2947510	30	58110	No	No	0	1	1	0	1	1	0	1	0
Chr2	21624_6476689	2959203	3081969	30	122766	No	No	0	1	0	0	1	1	0	1	0
Chr2	21624_6476689	3089483	3120659	10	31176	No	No	0	0	0	1	0	1	0	1	0
Chr2	21624_6476689	3124725	3124725	1	0	No	No	0	0	0	0	0	0	1	0	1
Chr2	21624_6476689	3126356	3513651	114	387295	No	No	0	1	0	0	1	1	0	1	0
Chr2	21624_6476689	3520818	3639008	29	118190	No	No	0	0	1	1	0	1	0	1	0
Chr2	21624_6476689	3643324	4312432	169	669108	No	No	0	1	0	0	1	1	0	1	0
Chr2	21624_6476689	4317090	4363569	18	46479	No	No	0	0	0	1	0	1	0	1	0
Chr2	21624_6476689	4365550	5556946	312	1191396	No	No	0	1	1	0	1	1	0	1	0
Chr2	21624_6476689	5571825	5737758	41	165933	No	No	0	1	0	0	0	1	0	1	0
Chr2	21624_6476689	5741606	6459412	147	717806	No	Yes	0	1	1	0	0	1	0	1	0
Chr2	6476790_10947344	6556172	6557079	2	907	No	No	0	1	1	1	1	0	1	0	1
Chr2	6476790_10947344	6566785	6566785	1	0	No	No	0	0	0	0	0	0	1	0	1
Chr2	6476790_10947344	6594956	6594956	1	0	No	No	0	0	1	0	0	0	1	0	1
Chr2	6476790_10947344	6598958	6598958	1	0	No	No	0	1	1	1	1	0	1	0	1
Chr2	6476790_10947344	6608433	6615058	3	6625	No	No	0	0	1	0	0	1	0	1	0
Chr2	6476790_10947344	6628693	6639071	6	10378	No	No	0	0	0	0	0	1	0	1	0
Chr2	6476790_10947344	6642327	6658525	3	16198	No	No	0	1	1	1	1	1	0	1	0
Chr2	6476790_10947344	6660154	6692868	6	32714	No	No	0	0	1	0	0	1	0	1	0
Chr2	6476790_10947344	6678361	6678361	1	0	No	No	0	1	1	1	1	0	1	0	1
Chr2	6476790_10947344	6696720	6722825	8	26105	No	No	0	1	1	1	1	1	0	1	0
Chr2	6476790_10947344	6727066	6727066	1	0	No	No	0	1	0	1	1	0	1	0	1
Chr2	6476790_10947344	6727611	6727611	1	0	No	No	0	0	1	0	0	0	1	0	1
Chr2	6476790_10947344	6738184	6738184	1	0	No	No	0	1	1	1	1	0	1	0	1
Chr2	6476790_10947344	6743584	6783896	6	40312	No	No	0	0	1	0	0	1	0	1	0
Chr2	6476790_10947344	6797349	6797349	1	0	No	No	0	0	0	0	0	0	1	0	1
Chr2	6476790_10947344	6803694	6839607	12	35913	No	No	0	1	0	1	1	1	0	1	0
Chr2	6476790_10947344	6843477	6851760	6	8283	No	No	0	1	1	1	1	1	0	1	0
Chr2	6476790_10947344	6853314	6990719	29	137405	No	No	0	0	1	0	0	1	0	1	0
Chr2	6476790_10947344	6883179	6883179	1	0	No	No	0	1	1	1	1	0	1	0	1
Chr2	6476790_10947344	6950790	6950790	1	0	No	No	0	1	1	1	1	0	1	0	1
Chr2	6476790_10947344	6999140	6999140	1	0	No	No	0	1	0	1	1	0	1	0	1
Chr2	6476790_10947344	7004152	7019635	2	15483	No	No	0	1	1	1	1	1	0	1	0
Chr2	6476790_10947344	7030002	7035644	2	5642	No	No	0	1	0	1	1	1	0	1	0
Chr2	6476790_10947344	7044301	7070201	6	25900	No	No	0	1	1	1	1	1	0	1	0
Chr2	6476790_10947344	7085506	7093124	4	7618	No	No	0	0	0	0	0	1	0	1	0
Chr2	6476790_10947344	7096603	7121999	5	25396	No	No	0	1	1	1	1	1	0	1	0
Chr2	6476790_10947344	7128645	7136864	2	8219	No	No	0	0	1	0	0	1	0	1	0
Chr2	6476790_10947344	7141587	7141587	1	0	No	No	0	1	0	1	1	0	1	0	1
Chr2	6476790_10947344	7145912	7147656	2	1744	No	No	0	0	0	0	0	1	0	0	1
Chr2	6476790_10947344	7152404	7246881	12	94477	No	No	0	1	0	1	1	1	0	1	0
Chr2	6476790_10947344	7168864	7168864	1	0	No	No	0	0	0	0	0	0	1	0	1
Chr2	6476790_10947344	7211170	7211170	1	0	No	No	0	0	0	0	0	0	1	0	1
Chr2	6476790_10947344	7253430	7253593	2	163	No	No	0	0	1	0	0	0	1	0	1
Chr2	6476790_10947344	7270229	7270229	1	0	No	No	0	1	1	0	0	0	1	0	1
Chr2	6476790_10947344	7274493	7295802	6	21309	No	No	0	0	1	1	1	1	0	1	0
Chr2	6476790_10947344	7296689	7296729	2	40	No	No	0	1	1	1	1	0	1	0	1
Chr2	6476790_10947344	7297761	7297761	1	0	No	No	0	1	1	0	0	0	1	0	1
Chr2	6476790_10947344	7301818	7302000	2	182	No	No	0	0	1	1	1	0	1	0	1
Chr2	6476790_10947344	7305298	7305298	1	0	No	No	0	0	1	0	1	0	1	0	1
Chr2	6476790_10947344	7311867	7316533	3	4666	No	No	0	1	1	0	1	1	0	0	1
Chr2	6476790_10947344	7319135	7327271	5	8136	No	No	0	0	0	1	0	1	0	1	0
Chr2	6476790_10947344	7330915	7345440	9	14525	No	No	0	1	1	0	1	1	0	1	0
Chr2	6476790_10947344	7352820	7355973	5	3153	No	No	0	0	0	1	0	1	0	0	1
Chr2	6476790_10947344	7358125	7408702	7	50577	No	No	0	1	1	0	1	1	0	1	0
Chr2	6476790_10947344	7367494	7367494	1	0	No	No	0	0	1	1	0	0	1	0	1
Chr2	6476790_10947344	7373682	7373682	1	0	No	No	0	0	0	1	0	0	1	0	1
Chr2	6476790_10947344	7385502	7385502	1	0	No	No	0	1	0	0	1	0	1	0	1
Chr2	6476790_10947344	7418849	7425750	3	6901	No	No	0	1	0	0	1	1	0	1	0
Chr2	6476790_10947344	7434742	7445085	3	10343	No	No	0	0	0	1	0	1	0	1	0
Chr2	6476790_10947344	7454383	7485210	7	30827	No	No	0	1	0	0	1	1	0	1	0
Chr2	6476790_10947344	7492042	7533726	7	41684	No	No	0	1	1	0	1	1	0	1	0
Chr2	6476790_10947344	7543428	7544275	2	847	No	No	0	1	0	0	0	0	1	0	1
Chr2	6476790_10947344	7547512	7547512	1	0	No	No	0	0	0	1	1	0	1	0	1
Chr2	6476790_10947344	7572871	7581888	3	9017	No	No	0	0	1	1	1	1	0	1	0
Chr2	6476790_10947344	7597152	7603253	3	6101	No	No	0	0	0	1	1	1	0	1	0
Chr2	6476790_10947344	7613036	7613036	1	0	No	No	0	1	1	0	0	0	1	0	1
Chr2	6476790_10947344	7618916	7620090	2	1174	No	No	0	1	0	0	0	0	1	0	1
Chr2	6476790_10947344	7620706	7621798	2	1092	No	No	0	0	0	1	1	0	1	0	1
Chr2	6476790_10947344	7623858	7631997	3	8139	No	No	0	1	0	0	0	1	0	1	0
Chr2	6476790_10947344	7637313	7637313	1	0	No	No	0	1	0	1	1	0	1	0	1
Chr2	6476790_10947344	7639659	7639659	1	0	No	No	0	1	0	0	0	0	1	0	1
Chr2	6476790_10947344	7641884	7671249	5	29365	No	No	0	0	1	1	1	1	0	1	0
Chr2	6476790_10947344	7654747	7654747	1	0	No	No	0	1	0	0	0	0	1	0	1
Chr2	6476790_10947344	7657907	7658031	2	124	No	No	0	0	0	1	1	0	1	0	1
Chr2	6476790_10947344	7679739	7691909	5	12170	No	No	0	1	0	0	0	1	0	1	0
Chr2	6476790_10947344	7697625	7740984	7	43359	No	No	0	0	1	1	1	1	0	1	0
Chr2	6476790_10947344	7745109	7759739	6	14630	No	No	0	0	0	1	1	1	0	1	0
Chr2	6476790_10947344	7764521	7801489	13	36968	No	No	0	1	1	0	0	1	0	1	0
Chr2	6476790_10947344	7826731	7826731	1	0	No	No	0	0	0	1	1	0	1	0	1
Chr2	6476790_10947344	7829762	7829762	1	0	No	No	0	1	0	0	0	0	1	0	1
Chr2	6476790_10947344	7833996	7833996	1	0	No	No	0	0	0	1	1	0	1	0	1
Chr2	6476790_10947344	7851099	7854713	4	3614	No	No	0	1	0	0	0	1	0	0	1
Chr2	6476790_10947344	7861798	7872708	5	10910	No	No	0	0	0	1	1	1	0	1	0
Chr2	6476790_10947344	7877266	7877266	1	0	No	No	0	1	1	0	0	0	1	0	1
Chr2	6476790_10947344	7881158	7886689	2	5531	No	No	0	0	1	1	1	1	0	1	0
Chr2	6476790_10947344	7887974	7888136	2	162	No	No	0	0	1	0	0	0	1	0	1
Chr2	6476790_10947344	7900896	7900896	1	0	No	No	0	0	1	1	1	0	1	0	1
Chr2	6476790_10947344	7902289	7906376	5	4087	No	No	0	1	1	0	0	1	0	0	1
Chr2	6476790_10947344	7908307	7961077	12	52770	No	No	0	0	1	1	1	1	0	1	0
Chr2	6476790_10947344	7978208	7988023	4	9815	No	No	0	1	1	0	0	1	0	1	0
Chr2	6476790_10947344	8006804	8017649	5	10845	No	No	0	1	0	0	0	1	0	1	0
Chr2	6476790_10947344	8022748	8022748	1	0	No	No	0	0	1	1	1	0	1	0	1
Chr2	6476790_10947344	8034991	8055673	7	20682	No	No	0	0	0	1	1	1	0	1	0
Chr2	6476790_10947344	8056312	8057843	3	1531	No	No	0	1	1	0	0	1	0	0	1
Chr2	6476790_10947344	8058611	8082723	9	24112	No	No	0	0	1	1	1	1	0	1	0
Chr2	6476790_10947344	8093476	8093476	1	0	No	No	0	1	1	0	0	0	1	0	1
Chr2	6476790_10947344	8099651	8112687	5	13036	No	No	0	1	0	0	0	1	0	1	0
Chr2	6476790_10947344	8116129	8116129	1	0	No	No	0	0	1	1	1	0	1	0	1
Chr2	6476790_10947344	8122109	8122109	1	0	No	No	0	1	0	0	0	0	1	0	1
Chr2	6476790_10947344	8124357	8143504	7	19147	No	No	0	0	1	1	1	1	0	1	0
Chr2	6476790_10947344	8183745	8183745	1	0	No	No	0	1	1	0	0	0	1	0	1
Chr2	6476790_10947344	8191452	8216676	8	25224	No	No	0	1	1	1	1	1	0	1	0
Chr2	6476790_10947344	8220216	8259410	10	39194	No	No	0	0	1	0	0	1	0	1	0
Chr2	6476790_10947344	8266365	8266365	1	0	No	No	0	1	1	1	1	0	1	0	1
Chr2	6476790_10947344	8266681	8266681	1	0	No	No	0	0	1	0	0	0	1	0	1
Chr2	6476790_10947344	8276779	8288815	5	12036	No	No	0	1	1	1	1	1	0	1	0
Chr2	6476790_10947344	8307005	8307203	4	198	No	No	0	0	0	0	0	0	1	0	1
Chr2	6476790_10947344	8320958	8484234	10	163276	No	No	0	0	1	0	0	1	0	1	0
Chr2	6476790_10947344	8333529	8334316	2	787	No	No	0	1	0	1	1	0	1	0	1
Chr2	6476790_10947344	8349432	8350864	2	1432	No	No	0	1	1	1	1	0	1	0	1
Chr2	6476790_10947344	8386687	8386687	1	0	No	No	0	1	0	1	1	0	1	0	1
Chr2	6476790_10947344	8430801	8430801	1	0	No	No	0	1	0	1	1	0	1	0	1
Chr2	6476790_10947344	8461959	8461959	1	0	No	No	0	1	0	1	1	0	1	0	1
Chr2	6476790_10947344	8490984	8490984	1	0	No	No	0	1	0	1	1	0	1	0	1
Chr2	6476790_10947344	8496288	8508174	2	11886	No	No	0	1	0	1	0	1	0	1	0
Chr2	6476790_10947344	8511773	8517605	3	5832	No	No	0	1	1	1	0	1	0	1	0
Chr2	6476790_10947344	8525893	8532341	3	6448	No	No	0	1	0	1	0	1	0	1	0
Chr2	6476790_10947344	8539108	8548326	2	9218	No	No	0	0	0	0	1	1	0	1	0
Chr2	6476790_10947344	8551485	8553137	3	1652	No	No	0	1	0	1	0	1	0	0	1
Chr2	6476790_10947344	8555428	8555428	1	0	No	No	0	0	1	0	1	0	1	0	1
Chr2	6476790_10947344	8558431	8569316	5	10885	No	No	0	0	0	0	1	1	0	1	0
Chr2	6476790_10947344	8584040	8588913	4	4873	No	No	0	0	1	0	1	1	0	0	1
Chr2	6476790_10947344	8595246	8595246	1	0	No	No	0	0	0	0	1	0	1	0	1
Chr2	6476790_10947344	8613023	8627265	4	14242	No	No	0	1	0	1	0	1	0	1	0
Chr2	6476790_10947344	8627435	8627435	1	0	No	No	0	1	0	1	1	0	1	0	1
Chr2	6476790_10947344	8639699	8643231	2	3532	No	No	0	0	0	0	1	1	0	0	1
Chr2	6476790_10947344	8651412	8651412	1	0	No	No	0	1	0	1	0	0	1	0	1
Chr2	6476790_10947344	8660344	8723046	13	62702	No	No	0	0	1	0	1	1	0	1	0
Chr2	6476790_10947344	8691299	8691299	1	0	No	No	0	1	0	1	0	0	1	0	1
Chr2	6476790_10947344	8697239	8697239	1	0	No	No	0	1	1	1	0	0	1	0	1
Chr2	6476790_10947344	8727840	8727840	1	0	No	No	0	1	0	1	1	0	1	0	1
Chr2	6476790_10947344	8755494	8755494	1	0	No	No	0	1	1	1	1	0	1	0	1
Chr2	6476790_10947344	8767976	8769736	2	1760	No	No	0	0	0	0	0	1	0	0	1
Chr2	6476790_10947344	8776750	8784806	2	8056	No	No	0	1	0	1	1	1	0	1	0
Chr2	6476790_10947344	8818351	8880163	16	61812	No	No	0	1	1	1	1	1	0	1	0
Chr2	6476790_10947344	8821575	8822074	2	499	No	No	0	1	0	1	1	0	1	0	1
Chr2	6476790_10947344	8842178	8842178	1	0	No	No	0	1	0	1	1	0	1	0	1
Chr2	6476790_10947344	8888051	8888051	1	0	No	No	0	1	0	1	1	0	1	0	1
Chr2	6476790_10947344	8895166	8897180	2	2014	No	No	0	0	0	0	0	1	0	0	1
Chr2	6476790_10947344	8906595	8934974	14	28379	No	No	0	1	0	1	1	1	0	1	0
Chr2	6476790_10947344	8953323	8953323	1	0	No	No	0	0	1	0	0	0	1	0	1
Chr2	6476790_10947344	8956386	8956386	1	0	No	No	0	0	0	0	0	0	1	0	1
Chr2	6476790_10947344	8984214	9025683	5	41469	No	No	0	0	1	0	0	1	0	1	0
Chr2	6476790_10947344	9015573	9015573	1	0	No	No	0	1	1	1	1	0	1	0	1
Chr2	6476790_10947344	9033932	9041128	3	7196	No	No	0	1	0	1	1	1	0	1	0
Chr2	6476790_10947344	9044999	9048152	3	3153	No	No	0	1	1	1	1	1	0	0	1
Chr2	6476790_10947344	9050393	9050393	1	0	No	No	0	1	0	1	1	0	1	0	1
Chr2	6476790_10947344	9056976	9056976	1	0	No	No	0	0	1	0	0	0	1	0	1
Chr2	6476790_10947344	9059001	9073352	2	14351	No	No	0	1	0	1	1	1	0	1	0
Chr2	6476790_10947344	9080529	9101924	2	21395	No	No	0	0	0	0	0	1	0	1	0
Chr2	6476790_10947344	9118642	9124993	3	6351	No	No	0	0	1	0	0	1	0	1	0
Chr2	6476790_10947344	9133263	9133263	1	0	No	No	0	1	1	1	1	0	1	0	1
Chr2	6476790_10947344	9134035	9159247	10	25212	No	No	0	1	0	1	1	1	0	1	0
Chr2	6476790_10947344	9163114	9166391	2	3277	No	No	0	0	1	0	0	1	0	0	1
Chr2	6476790_10947344	9179051	9183335	3	4284	No	No	0	1	1	1	1	1	0	0	1
Chr2	6476790_10947344	9203015	9214499	3	11484	No	No	0	0	0	0	0	1	0	1	0
Chr2	6476790_10947344	9233658	9241397	3	7739	No	No	0	1	0	1	1	1	0	1	0
Chr2	6476790_10947344	9253662	9270277	8	16615	No	No	0	0	1	0	0	1	0	1	0
Chr2	6476790_10947344	9290419	9299890	4	9471	No	No	0	1	0	1	1	1	0	1	0
Chr2	6476790_10947344	9304074	9304074	1	0	No	No	0	0	0	0	0	0	1	0	1
Chr2	6476790_10947344	9313280	9313280	1	0	No	No	0	0	0	1	0	0	1	0	1
Chr2	6476790_10947344	9315271	9318430	2	3159	No	No	0	0	1	1	0	1	0	0	1
Chr2	6476790_10947344	9322853	9341256	6	18403	No	No	0	1	1	0	0	1	0	1	0
Chr2	6476790_10947344	9348266	9386209	10	37943	No	No	0	1	0	0	0	1	0	1	0
Chr2	6476790_10947344	9390432	9390432	1	0	No	No	0	0	1	1	1	0	1	0	1
Chr2	6476790_10947344	9397699	9438679	5	40980	No	No	0	0	1	1	0	1	0	1	0
Chr2	6476790_10947344	9413914	9413914	1	0	No	No	0	1	1	0	1	0	1	0	1
Chr2	6476790_10947344	9442391	9469297	10	26906	No	No	0	0	0	1	0	1	0	1	0
Chr2	6476790_10947344	9483004	9483244	2	240	No	No	0	1	1	0	1	0	1	0	1
Chr2	6476790_10947344	9492450	9494068	2	1618	No	No	0	0	1	1	0	1	0	0	1
Chr2	6476790_10947344	9502559	9504888	2	2329	No	No	0	1	1	0	1	1	0	0	1
Chr2	6476790_10947344	9509562	9510870	3	1308	No	No	0	0	1	1	0	0	1	0	1
Chr2	6476790_10947344	9513533	9519175	4	5642	No	No	0	1	0	0	1	1	0	1	0
Chr2	6476790_10947344	9524739	9526108	2	1369	No	No	0	0	0	1	0	0	1	0	1
Chr2	6476790_10947344	9530456	9530456	1	0	No	No	0	0	1	1	0	0	1	0	1
Chr2	6476790_10947344	9542697	9553628	3	10931	No	No	0	0	0	1	0	1	0	1	0
Chr2	6476790_10947344	9554849	9579341	4	24492	No	No	0	1	0	0	1	1	0	1	0
Chr2	6476790_10947344	9563005	9563913	2	908	No	No	0	0	0	1	0	0	1	0	1
Chr2	6476790_10947344	9582635	9602738	9	20103	No	No	0	0	0	1	0	1	0	1	0
Chr2	6476790_10947344	9607332	9628928	8	21596	No	No	0	1	0	0	1	1	0	1	0
Chr2	6476790_10947344	9631222	9646556	4	15334	No	No	0	0	0	1	0	1	0	1	0
Chr2	6476790_10947344	9649393	9651278	5	1885	No	No	0	0	1	1	0	1	0	0	1
Chr2	6476790_10947344	9655995	9684777	5	28782	No	No	0	1	1	0	1	1	0	1	0
Chr2	6476790_10947344	9687972	9687972	1	0	No	No	0	1	0	0	1	0	1	0	1
Chr2	6476790_10947344	9689895	9712401	9	22506	No	No	0	0	0	1	0	1	0	1	0
Chr2	6476790_10947344	9727207	9768024	7	40817	No	No	0	1	0	0	1	1	0	1	0
Chr2	6476790_10947344	9740970	9740970	1	0	No	No	0	1	1	0	1	0	1	0	1
Chr2	6476790_10947344	9772574	9840905	19	68331	No	No	0	0	0	1	0	1	0	1	0
Chr2	6476790_10947344	9849509	9962975	45	113466	No	No	0	0	1	1	0	1	0	1	0
Chr2	6476790_10947344	9965935	10010923	13	44988	No	No	0	1	0	0	1	1	0	1	0
Chr2	6476790_10947344	10011995	10059813	13	47818	No	No	0	0	0	1	0	1	0	1	0
Chr2	6476790_10947344	10062137	10117523	11	55386	No	No	0	0	1	1	0	1	0	1	0
Chr2	6476790_10947344	10119762	10912567	154	792805	No	Yes	0	0	1	0	0	1	0	1	0
Chr2	12093078_14897421	12465802	12765620	114	299818	No	No	0	0	1	1	1	1	0	1	0
Chr2	12093078_14897421	12777723	12808920	13	31197	No	No	0	1	1	0	0	1	0	1	0
Chr2	12093078_14897421	12811546	13116631	110	305085	No	No	0	0	0	1	1	1	0	1	0
Chr2	12093078_14897421	13131594	13131824	3	230	No	No	0	1	0	1	1	0	1	0	1
Chr2	12093078_14897421	13132022	13200461	15	68439	No	No	0	1	0	0	0	1	0	1	0
Chr2	12093078_14897421	13203227	13222189	6	18962	No	No	0	0	0	1	1	1	0	1	0
Chr2	12093078_14897421	13227051	13253571	8	26520	No	No	0	1	0	0	0	1	0	1	0
Chr2	12093078_14897421	13260554	13288306	10	27752	No	No	0	0	1	1	1	1	0	1	0
Chr2	12093078_14897421	13294200	13326804	9	32604	No	No	0	1	0	0	0	1	0	1	0
Chr2	12093078_14897421	13341149	13543603	52	202454	No	No	0	0	0	1	0	1	0	1	0
Chr2	12093078_14897421	13545409	14306185	215	760776	No	No	0	1	0	0	1	1	0	1	0
Chr2	12093078_14897421	14327565	14505670	47	178105	No	No	0	0	1	1	0	1	0	1	0
Chr2	12093078_14897421	14513799	14514480	2	681	No	No	0	1	1	0	1	0	1	0	1
Chr2	12093078_14897421	14533170	14591333	23	58163	No	No	0	0	0	1	0	1	0	1	0
Chr2	12093078_14897421	14597565	14636303	9	38738	No	No	0	1	0	0	1	1	0	1	0
Chr2	12093078_14897421	14646156	14812563	57	166407	No	No	0	0	1	1	0	1	0	1	0
Chr2	12093078_14897421	14815177	14831973	5	16796	No	No	0	1	1	0	1	1	0	1	0
Chr2	12093078_14897421	14838225	14870746	11	32521	No	Yes	0	0	0	1	0	1	0	1	0
Chr2	14991781_18727052	15678134	16045946	111	367812	No	No	0	1	1	1	0	1	0	1	0
Chr2	14991781_18727052	15838845	15838845	1	0	No	No	0	0	1	0	0	0	1	0	1
Chr2	14991781_18727052	16062159	16068560	3	6401	No	No	0	0	1	0	1	1	0	1	0
Chr2	14991781_18727052	16070821	16080261	4	9440	No	No	0	1	1	1	0	1	0	1	0
Chr2	14991781_18727052	16110659	16112461	2	1802	No	No	0	0	0	0	1	1	0	0	1
Chr2	14991781_18727052	16112876	16145858	12	32982	No	No	0	0	0	1	1	1	0	1	0
Chr2	14991781_18727052	16148947	16191151	11	42204	No	No	0	1	1	0	0	1	0	1	0
Chr2	14991781_18727052	16197548	16213785	9	16237	No	No	0	0	1	1	1	1	0	1	0
Chr2	14991781_18727052	16220533	16227372	3	6839	No	No	0	1	0	0	0	1	0	1	0
Chr2	14991781_18727052	16236260	16239848	6	3588	No	No	0	1	1	0	0	1	0	0	1
Chr2	14991781_18727052	16242291	16295438	10	53147	No	No	0	1	0	0	0	1	0	1	0
Chr2	14991781_18727052	16299238	16304938	3	5700	No	No	0	0	1	1	1	1	0	1	0
Chr2	14991781_18727052	16310017	16591032	99	281015	No	No	0	1	1	0	0	1	0	1	0
Chr2	14991781_18727052	16604498	16604498	1	0	No	No	0	0	0	1	1	0	1	0	1
Chr2	14991781_18727052	16610309	16610309	1	0	No	No	0	1	0	0	0	0	1	0	1
Chr2	14991781_18727052	16619441	16619441	1	0	No	No	0	1	0	0	1	0	1	0	1
Chr2	14991781_18727052	16631397	16636059	4	4662	No	No	0	0	1	1	0	1	0	0	1
Chr2	14991781_18727052	16642305	16696936	16	54631	No	No	0	1	1	0	1	1	0	1	0
Chr2	14991781_18727052	16669281	16670163	3	882	No	No	0	0	1	1	0	0	1	0	1
Chr2	14991781_18727052	16673450	16673450	1	0	No	No	0	0	1	0	0	0	1	0	1
Chr2	14991781_18727052	16704214	16766100	19	61886	No	No	0	1	1	1	1	1	0	1	0
Chr2	14991781_18727052	16773031	16773031	1	0	No	No	0	0	1	0	0	0	1	0	1
Chr2	14991781_18727052	16787048	16822550	9	35502	No	No	0	1	0	1	1	1	0	1	0
Chr2	14991781_18727052	16824353	16843180	8	18827	No	No	0	0	1	0	0	1	0	1	0
Chr2	14991781_18727052	16846488	16850105	3	3617	No	No	0	0	1	1	0	1	0	0	1
Chr2	14991781_18727052	16854093	16880272	5	26179	No	No	0	1	1	0	1	1	0	1	0
Chr2	14991781_18727052	16884767	16888820	2	4053	No	No	0	0	1	1	0	1	0	0	1
Chr2	14991781_18727052	16891751	16891917	2	166	No	No	0	1	1	0	1	0	1	0	1
Chr2	14991781_18727052	16901996	16907977	10	5981	No	No	0	1	1	0	0	1	0	1	0
Chr2	14991781_18727052	16914020	16940001	16	25981	No	No	0	0	1	1	1	1	0	1	0
Chr2	14991781_18727052	16942793	16972304	8	29511	No	No	0	1	0	0	0	1	0	1	0
Chr2	14991781_18727052	16993057	16993057	1	0	No	No	0	0	0	1	1	0	1	0	1
Chr2	14991781_18727052	16994870	17007026	2	12156	No	No	0	0	1	1	1	1	0	1	0
Chr2	14991781_18727052	17010508	17034567	8	24059	No	No	0	1	1	0	0	1	0	1	0
Chr2	14991781_18727052	17091167	17091167	1	0	No	No	0	0	1	1	1	0	1	0	1
Chr2	14991781_18727052	17093723	17105085	4	11362	No	No	0	1	1	1	0	1	0	1	0
Chr2	14991781_18727052	17108597	17110478	2	1881	No	No	0	0	1	0	1	1	0	0	1
Chr2	14991781_18727052	17116470	17183796	12	67326	No	No	0	1	1	0	1	1	0	1	0
Chr2	14991781_18727052	17137093	17137093	1	0	No	No	0	0	1	1	1	0	1	0	1
Chr2	14991781_18727052	17186913	17189708	2	2795	No	No	0	0	1	1	1	1	0	0	1
Chr2	14991781_18727052	17210227	17210227	1	0	No	No	0	1	0	0	1	0	1	0	1
Chr2	14991781_18727052	17211335	17219716	3	8381	No	No	0	0	0	1	0	1	0	1	0
Chr2	14991781_18727052	17232437	17238743	3	6306	No	No	0	0	1	1	1	1	0	1	0
Chr2	14991781_18727052	17246370	17246370	1	0	No	No	0	0	0	1	1	0	1	0	1
Chr2	14991781_18727052	17248297	17251343	2	3046	No	No	0	1	1	0	0	1	0	0	1
Chr2	14991781_18727052	17259726	17268118	3	8392	No	No	0	1	0	0	0	1	0	1	0
Chr2	14991781_18727052	17285767	17291670	6	5903	No	No	0	0	1	1	1	1	0	1	0
Chr2	14991781_18727052	17308972	17308972	1	0	No	No	0	1	1	0	0	0	1	0	1
Chr2	14991781_18727052	17321541	17321541	1	0	No	No	0	0	1	1	0	0	1	0	1
Chr2	14991781_18727052	17322883	17338269	5	15386	No	No	0	1	1	0	1	1	0	1	0
Chr2	14991781_18727052	17344451	17362910	7	18459	No	No	0	0	1	1	0	1	0	1	0
Chr2	14991781_18727052	17371571	17375860	4	4289	No	No	0	0	0	1	0	1	0	0	1
Chr2	14991781_18727052	17385135	17432027	12	46892	No	No	0	1	0	0	1	1	0	1	0
Chr2	14991781_18727052	17398704	17399678	2	974	No	No	0	0	0	1	0	0	1	0	1
Chr2	14991781_18727052	17402490	17403234	2	744	No	No	0	1	0	0	1	0	1	0	1
Chr2	14991781_18727052	17405488	17405488	1	0	No	No	0	0	1	1	0	0	1	0	1
Chr2	14991781_18727052	17433289	17433289	1	0	No	No	0	0	0	1	0	0	1	0	1
Chr2	14991781_18727052	17437016	17452462	4	15446	No	No	0	0	1	1	1	1	0	1	0
Chr2	14991781_18727052	17470164	17470164	1	0	No	No	0	1	0	0	0	0	1	0	1
Chr2	14991781_18727052	17479311	17479821	2	510	No	No	0	0	0	1	1	0	1	0	1
Chr2	14991781_18727052	17487301	17491511	4	4210	No	No	0	1	0	0	0	1	0	0	1
Chr2	14991781_18727052	17497491	17545360	6	47869	No	No	0	0	0	0	0	1	0	1	0
Chr2	14991781_18727052	17579212	17607084	9	27872	No	No	0	0	0	1	0	1	0	1	0
Chr2	14991781_18727052	17610418	17625535	4	15117	No	No	0	1	0	0	1	1	0	1	0
Chr2	14991781_18727052	17631256	17761755	48	130499	No	No	0	0	0	1	0	1	0	1	0
Chr2	14991781_18727052	17749816	17749816	1	0	No	No	0	1	0	1	1	0	1	0	1
Chr2	14991781_18727052	17773002	17804004	10	31002	No	No	0	0	1	1	0	1	0	1	0
Chr2	14991781_18727052	17795839	17795839	1	0	No	No	0	1	1	1	1	0	1	0	1
Chr2	14991781_18727052	17828029	17850877	4	22848	No	No	0	0	0	1	0	1	0	1	0
Chr2	14991781_18727052	17861715	17871084	3	9369	No	No	0	1	0	0	1	1	0	1	0
Chr2	14991781_18727052	17883541	17892395	7	8854	No	No	0	0	1	1	0	1	0	1	0
Chr2	14991781_18727052	17897877	17903775	3	5898	No	No	0	1	0	0	1	1	0	1	0
Chr2	14991781_18727052	17913277	17928026	3	14749	No	No	0	0	0	1	0	1	0	1	0
Chr2	14991781_18727052	17945707	17945707	1	0	No	No	0	1	1	0	1	0	1	0	1
Chr2	14991781_18727052	17949117	17990743	9	41626	No	No	0	0	1	1	1	1	0	1	0
Chr2	14991781_18727052	17992268	18010150	3	17882	No	No	0	1	0	0	0	1	0	1	0
Chr2	14991781_18727052	18028188	18031521	3	3333	No	No	0	0	1	1	1	1	0	0	1
Chr2	14991781_18727052	18046094	18056785	2	10691	No	No	0	1	1	0	0	1	0	1	0
Chr2	14991781_18727052	18071151	18071151	1	0	No	No	0	0	0	1	1	0	1	0	1
Chr2	14991781_18727052	18105598	18132775	7	27177	No	No	0	0	1	1	1	1	0	1	0
Chr2	14991781_18727052	18117117	18117117	1	0	No	No	0	1	1	0	0	0	1	0	1
Chr2	14991781_18727052	18149889	18156113	3	6224	No	No	0	1	1	0	0	1	0	1	0
Chr2	14991781_18727052	18159696	18178626	3	18930	No	No	0	0	1	1	1	1	0	1	0
Chr2	14991781_18727052	18182658	18184757	2	2099	No	No	0	1	0	0	0	1	0	0	1
Chr2	14991781_18727052	18188503	18191239	2	2736	No	No	0	0	0	1	1	1	0	0	1
Chr2	14991781_18727052	18198056	18212619	4	14563	No	No	0	1	1	0	0	1	0	1	0
Chr2	14991781_18727052	18223928	18224139	2	211	No	No	0	0	0	1	0	0	1	0	1
Chr2	14991781_18727052	18234504	18278792	31	44288	No	No	0	1	0	0	1	1	0	1	0
Chr2	14991781_18727052	18288603	18292987	2	4384	No	No	0	0	0	1	0	1	0	0	1
Chr2	14991781_18727052	18307730	18341676	15	33946	No	No	0	1	1	0	1	1	0	1	0
Chr2	14991781_18727052	18344029	18406576	22	62547	No	No	0	0	0	1	0	1	0	1	0
Chr2	14991781_18727052	18407856	18407856	1	0	No	No	0	0	0	0	0	0	1	0	1
Chr2	14991781_18727052	18411585	18440789	15	29204	No	No	0	1	0	0	1	1	0	1	0
Chr2	14991781_18727052	18449944	18499909	20	49965	No	No	0	0	1	1	0	1	0	1	0
Chr2	14991781_18727052	18502961	18502961	1	0	No	No	0	1	1	1	1	0	1	0	1
Chr2	14991781_18727052	18514529	18515521	2	992	No	No	0	0	1	1	0	0	1	0	1
Chr2	14991781_18727052	18518554	18520401	3	1847	No	No	0	1	0	0	1	1	0	0	1
Chr2	14991781_18727052	18534736	18585072	16	50336	No	No	0	0	1	1	0	1	0	1	0
Chr2	14991781_18727052	18586005	18601099	10	15094	No	No	0	1	0	0	1	1	0	1	0
Chr2	14991781_18727052	18617639	18630541	4	12902	No	No	0	0	0	1	0	1	0	1	0
Chr2	14991781_18727052	18631225	18683615	18	52390	No	No	0	1	1	0	1	1	0	1	0
Chr2	14991781_18727052	18689662	18690309	3	647	No	No	0	0	0	1	0	0	1	0	1
Chr2	14991781_18727052	18690944	18690944	1	0	No	No	0	0	1	1	0	0	1	0	1
Chr2	14991781_18727052	18698591	18698598	2	7	No	No	0	1	0	0	1	0	1	0	1
Chr2	14991781_18727052	18708832	18708832	1	0	No	Yes	0	1	1	0	1	0	1	0	1
Chr2	18727153_19192188	18901773	18955862	14	54089	No	No	0	1	0	0	1	1	0	1	0
Chr2	18727153_19192188	18961976	18972936	4	10960	No	No	0	0	1	1	0	1	0	1	0
Chr2	18727153_19192188	18981874	18991958	7	10084	No	No	0	0	0	1	0	1	0	1	0
Chr2	18727153_19192188	18996350	19030853	11	34503	No	No	0	1	0	0	1	1	0	1	0
Chr2	18727153_19192188	19038690	19039354	3	664	No	No	0	0	0	1	0	0	1	0	1
Chr2	18727153_19192188	19041051	19041051	1	0	No	No	0	1	1	0	1	0	1	0	1
Chr2	18727153_19192188	19042166	19089250	10	47084	No	No	0	0	1	1	0	1	0	1	0
Chr2	18727153_19192188	19094716	19152063	29	57347	No	No	0	1	0	0	1	1	0	1	0
Chr2	18727153_19192188	19167589	19167589	1	0	No	Yes	0	0	0	1	0	0	1	0	1
Chr3	1_5302142	54579	58793	2	4214	No	No	0	1	0	0	1	1	0	0	1
Chr3	1_5302142	67730	180846	40	113116	No	No	0	0	0	1	0	1	0	1	0
Chr3	1_5302142	183527	227830	14	44303	No	No	0	1	0	0	1	1	0	1	0
Chr3	1_5302142	228759	228759	1	0	No	No	0	1	0	1	1	0	1	0	1
Chr3	1_5302142	231122	232382	2	1260	No	No	0	0	0	1	0	0	1	0	1
Chr3	1_5302142	237364	237364	1	0	No	No	0	0	1	1	0	0	1	0	1
Chr3	1_5302142	242610	319802	44	77192	No	No	0	1	1	0	1	1	0	1	0
Chr3	1_5302142	322803	345950	10	23147	No	No	0	1	0	0	1	1	0	1	0
Chr3	1_5302142	350962	363926	5	12964	No	No	0	0	0	1	0	1	0	1	0
Chr3	1_5302142	369271	433452	31	64181	No	No	0	1	0	0	1	1	0	1	0
Chr3	1_5302142	437268	437268	1	0	No	No	0	1	1	0	1	0	1	0	1
Chr3	1_5302142	439507	475595	19	36088	No	No	0	0	1	1	1	1	0	1	0
Chr3	1_5302142	493190	554336	17	61146	No	No	0	0	0	1	1	1	0	1	0
Chr3	1_5302142	560338	572394	8	12056	No	No	0	1	1	0	0	1	0	1	0
Chr3	1_5302142	589622	650268	13	60646	No	No	0	1	0	0	0	1	0	1	0
Chr3	1_5302142	652137	687854	7	35717	No	No	0	1	1	0	0	1	0	1	0
Chr3	1_5302142	690018	696029	3	6011	No	No	0	0	1	1	1	1	0	1	0
Chr3	1_5302142	701818	719982	4	18164	No	No	0	0	0	1	1	1	0	1	0
Chr3	1_5302142	728027	782794	17	54767	No	No	0	1	0	0	0	1	0	1	0
Chr3	1_5302142	786403	833719	21	47316	No	No	0	0	0	1	0	1	0	1	0
Chr3	1_5302142	838728	887047	21	48319	No	No	0	0	1	1	0	1	0	1	0
Chr3	1_5302142	893305	960734	17	67429	No	No	0	0	0	1	0	1	0	1	0
Chr3	1_5302142	967932	967932	1	0	No	No	0	1	1	0	1	0	1	0	1
Chr3	1_5302142	972286	1008353	16	36067	No	No	0	1	0	0	1	1	0	1	0
Chr3	1_5302142	1009538	1031545	10	22007	No	No	0	1	1	0	1	1	0	1	0
Chr3	1_5302142	1057262	1067292	6	10030	No	No	0	1	0	0	1	1	0	1	0
Chr3	1_5302142	1075957	1083235	6	7278	No	No	0	0	0	1	0	1	0	1	0
Chr3	1_5302142	1085036	1173725	20	88689	No	No	0	1	0	0	1	1	0	1	0
Chr3	1_5302142	1177148	1198907	6	21759	No	No	0	1	1	0	1	1	0	1	0
Chr3	1_5302142	1192877	1192877	1	0	No	No	0	0	1	1	1	0	1	0	1
Chr3	1_5302142	1207036	1311392	31	104356	No	No	0	1	0	0	0	1	0	1	0
Chr3	1_5302142	1317314	1327958	4	10644	No	No	0	0	0	1	1	1	0	1	0
Chr3	1_5302142	1336801	1344575	3	7774	No	No	0	0	1	1	1	1	0	1	0
Chr3	1_5302142	1363334	1366617	2	3283	No	No	0	1	0	0	0	1	0	0	1
Chr3	1_5302142	1372607	1412467	14	39860	No	No	0	1	1	0	0	1	0	1	0
Chr3	1_5302142	1398212	1399249	2	1037	No	No	0	0	1	1	1	0	1	0	1
Chr3	1_5302142	1401611	1401611	1	0	No	No	0	1	1	1	1	0	1	0	1
Chr3	1_5302142	1402203	1402706	2	503	No	No	0	1	1	0	0	0	1	0	1
Chr3	1_5302142	1406411	1406411	1	0	No	No	0	0	0	1	1	0	1	0	1
Chr3	1_5302142	1418562	1418562	1	0	No	No	0	0	0	1	1	0	1	0	1
Chr3	1_5302142	1420914	1420914	1	0	No	No	0	1	0	0	0	0	1	0	1
Chr3	1_5302142	1424507	1438151	7	13644	No	No	0	0	0	1	1	1	0	1	0
Chr3	1_5302142	1445033	1445033	1	0	No	No	0	0	1	1	1	0	1	0	1
Chr3	1_5302142	1448756	1505672	10	56916	No	No	0	1	1	0	0	1	0	1	0
Chr3	1_5302142	1507332	1511055	3	3723	No	No	0	0	1	1	1	1	0	0	1
Chr3	1_5302142	1513663	1513663	1	0	No	No	0	1	1	0	0	0	1	0	1
Chr3	1_5302142	1514614	1521928	4	7314	No	No	0	0	0	1	1	1	0	1	0
Chr3	1_5302142	1529463	1531634	2	2171	No	No	0	1	0	0	0	1	0	0	1
Chr3	1_5302142	1545839	1552248	2	6409	No	No	0	0	0	1	1	1	0	1	0
Chr3	1_5302142	1555673	1555673	1	0	No	No	0	1	0	0	0	0	1	0	1
Chr3	1_5302142	1558833	1560973	3	2140	No	No	0	1	1	0	0	1	0	0	1
Chr3	1_5302142	1579093	1579093	1	0	No	No	0	1	0	0	0	0	1	0	1
Chr3	1_5302142	1580470	1600159	2	19689	No	No	0	0	0	1	1	1	0	1	0
Chr3	1_5302142	1610484	1634440	5	23956	No	No	0	0	1	1	1	1	0	1	0
Chr3	1_5302142	1614621	1614621	1	0	No	No	0	1	1	1	1	0	1	0	1
Chr3	1_5302142	1616760	1616760	1	0	No	No	0	1	1	0	0	0	1	0	1
Chr3	1_5302142	1639670	1640378	2	708	No	No	0	0	0	1	1	0	1	0	1
Chr3	1_5302142	1656461	1656461	1	0	No	No	0	1	0	0	0	0	1	0	1
Chr3	1_5302142	1660521	1676869	6	16348	No	No	0	1	1	0	0	1	0	1	0
Chr3	1_5302142	1700300	1701803	2	1503	No	No	0	0	1	1	1	1	0	0	1
Chr3	1_5302142	1712190	1712190	1	0	No	No	0	1	1	0	0	0	1	0	1
Chr3	1_5302142	1718675	1721430	6	2755	No	No	0	1	0	0	0	1	0	0	1
Chr3	1_5302142	1725645	1725797	2	152	No	No	0	1	1	0	0	0	1	0	1
Chr3	1_5302142	1734290	1734290	1	0	No	No	0	0	1	1	1	0	1	0	1
Chr3	1_5302142	1746297	1746297	1	0	No	No	0	0	1	0	0	0	1	0	1
Chr3	1_5302142	1747440	1748344	2	904	No	No	0	1	1	0	0	0	1	0	1
Chr3	1_5302142	1763981	1763981	1	0	No	No	0	0	0	1	1	0	1	0	1
Chr3	1_5302142	1764907	1827050	14	62143	No	No	0	1	1	0	0	1	0	1	0
Chr3	1_5302142	1781686	1781706	2	20	No	No	0	0	1	1	1	0	1	0	1
Chr3	1_5302142	1784932	1784932	1	0	No	No	0	1	1	0	0	0	1	0	1
Chr3	1_5302142	1789297	1789297	1	0	No	No	0	1	0	0	0	0	1	0	1
Chr3	1_5302142	1829124	1873917	15	44793	No	No	0	0	0	1	1	1	0	1	0
Chr3	1_5302142	1840030	1840030	1	0	No	No	0	1	0	0	1	0	1	0	1
Chr3	1_5302142	1879525	1885445	3	5920	No	No	0	0	0	0	0	1	0	1	0
Chr3	1_5302142	1893986	1893986	1	0	No	No	0	0	1	0	0	0	1	0	1
Chr3	1_5302142	1895266	1909133	5	13867	No	No	0	1	0	1	1	1	0	1	0
Chr3	1_5302142	1947974	1956578	2	8604	No	No	0	0	1	0	0	1	0	1	0
Chr3	1_5302142	1958960	1958960	1	0	No	No	0	0	0	0	0	0	1	0	1
Chr3	1_5302142	1975186	1981655	6	6469	No	No	0	1	1	1	1	1	0	1	0
Chr3	1_5302142	1985192	2035979	16	50787	No	No	0	0	1	0	0	1	0	1	0
Chr3	1_5302142	1990532	1990532	1	0	No	No	0	1	0	1	1	0	1	0	1
Chr3	1_5302142	2012110	2012110	1	0	No	No	0	1	1	1	1	0	1	0	1
Chr3	1_5302142	2053632	2053633	2	1	No	No	0	1	1	1	1	0	1	0	1
Chr3	1_5302142	2062021	2062021	1	0	No	No	0	1	0	1	1	0	1	0	1
Chr3	1_5302142	2077213	2078448	3	1235	No	No	0	1	1	1	1	0	1	0	1
Chr3	1_5302142	2092250	2092250	1	0	No	No	0	1	0	1	1	0	1	0	1
Chr3	1_5302142	2106323	2106323	1	0	No	No	0	0	0	0	0	0	1	0	1
Chr3	1_5302142	2107874	2120093	3	12219	No	No	0	1	0	1	1	1	0	1	0
Chr3	1_5302142	2144022	2148291	2	4269	No	No	0	0	0	0	1	1	0	0	1
Chr3	1_5302142	2163105	2164158	2	1053	No	No	0	0	1	0	0	0	1	0	1
Chr3	1_5302142	2168251	2168251	1	0	No	No	0	1	1	1	1	0	1	0	1
Chr3	1_5302142	2175933	2175933	1	0	No	No	0	1	1	0	0	0	1	0	1
Chr3	1_5302142	2182382	2211070	6	28688	No	No	0	0	0	1	1	1	0	1	0
Chr3	1_5302142	2203103	2203103	1	0	No	No	0	1	0	0	0	0	1	0	1
Chr3	1_5302142	2223469	2327514	17	104045	No	No	0	1	1	0	0	1	0	1	0
Chr3	1_5302142	2233095	2233095	1	0	No	No	0	0	1	1	1	0	1	0	1
Chr3	1_5302142	2250813	2251294	2	481	No	No	0	1	1	1	0	0	1	0	1
Chr3	1_5302142	2253888	2253993	2	105	No	No	0	0	0	0	1	0	1	0	1
Chr3	1_5302142	2268620	2268620	1	0	No	No	0	1	1	1	0	0	1	0	1
Chr3	1_5302142	2277666	2277666	1	0	No	No	0	1	0	0	1	0	1	0	1
Chr3	1_5302142	2281423	2281831	2	408	No	No	0	0	1	1	0	0	1	0	1
Chr3	1_5302142	2340077	2347204	4	7127	No	No	0	0	1	1	0	1	0	1	0
Chr3	1_5302142	2349848	2349848	1	0	No	No	0	1	1	0	1	0	1	0	1
Chr3	1_5302142	2352812	2354263	2	1451	No	No	0	0	1	1	0	0	1	0	1
Chr3	1_5302142	2357806	2385437	8	27631	No	No	0	1	1	0	1	1	0	1	0
Chr3	1_5302142	2388033	2388033	1	0	No	No	0	1	0	1	1	0	1	0	1
Chr3	1_5302142	2389505	2392213	2	2708	No	No	0	0	0	1	0	1	0	0	1
Chr3	1_5302142	2393834	2393834	1	0	No	No	0	1	0	0	1	0	1	0	1
Chr3	1_5302142	2399882	2399882	1	0	No	No	0	0	0	1	0	0	1	0	1
Chr3	1_5302142	2410299	2441947	5	31648	No	No	0	1	1	0	1	1	0	1	0
Chr3	1_5302142	2447547	2452583	3	5036	No	No	0	0	1	1	0	1	0	1	0
Chr3	1_5302142	2460986	2464566	3	3580	No	No	0	1	1	0	1	1	0	0	1
Chr3	1_5302142	2471268	2472629	3	1361	No	No	0	0	1	1	0	0	1	0	1
Chr3	1_5302142	2475696	2513934	6	38238	No	No	0	0	0	1	0	1	0	1	0
Chr3	1_5302142	2516410	2516444	2	34	No	No	0	1	0	0	0	0	1	0	1
Chr3	1_5302142	2525933	2526478	2	545	No	No	0	0	1	1	1	0	1	0	1
Chr3	1_5302142	2531885	2546354	3	14469	No	No	0	1	0	0	0	1	0	1	0
Chr3	1_5302142	2557184	2563873	8	6689	No	No	0	0	0	1	1	1	0	1	0
Chr3	1_5302142	2564852	2600915	10	36063	No	No	0	0	0	0	1	1	0	1	0
Chr3	1_5302142	2582606	2582606	1	0	No	No	0	1	0	1	0	0	1	0	1
Chr3	1_5302142	2601431	2601431	1	0	No	No	0	0	1	0	1	0	1	0	1
Chr3	1_5302142	2604298	2604323	2	25	No	No	0	0	0	0	1	0	1	0	1
Chr3	1_5302142	2611129	2628383	6	17254	No	No	0	1	1	1	0	1	0	1	0
Chr3	1_5302142	2616589	2616589	1	0	No	No	0	0	1	0	1	0	1	0	1
Chr3	1_5302142	2618369	2618369	1	0	No	No	0	0	0	0	0	0	1	0	1
Chr3	1_5302142	2619508	2619667	2	159	No	No	0	1	0	1	1	0	1	0	1
Chr3	1_5302142	2630183	2630194	2	11	No	No	0	0	1	0	1	0	1	0	1
Chr3	1_5302142	2632696	2632696	1	0	No	No	0	0	0	0	1	0	1	0	1
Chr3	1_5302142	2640605	2640605	1	0	No	No	0	1	1	1	0	0	1	0	1
Chr3	1_5302142	2642729	2642729	1	0	No	No	0	1	1	1	1	0	1	0	1
Chr3	1_5302142	2650624	2689803	13	39179	No	No	0	0	1	0	0	1	0	1	0
Chr3	1_5302142	2676281	2676281	1	0	No	No	0	1	0	1	1	0	1	0	1
Chr3	1_5302142	2676891	2676891	1	0	No	No	0	1	0	1	0	0	1	0	1
Chr3	1_5302142	2680464	2680482	2	18	No	No	0	1	1	1	0	0	1	0	1
Chr3	1_5302142	2693066	2694260	2	1194	No	No	0	1	0	1	0	0	1	0	1
Chr3	1_5302142	2698912	2698912	1	0	No	No	0	0	1	0	1	0	1	0	1
Chr3	1_5302142	2704543	2704543	1	0	No	No	0	0	0	0	1	0	1	0	1
Chr3	1_5302142	2742172	2742172	1	0	No	No	0	1	0	0	1	0	1	0	1
Chr3	1_5302142	2772132	2774721	2	2589	No	No	0	0	1	1	0	1	0	0	1
Chr3	1_5302142	2777299	2854664	17	77365	No	No	0	1	1	0	0	1	0	1	0
Chr3	1_5302142	2802153	2802153	1	0	No	No	0	1	0	0	0	0	1	0	1
Chr3	1_5302142	2814639	2814639	1	0	No	No	0	1	0	0	0	0	1	0	1
Chr3	1_5302142	2825664	2825664	1	0	No	No	0	0	1	1	1	0	1	0	1
Chr3	1_5302142	2855116	2855116	1	0	No	No	0	1	1	1	1	0	1	0	1
Chr3	1_5302142	2867051	2869511	2	2460	No	No	0	1	0	0	0	1	0	0	1
Chr3	1_5302142	2877612	2878565	2	953	No	No	0	0	1	1	1	0	1	0	1
Chr3	1_5302142	2887634	2891746	2	4112	No	No	0	1	1	0	0	1	0	0	1
Chr3	1_5302142	2909615	2909615	1	0	No	No	0	0	0	0	0	0	1	0	1
Chr3	1_5302142	2948740	2948740	1	0	No	No	0	1	0	0	0	0	1	0	1
Chr3	1_5302142	2957631	2963235	2	5604	No	No	0	0	0	1	1	1	0	1	0
Chr3	1_5302142	2972199	2972199	1	0	No	No	0	1	0	0	0	0	1	0	1
Chr3	1_5302142	2987207	2987207	1	0	No	No	0	0	0	1	1	0	1	0	1
Chr3	1_5302142	2990798	3005156	3	14358	No	No	0	1	0	0	0	1	0	1	0
Chr3	1_5302142	3009749	3012887	3	3138	No	No	0	0	0	1	1	1	0	0	1
Chr3	1_5302142	3020464	3022234	2	1770	No	No	0	1	0	0	0	1	0	0	1
Chr3	1_5302142	3025649	3118013	7	92364	No	No	0	1	1	0	0	1	0	1	0
Chr3	1_5302142	3041660	3041660	1	0	No	No	0	0	1	1	1	0	1	0	1
Chr3	1_5302142	3046964	3046964	1	0	No	No	0	1	0	1	0	0	1	0	1
Chr3	1_5302142	3047885	3047885	1	0	No	No	0	0	1	0	1	0	1	0	1
Chr3	1_5302142	3048272	3048272	1	0	No	No	0	1	1	0	1	0	1	0	1
Chr3	1_5302142	3054832	3054832	1	0	No	No	0	1	0	0	1	0	1	0	1
Chr3	1_5302142	3060672	3060672	1	0	No	No	0	1	1	0	1	0	1	0	1
Chr3	1_5302142	3070816	3070816	1	0	No	No	0	1	0	0	1	0	1	0	1
Chr3	1_5302142	3080572	3080572	1	0	No	No	0	1	1	0	1	0	1	0	1
Chr3	1_5302142	3081359	3081359	1	0	No	No	0	0	1	1	0	0	1	0	1
Chr3	1_5302142	3093426	3093885	2	459	No	No	0	0	0	1	0	0	1	0	1
Chr3	1_5302142	3120113	3122084	2	1971	No	No	0	0	1	1	0	1	0	0	1
Chr3	1_5302142	3125069	3125069	1	0	No	No	0	1	0	0	1	0	1	0	1
Chr3	1_5302142	3126330	3170073	5	43743	No	No	0	0	0	1	0	1	0	1	0
Chr3	1_5302142	3177787	3177787	1	0	No	No	0	0	0	1	1	0	1	0	1
Chr3	1_5302142	3179823	3211941	8	32118	No	No	0	0	1	1	1	1	0	1	0
Chr3	1_5302142	3217204	3222654	2	5450	No	No	0	1	1	0	1	1	0	1	0
Chr3	1_5302142	3245055	3258607	3	13552	No	No	0	0	1	1	0	1	0	1	0
Chr3	1_5302142	3260710	3362335	15	101625	No	No	0	1	1	0	1	1	0	1	0
Chr3	1_5302142	3311367	3311367	1	0	No	No	0	0	1	1	0	0	1	0	1
Chr3	1_5302142	3375068	3379543	3	4475	No	No	0	0	1	1	0	1	0	0	1
Chr3	1_5302142	3381296	3383149	2	1853	No	No	0	0	0	1	0	1	0	0	1
Chr3	1_5302142	3389961	3389961	1	0	No	No	0	1	0	0	1	0	1	0	1
Chr3	1_5302142	3417078	3487014	7	69936	No	No	0	1	0	1	1	1	0	1	0
Chr3	1_5302142	3493950	3493950	1	0	No	No	0	1	1	1	1	0	1	0	1
Chr3	1_5302142	3501392	3501392	1	0	No	No	0	0	1	0	0	0	1	0	1
Chr3	1_5302142	3508998	3519283	4	10285	No	No	0	1	1	1	1	1	0	1	0
Chr3	1_5302142	3550137	3604928	10	54791	No	No	0	0	1	0	0	1	0	1	0
Chr3	1_5302142	3567859	3567859	1	0	No	No	0	1	1	1	1	0	1	0	1
Chr3	1_5302142	3606419	3610324	4	3905	No	No	0	0	0	0	0	1	0	0	1
Chr3	1_5302142	3614587	3619702	4	5115	No	No	0	1	0	1	1	1	0	1	0
Chr3	1_5302142	3631431	3639137	8	7706	No	No	0	0	1	0	0	1	0	1	0
Chr3	1_5302142	3661198	3689338	15	28140	No	No	0	0	0	1	0	1	0	1	0
Chr3	1_5302142	3694604	3734995	3	40391	No	No	0	0	1	1	0	1	0	1	0
Chr3	1_5302142	3735575	3735575	1	0	No	No	0	1	1	1	1	0	1	0	1
Chr3	1_5302142	3737885	3748708	9	10823	No	No	0	1	0	0	1	1	0	1	0
Chr3	1_5302142	3751050	3779893	7	28843	No	No	0	0	0	1	0	1	0	1	0
Chr3	1_5302142	3803419	3803419	1	0	No	No	0	1	0	0	0	0	1	0	1
Chr3	1_5302142	3807975	3807975	1	0	No	No	0	1	1	0	0	0	1	0	1
Chr3	1_5302142	3814746	3825335	5	10589	No	No	0	0	1	1	0	1	0	1	0
Chr3	1_5302142	3832590	3845184	5	12594	No	No	0	1	1	0	1	1	0	1	0
Chr3	1_5302142	3847223	3847223	1	0	No	No	0	0	1	1	0	0	1	0	1
Chr3	1_5302142	3857853	3857853	1	0	No	No	0	0	0	1	0	0	1	0	1
Chr3	1_5302142	3859512	3863473	5	3961	No	No	0	1	0	0	1	1	0	0	1
Chr3	1_5302142	3871468	3887186	6	15718	No	No	0	0	0	1	0	1	0	1	0
Chr3	1_5302142	3892399	3899986	6	7587	No	No	0	1	0	1	0	1	0	1	0
Chr3	1_5302142	3908624	3916054	3	7430	No	No	0	0	0	0	1	1	0	1	0
Chr3	1_5302142	3925788	3928545	5	2757	No	No	0	1	0	1	0	1	0	0	1
Chr3	1_5302142	3937109	3937109	1	0	No	No	0	0	0	0	1	0	1	0	1
Chr3	1_5302142	3951398	3970730	5	19332	No	No	0	0	1	0	1	1	0	1	0
Chr3	1_5302142	3975130	3975130	1	0	No	No	0	1	0	1	0	0	1	0	1
Chr3	1_5302142	4002296	4015947	4	13651	No	No	0	0	1	1	1	1	0	1	0
Chr3	1_5302142	4032586	4036537	3	3951	No	No	0	0	0	1	1	1	0	0	1
Chr3	1_5302142	4041604	4041604	1	0	No	No	0	1	1	1	1	0	1	0	1
Chr3	1_5302142	4047937	4119954	27	72017	No	No	0	1	0	0	0	1	0	1	0
Chr3	1_5302142	4125583	4136849	5	11266	No	No	0	0	1	1	1	1	0	1	0
Chr3	1_5302142	4143115	4172733	16	29618	No	No	0	1	1	0	0	1	0	1	0
Chr3	1_5302142	4175537	4185411	7	9874	No	No	0	0	1	1	1	1	0	1	0
Chr3	1_5302142	4188604	4190686	2	2082	No	No	0	1	1	0	0	1	0	0	1
Chr3	1_5302142	4201555	4206710	2	5155	No	No	0	0	1	1	1	1	0	1	0
Chr3	1_5302142	4218185	4242390	5	24205	No	No	0	1	1	0	0	1	0	1	0
Chr3	1_5302142	4245278	4304187	25	58909	No	No	0	0	1	1	1	1	0	1	0
Chr3	1_5302142	4317776	4328961	2	11185	No	No	0	1	1	0	0	1	0	1	0
Chr3	1_5302142	4331546	4357509	9	25963	No	No	0	0	1	1	1	1	0	1	0
Chr3	1_5302142	4369186	4386336	3	17150	No	No	0	1	1	0	0	1	0	1	0
Chr3	1_5302142	4406115	4452451	13	46336	No	No	0	0	0	1	1	1	0	1	0
Chr3	1_5302142	4457321	4459728	3	2407	No	No	0	1	1	0	0	1	0	0	1
Chr3	1_5302142	4465185	4581497	35	116312	No	No	0	1	0	0	0	1	0	1	0
Chr3	1_5302142	4489846	4491058	3	1212	No	No	0	0	0	1	1	0	1	0	1
Chr3	1_5302142	4585064	4612299	9	27235	No	No	0	0	0	1	1	1	0	1	0
Chr3	1_5302142	4614670	4638091	5	23421	No	No	0	1	0	0	0	1	0	1	0
Chr3	1_5302142	4647991	5260508	162	612517	No	Yes	0	0	1	1	1	1	0	1	0
Chr3	1_5302142	5010003	5010003	1	0	No	No	0	0	1	0	0	0	1	0	1
Chr3	5302243_7221703	5412634	5431480	12	18846	No	No	0	0	1	1	0	1	0	1	0
Chr3	5302243_7221703	5434507	5434507	1	0	No	No	0	1	0	0	1	0	1	0	1
Chr3	5302243_7221703	5434784	5434784	1	0	No	No	0	0	0	0	0	0	1	0	1
Chr3	5302243_7221703	5438064	5462997	4	24933	No	No	0	0	0	1	0	1	0	1	0
Chr3	5302243_7221703	5473592	5572794	22	99202	No	No	0	1	0	0	1	1	0	1	0
Chr3	5302243_7221703	5579757	5791804	72	212047	No	No	0	0	1	1	0	1	0	1	0
Chr3	5302243_7221703	5794409	5853627	16	59218	No	No	0	1	1	0	1	1	0	1	0
Chr3	5302243_7221703	5868103	6044243	49	176140	No	No	0	0	1	1	0	1	0	1	0
Chr3	5302243_7221703	6050032	6154086	35	104054	No	No	0	1	0	0	1	1	0	1	0
Chr3	5302243_7221703	6158101	6277415	41	119314	No	No	0	1	1	0	1	1	0	1	0
Chr3	5302243_7221703	6280597	6592734	101	312137	No	No	0	0	0	1	0	1	0	1	0
Chr3	5302243_7221703	6595330	6685317	39	89987	No	No	0	1	0	0	1	1	0	1	0
Chr3	5302243_7221703	6690170	6814585	42	124415	No	No	0	0	0	1	0	1	0	1	0
Chr3	5302243_7221703	6815267	7192359	95	377092	No	Yes	0	0	1	1	0	1	0	1	0
Chr3	8099673_8679765	8448038	8594670	32	146632	No	Yes	0	1	0	1	0	1	0	1	0
Chr3	9312318_18306616	10603367	10603367	1	0	No	No	0	0	1	0	0	0	1	0	1
Chr3	9312318_18306616	10609082	10625320	4	16238	No	No	0	1	0	1	1	1	0	1	0
Chr3	9312318_18306616	10627887	10627887	1	0	No	No	0	1	1	1	1	0	1	0	1
Chr3	9312318_18306616	10631232	10687658	16	56426	No	No	0	0	0	0	0	1	0	1	0
Chr3	9312318_18306616	10695659	10695659	1	0	No	No	0	1	1	1	1	0	1	0	1
Chr3	9312318_18306616	10706165	10706165	1	0	No	No	0	0	0	0	0	0	1	0	1
Chr3	9312318_18306616	10721611	10782679	14	61068	No	No	0	0	1	0	0	1	0	1	0
Chr3	9312318_18306616	10785437	10815256	17	29819	No	No	0	1	0	1	1	1	0	1	0
Chr3	9312318_18306616	10817064	10826648	7	9584	No	No	0	1	1	1	1	1	0	1	0
Chr3	9312318_18306616	10832191	10832191	1	0	No	No	0	0	0	0	0	0	1	0	1
Chr3	9312318_18306616	10834464	10868862	9	34398	No	No	0	0	1	0	0	1	0	1	0
Chr3	9312318_18306616	10873753	10878534	2	4781	No	No	0	1	0	1	1	1	0	0	1
Chr3	9312318_18306616	10881005	10885686	2	4681	No	No	0	0	1	0	0	1	0	0	1
Chr3	9312318_18306616	10893165	10937476	15	44311	No	No	0	1	0	1	1	1	0	1	0
Chr3	9312318_18306616	10941069	10982460	8	41391	No	No	0	0	1	0	0	1	0	1	0
Chr3	9312318_18306616	10986417	11063165	21	76748	No	No	0	1	1	1	1	1	0	1	0
Chr3	9312318_18306616	11067870	11081346	7	13476	No	No	0	0	1	0	0	1	0	1	0
Chr3	9312318_18306616	11104220	11109930	2	5710	No	No	0	0	0	0	0	1	0	1	0
Chr3	9312318_18306616	11122707	11122707	1	0	No	No	0	1	1	1	1	0	1	0	1
Chr3	9312318_18306616	11136776	11141803	2	5027	No	No	0	0	1	0	0	1	0	1	0
Chr3	9312318_18306616	11149616	11172627	4	23011	No	No	0	1	1	1	1	1	0	1	0
Chr3	9312318_18306616	11180117	11196561	4	16444	No	No	0	0	1	0	0	1	0	1	0
Chr3	9312318_18306616	11208696	11215213	3	6517	No	No	0	1	0	1	1	1	0	1	0
Chr3	9312318_18306616	11221288	11229041	6	7753	No	No	0	0	0	0	0	1	0	1	0
Chr3	9312318_18306616	11248086	11288063	8	39977	No	No	0	0	1	0	0	1	0	1	0
Chr3	9312318_18306616	11269584	11269584	1	0	No	No	0	0	0	0	0	0	1	0	1
Chr3	9312318_18306616	11294737	11356526	4	61789	No	No	0	0	0	0	0	1	0	1	0
Chr3	9312318_18306616	11362359	11362359	1	0	No	No	0	1	1	1	1	0	1	0	1
Chr3	9312318_18306616	11363869	11363869	1	0	No	No	0	0	1	0	0	0	1	0	1
Chr3	9312318_18306616	11376178	11406035	5	29857	No	No	0	1	0	1	1	1	0	1	0
Chr3	9312318_18306616	11387714	11387714	1	0	No	No	0	0	1	0	0	0	1	0	1
Chr3	9312318_18306616	11406874	11454453	11	47579	No	No	0	0	1	0	0	1	0	1	0
Chr3	9312318_18306616	11457977	11574413	23	116436	No	No	0	1	1	1	1	1	0	1	0
Chr3	9312318_18306616	11519372	11519687	2	315	No	No	0	1	0	1	1	0	1	0	1
Chr3	9312318_18306616	11575843	11603424	10	27581	No	No	0	0	1	0	0	1	0	1	0
Chr3	9312318_18306616	11631409	11761439	28	130030	No	No	0	1	0	1	1	1	0	1	0
Chr3	9312318_18306616	11661714	11661714	1	0	No	No	0	1	1	1	1	0	1	0	1
Chr3	9312318_18306616	11711917	11711917	1	0	No	No	0	0	0	0	0	0	1	0	1
Chr3	9312318_18306616	11738325	11738325	1	0	No	No	0	1	1	1	1	0	1	0	1
Chr3	9312318_18306616	11763551	11808582	8	45031	No	No	0	0	0	0	0	1	0	1	0
Chr3	9312318_18306616	11810131	11840396	10	30265	No	No	0	1	0	1	1	1	0	1	0
Chr3	9312318_18306616	11842748	11842748	1	0	No	No	0	0	0	0	0	0	1	0	1
Chr3	9312318_18306616	11870371	11879183	5	8812	No	No	0	0	0	0	1	1	0	1	0
Chr3	9312318_18306616	11883542	11890740	4	7198	No	No	0	1	1	1	0	1	0	1	0
Chr3	9312318_18306616	11892303	11901674	2	9371	No	No	0	1	0	1	0	1	0	1	0
Chr3	9312318_18306616	11919946	11949967	9	30021	No	No	0	0	0	0	1	1	0	1	0
Chr3	9312318_18306616	11959841	11988421	5	28580	No	No	0	0	1	0	1	1	0	1	0
Chr3	9312318_18306616	12012597	12029136	5	16539	No	No	0	0	0	0	1	1	0	1	0
Chr3	9312318_18306616	12033839	12033839	1	0	No	No	0	1	0	1	0	0	1	0	1
Chr3	9312318_18306616	12043776	12076809	8	33033	No	No	0	0	1	0	1	1	0	1	0
Chr3	9312318_18306616	12084116	12084116	1	0	No	No	0	1	1	1	0	0	1	0	1
Chr3	9312318_18306616	12097338	12123583	6	26245	No	No	0	1	1	0	0	1	0	1	0
Chr3	9312318_18306616	12128556	12181455	17	52899	No	No	0	1	0	0	0	1	0	1	0
Chr3	9312318_18306616	12184533	12213798	9	29265	No	No	0	0	0	1	1	1	0	1	0
Chr3	9312318_18306616	12216239	12257008	10	40769	No	No	0	1	0	0	0	1	0	1	0
Chr3	9312318_18306616	12260526	12260526	1	0	No	No	0	0	0	1	1	0	1	0	1
Chr3	9312318_18306616	12265300	12265300	1	0	No	No	0	1	1	0	0	0	1	0	1
Chr3	9312318_18306616	12267449	12275586	3	8137	No	No	0	0	0	1	1	1	0	1	0
Chr3	9312318_18306616	12303371	12381679	24	78308	No	No	0	0	1	1	1	1	0	1	0
Chr3	9312318_18306616	12394522	12399515	5	4993	No	No	0	1	0	0	0	1	0	0	1
Chr3	9312318_18306616	12409418	12450826	12	41408	No	No	0	0	0	1	1	1	0	1	0
Chr3	9312318_18306616	12463021	12475779	4	12758	No	No	0	1	0	0	0	1	0	1	0
Chr3	9312318_18306616	12483295	12491435	3	8140	No	No	0	0	1	1	1	1	0	1	0
Chr3	9312318_18306616	12497394	12502035	4	4641	No	No	0	0	0	1	1	1	0	0	1
Chr3	9312318_18306616	12505574	12505574	1	0	No	No	0	1	0	0	0	0	1	0	1
Chr3	9312318_18306616	12510101	12510101	1	0	No	No	0	1	0	1	1	0	1	0	1
Chr3	9312318_18306616	12511231	12518142	6	6911	No	No	0	1	0	0	0	1	0	1	0
Chr3	9312318_18306616	12528606	12568826	10	40220	No	No	0	0	0	1	1	1	0	1	0
Chr3	9312318_18306616	12583473	12624586	18	41113	No	No	0	1	0	0	0	1	0	1	0
Chr3	9312318_18306616	12624970	12646370	3	21400	No	No	0	0	0	1	1	1	0	1	0
Chr3	9312318_18306616	12648857	12661786	3	12929	No	No	0	1	0	0	0	1	0	1	0
Chr3	9312318_18306616	12685227	12690994	3	5767	No	No	0	0	0	1	1	1	0	1	0
Chr3	9312318_18306616	12701041	12713041	5	12000	No	No	0	1	1	0	0	1	0	1	0
Chr3	9312318_18306616	12722091	12758876	16	36785	No	No	0	0	0	1	1	1	0	1	0
Chr3	9312318_18306616	12760748	12767162	4	6414	No	No	0	1	1	0	0	1	0	1	0
Chr3	9312318_18306616	12776161	12783856	2	7695	No	No	0	1	0	0	0	1	0	1	0
Chr3	9312318_18306616	12785693	12804132	8	18439	No	No	0	1	1	0	0	1	0	1	0
Chr3	9312318_18306616	12814239	12816193	4	1954	No	No	0	1	0	0	0	1	0	0	1
Chr3	9312318_18306616	12822820	12830690	4	7870	No	No	0	0	0	1	1	1	0	1	0
Chr3	9312318_18306616	12841821	12961196	23	119375	No	No	0	1	0	0	0	1	0	1	0
Chr3	9312318_18306616	12967978	12980363	5	12385	No	No	0	0	0	1	1	1	0	1	0
Chr3	9312318_18306616	12989552	12998931	4	9379	No	No	0	0	1	1	1	1	0	1	0
Chr3	9312318_18306616	13003296	13012934	4	9638	No	No	0	1	1	0	0	1	0	1	0
Chr3	9312318_18306616	13024141	13050892	8	26751	No	No	0	1	0	0	0	1	0	1	0
Chr3	9312318_18306616	13054277	13059198	4	4921	No	No	0	1	1	0	0	1	0	0	1
Chr3	9312318_18306616	13060578	13060578	1	0	No	No	0	1	0	0	0	0	1	0	1
Chr3	9312318_18306616	13068077	13068077	1	0	No	No	0	1	1	0	0	0	1	0	1
Chr3	9312318_18306616	13083092	13087980	5	4888	No	No	0	0	1	1	1	1	0	0	1
Chr3	9312318_18306616	13090399	13135102	20	44703	No	No	0	0	0	1	1	1	0	1	0
Chr3	9312318_18306616	13136563	13208155	16	71592	No	No	0	0	1	1	1	1	0	1	0
Chr3	9312318_18306616	13196852	13196852	1	0	No	No	0	0	1	0	0	0	1	0	1
Chr3	9312318_18306616	13209471	13285267	27	75796	No	No	0	0	0	1	1	1	0	1	0
Chr3	9312318_18306616	13256048	13256974	2	926	No	No	0	1	0	0	0	0	1	0	1
Chr3	9312318_18306616	13287371	13287371	1	0	No	No	0	0	1	1	1	0	1	0	1
Chr3	9312318_18306616	13299092	13299092	1	0	No	No	0	1	1	0	0	0	1	0	1
Chr3	9312318_18306616	13317433	13317433	1	0	No	No	0	1	0	0	0	0	1	0	1
Chr3	9312318_18306616	13329628	13339787	8	10159	No	No	0	1	1	0	0	1	0	1	0
Chr3	9312318_18306616	13345472	13348741	6	3269	No	No	0	0	0	1	1	1	0	0	1
Chr3	9312318_18306616	13352476	13378891	7	26415	No	No	0	1	1	0	0	1	0	1	0
Chr3	9312318_18306616	13387898	13388560	3	662	No	No	0	0	1	1	1	0	1	0	1
Chr3	9312318_18306616	13389826	13437801	16	47975	No	No	0	0	0	1	1	1	0	1	0
Chr3	9312318_18306616	13451622	13478099	6	26477	No	No	0	1	0	0	0	1	0	1	0
Chr3	9312318_18306616	13483400	13542317	22	58917	No	No	0	1	1	0	0	1	0	1	0
Chr3	9312318_18306616	13551073	13551081	2	8	No	No	0	0	0	1	1	0	1	0	1
Chr3	9312318_18306616	13556411	13563694	6	7283	No	No	0	0	1	1	1	1	0	1	0
Chr3	9312318_18306616	13585404	13672156	25	86752	No	No	0	1	1	0	0	1	0	1	0
Chr3	9312318_18306616	13632787	13632787	1	0	No	No	0	0	0	1	1	0	1	0	1
Chr3	9312318_18306616	13688143	13695340	3	7197	No	No	0	0	1	1	1	1	0	1	0
Chr3	9312318_18306616	13711947	13723243	5	11296	No	No	0	0	0	1	1	1	0	1	0
Chr3	9312318_18306616	13725248	13740060	5	14812	No	No	0	1	1	0	0	1	0	1	0
Chr3	9312318_18306616	13731980	13731980	1	0	No	No	0	0	0	1	1	0	1	0	1
Chr3	9312318_18306616	13745900	14000201	78	254301	No	No	0	0	0	1	1	1	0	1	0
Chr3	9312318_18306616	14003695	14005382	3	1687	No	No	0	0	1	1	1	1	0	0	1
Chr3	9312318_18306616	14013480	14057966	9	44486	No	No	0	1	1	0	0	1	0	1	0
Chr3	9312318_18306616	14074860	14218892	49	144032	No	No	0	0	1	1	1	1	0	1	0
Chr3	9312318_18306616	14223770	14246479	6	22709	No	No	0	0	0	1	1	1	0	1	0
Chr3	9312318_18306616	14247856	14355431	40	107575	No	No	0	1	1	0	0	1	0	1	0
Chr3	9312318_18306616	14359304	14415896	13	56592	No	No	0	0	0	1	1	1	0	1	0
Chr3	9312318_18306616	14418267	14434391	6	16124	No	No	0	1	1	0	0	1	0	1	0
Chr3	9312318_18306616	14442955	14442955	1	0	No	No	0	1	1	1	1	0	1	0	1
Chr3	9312318_18306616	14447730	14478211	14	30481	No	No	0	0	1	1	1	1	0	1	0
Chr3	9312318_18306616	14484083	14518866	10	34783	No	No	0	1	1	0	0	1	0	1	0
Chr3	9312318_18306616	14532730	14533353	3	623	No	No	0	0	1	1	1	0	1	0	1
Chr3	9312318_18306616	14545274	14591523	11	46249	No	No	0	1	0	0	0	1	0	1	0
Chr3	9312318_18306616	14603605	14645425	16	41820	No	No	0	0	1	1	1	1	0	1	0
Chr3	9312318_18306616	14649274	14883055	106	233781	No	No	0	1	0	0	0	1	0	1	0
Chr3	9312318_18306616	14902265	14962398	16	60133	No	No	0	1	1	0	0	1	0	1	0
Chr3	9312318_18306616	14966766	15038729	20	71963	No	No	0	1	0	0	1	1	0	1	0
Chr3	9312318_18306616	15040631	15176212	55	135581	No	No	0	0	0	1	0	1	0	1	0
Chr3	9312318_18306616	15193708	15406492	66	212784	No	No	0	1	1	0	1	1	0	1	0
Chr3	9312318_18306616	15410442	15620239	55	209797	No	No	0	0	1	1	0	1	0	1	0
Chr3	9312318_18306616	15632303	15689375	10	57072	No	No	0	0	0	1	0	1	0	1	0
Chr3	9312318_18306616	15696271	16453801	232	757530	No	No	0	1	0	0	1	1	0	1	0
Chr3	9312318_18306616	16454662	16454756	2	94	No	No	0	0	0	1	0	0	1	0	1
Chr3	9312318_18306616	16460409	16501254	13	40845	No	No	0	1	1	0	1	1	0	1	0
Chr3	9312318_18306616	16525835	18269483	388	1743648	No	Yes	0	0	1	1	0	1	0	1	0
Chr3	9312318_18306616	17164289	17164289	1	0	No	No	0	1	0	0	1	0	1	0	1
Chr3	9312318_18306616	17970549	17970549	1	0	No	No	0	0	0	1	0	0	1	0	1
Chr4	39196_3366696	934215	934215	1	0	No	No	0	1	0	0	1	0	1	0	1
Chr4	39196_3366696	1078287	1128935	17	50648	No	No	0	1	1	0	1	1	0	1	0
Chr4	39196_3366696	1134283	1328897	54	194614	No	No	0	1	0	0	1	1	0	1	0
Chr4	39196_3366696	1356564	1451384	23	94820	No	No	0	1	1	0	1	1	0	1	0
Chr4	39196_3366696	1453442	1683150	89	229708	No	No	0	0	1	1	0	1	0	1	0
Chr4	39196_3366696	1686910	1740117	25	53207	No	No	0	1	0	0	1	1	0	1	0
Chr4	39196_3366696	1746985	1895878	56	148893	No	No	0	0	1	1	0	1	0	1	0
Chr4	39196_3366696	1899982	1975891	19	75909	No	No	0	1	1	0	1	1	0	1	0
Chr4	39196_3366696	1982772	1987682	3	4910	No	No	0	1	0	0	1	1	0	0	1
Chr4	39196_3366696	1989254	2023026	16	33772	No	No	0	0	0	1	0	1	0	1	0
Chr4	39196_3366696	2044844	2084298	13	39454	No	No	0	0	1	1	0	1	0	1	0
Chr4	39196_3366696	2088494	2248549	58	160055	No	No	0	0	0	1	0	1	0	1	0
Chr4	39196_3366696	2259375	2286277	9	26902	No	No	0	1	0	0	1	1	0	1	0
Chr4	39196_3366696	2288003	2321938	7	33935	No	No	0	1	1	0	1	1	0	1	0
Chr4	39196_3366696	2325124	2332051	6	6927	No	No	0	0	0	1	0	1	0	1	0
Chr4	39196_3366696	2334930	2368056	13	33126	No	No	0	0	1	1	0	1	0	1	0
Chr4	39196_3366696	2375603	2393179	11	17576	No	No	0	0	0	1	0	1	0	1	0
Chr4	39196_3366696	2401410	2401410	1	0	No	No	0	1	0	0	1	0	1	0	1
Chr4	39196_3366696	2409925	2409925	1	0	No	No	0	0	1	0	0	0	1	0	1
Chr4	39196_3366696	2417695	2439479	7	21784	No	No	0	1	0	0	1	1	0	1	0
Chr4	39196_3366696	2443509	2443941	3	432	No	No	0	0	0	1	0	0	1	0	1
Chr4	39196_3366696	2460975	2502036	17	41061	No	No	0	0	0	0	1	1	0	1	0
Chr4	39196_3366696	2506410	2523491	12	17081	No	No	0	0	1	0	1	1	0	1	0
Chr4	39196_3366696	2529921	2584631	16	54710	No	No	0	1	0	1	0	1	0	1	0
Chr4	39196_3366696	2589563	2589563	1	0	No	No	0	1	1	1	0	0	1	0	1
Chr4	39196_3366696	2594856	2594856	1	0	No	No	0	1	0	1	0	0	1	0	1
Chr4	39196_3366696	2620133	2627174	2	7041	No	No	0	0	0	0	0	1	0	1	0
Chr4	39196_3366696	2648074	2650181	6	2107	No	No	0	0	1	0	0	1	0	0	1
Chr4	39196_3366696	2652699	2678568	11	25869	No	No	0	1	0	1	1	1	0	1	0
Chr4	39196_3366696	2679294	2687638	4	8344	No	No	0	0	0	0	0	1	0	1	0
Chr4	39196_3366696	2696188	2743526	14	47338	No	No	0	1	1	1	1	1	0	1	0
Chr4	39196_3366696	2748051	2814595	24	66544	No	No	0	0	1	0	0	1	0	1	0
Chr4	39196_3366696	2824762	2853449	13	28687	No	No	0	1	0	1	1	1	0	1	0
Chr4	39196_3366696	2857905	2860801	5	2896	No	No	0	1	1	1	1	1	0	0	1
Chr4	39196_3366696	2866554	2924200	18	57646	No	No	0	0	1	0	0	1	0	1	0
Chr4	39196_3366696	2934122	2976343	9	42221	No	No	0	1	1	1	1	1	0	1	0
Chr4	39196_3366696	2987921	3012087	4	24166	No	No	0	0	1	0	0	1	0	1	0
Chr4	39196_3366696	3012667	3052935	13	40268	No	No	0	1	0	1	1	1	0	1	0
Chr4	39196_3366696	3059273	3062904	2	3631	No	No	0	0	1	0	0	1	0	0	1
Chr4	39196_3366696	3072087	3111361	9	39274	No	No	0	1	1	1	1	1	0	1	0
Chr4	39196_3366696	3123975	3136692	8	12717	No	No	0	0	1	0	0	1	0	1	0
Chr4	39196_3366696	3137993	3151936	3	13943	No	No	0	1	1	1	1	1	0	1	0
Chr4	39196_3366696	3157082	3213807	9	56725	No	No	0	0	0	0	0	1	0	1	0
Chr4	39196_3366696	3230202	3270121	11	39919	No	No	0	0	1	0	0	1	0	1	0
Chr4	39196_3366696	3278788	3319269	11	40481	No	No	0	1	0	1	1	1	0	1	0
Chr4	39196_3366696	3303883	3303883	1	0	No	No	0	1	1	1	1	0	1	0	1
Chr4	39196_3366696	3325380	3328764	2	3384	No	No	0	0	0	0	0	1	0	0	1
Chr4	39196_3366696	3331145	3353827	8	22682	No	Yes	0	1	1	1	1	1	0	1	0
Chr4	3397559_6200562	3640800	4259139	129	618339	No	No	0	0	1	1	0	1	0	1	0
Chr4	3397559_6200562	4262709	4321207	16	58498	No	No	0	1	1	0	1	1	0	1	0
Chr4	3397559_6200562	4326306	4401483	22	75177	No	No	0	1	0	0	1	1	0	1	0
Chr4	3397559_6200562	4417980	4422116	5	4136	No	No	0	1	1	0	1	1	0	0	1
Chr4	3397559_6200562	4434900	4436634	2	1734	No	No	0	0	0	1	0	1	0	0	1
Chr4	3397559_6200562	4437959	4437959	1	0	No	No	0	1	0	1	0	0	1	0	1
Chr4	3397559_6200562	4447398	4603448	28	156050	No	No	0	1	1	1	0	1	0	1	0
Chr4	3397559_6200562	4606599	4712960	29	106361	No	No	0	0	0	0	1	1	0	1	0
Chr4	3397559_6200562	4713390	4713390	1	0	No	No	0	0	0	0	0	0	1	0	1
Chr4	3397559_6200562	4715901	4803992	32	88091	No	No	0	1	0	1	0	1	0	1	0
Chr4	3397559_6200562	4806207	4833305	12	27098	No	No	0	0	1	0	1	1	0	1	0
Chr4	3397559_6200562	4841423	4841423	1	0	No	No	0	1	1	1	0	0	1	0	1
Chr4	3397559_6200562	4853352	4869418	4	16066	No	No	0	1	0	0	0	1	0	1	0
Chr4	3397559_6200562	4870881	4940110	10	69229	No	No	0	1	1	0	0	1	0	1	0
Chr4	3397559_6200562	4947606	4961344	4	13738	No	No	0	0	1	1	1	1	0	1	0
Chr4	3397559_6200562	4964806	4965485	2	679	No	No	0	1	0	0	0	0	1	0	1
Chr4	3397559_6200562	4978928	5008161	10	29233	No	No	0	1	1	0	0	1	0	1	0
Chr4	3397559_6200562	5011953	5020379	7	8426	No	No	0	0	0	1	1	1	0	1	0
Chr4	3397559_6200562	5029785	5062150	6	32365	No	No	0	1	1	0	0	1	0	1	0
Chr4	3397559_6200562	5074495	5076629	3	2134	No	No	0	0	0	1	1	1	0	0	1
Chr4	3397559_6200562	5078995	5090073	5	11078	No	No	0	0	1	1	1	1	0	1	0
Chr4	3397559_6200562	5096143	5115570	7	19427	No	No	0	0	0	1	1	1	0	1	0
Chr4	3397559_6200562	5115864	5129266	5	13402	No	No	0	0	1	1	1	1	0	1	0
Chr4	3397559_6200562	5139629	5152978	7	13349	No	No	0	1	1	0	0	1	0	1	0
Chr4	3397559_6200562	5155541	5196318	14	40777	No	No	0	1	0	0	0	1	0	1	0
Chr4	3397559_6200562	5202476	5222119	11	19643	No	No	0	0	0	1	1	1	0	1	0
Chr4	3397559_6200562	5231964	5239739	4	7775	No	No	0	1	1	0	0	1	0	1	0
Chr4	3397559_6200562	5243989	5253387	4	9398	No	No	0	0	1	1	1	1	0	1	0
Chr4	3397559_6200562	5256688	5293755	7	37067	No	No	0	1	1	0	0	1	0	1	0
Chr4	3397559_6200562	5296405	5314185	6	17780	No	No	0	1	0	0	0	1	0	1	0
Chr4	3397559_6200562	5315812	5332561	10	16749	No	No	0	1	1	0	0	1	0	1	0
Chr4	3397559_6200562	5335760	5347807	10	12047	No	No	0	1	0	0	0	1	0	1	0
Chr4	3397559_6200562	5350284	5356111	6	5827	No	No	0	0	0	1	1	1	0	1	0
Chr4	3397559_6200562	5364932	5367422	5	2490	No	No	0	1	0	0	0	1	0	0	1
Chr4	3397559_6200562	5369644	5369644	1	0	No	No	0	1	0	1	1	0	1	0	1
Chr4	3397559_6200562	5370807	5415531	10	44724	No	No	0	0	0	1	1	1	0	1	0
Chr4	3397559_6200562	5422597	5428935	3	6338	No	No	0	1	0	0	0	1	0	1	0
Chr4	3397559_6200562	5431079	5431874	2	795	No	No	0	0	1	1	1	0	1	0	1
Chr4	3397559_6200562	5440617	5440617	1	0	No	No	0	1	1	0	0	0	1	0	1
Chr4	3397559_6200562	5444539	5444539	1	0	No	No	0	0	1	1	1	0	1	0	1
Chr4	3397559_6200562	5452729	5452729	1	0	No	No	0	1	0	0	0	0	1	0	1
Chr4	3397559_6200562	5455043	5461525	3	6482	No	No	0	0	0	1	1	1	0	1	0
Chr4	3397559_6200562	5464442	5474383	4	9941	No	No	0	0	1	1	1	1	0	1	0
Chr4	3397559_6200562	5482444	5488782	2	6338	No	No	0	0	0	1	1	1	0	1	0
Chr4	3397559_6200562	5499979	5501268	2	1289	No	No	0	0	1	1	1	0	1	0	1
Chr4	3397559_6200562	5507502	5507502	1	0	No	No	0	1	1	0	0	0	1	0	1
Chr4	3397559_6200562	5511905	5511905	1	0	No	No	0	0	0	1	1	0	1	0	1
Chr4	3397559_6200562	5527852	5531658	3	3806	No	No	0	0	1	1	1	1	0	0	1
Chr4	3397559_6200562	5543420	5550749	6	7329	No	No	0	1	0	0	1	1	0	1	0
Chr4	3397559_6200562	5552706	5585120	11	32414	No	No	0	0	0	1	0	1	0	1	0
Chr4	3397559_6200562	5587031	5588355	3	1324	No	No	0	1	1	0	1	0	1	0	1
Chr4	3397559_6200562	5597696	5601463	4	3767	No	No	0	0	1	1	0	1	0	0	1
Chr4	3397559_6200562	5609430	5616655	4	7225	No	No	0	1	1	0	1	1	0	1	0
Chr4	3397559_6200562	5620812	5636743	5	15931	No	No	0	0	1	1	0	1	0	1	0
Chr4	3397559_6200562	5637626	5648297	4	10671	No	No	0	0	0	1	0	1	0	1	0
Chr4	3397559_6200562	5651118	5651118	1	0	No	No	0	1	0	0	0	0	1	0	1
Chr4	3397559_6200562	5667046	5667685	2	639	No	No	0	1	1	0	0	0	1	0	1
Chr4	3397559_6200562	5673674	5696001	8	22327	No	No	0	1	0	0	0	1	0	1	0
Chr4	3397559_6200562	5717543	5722908	3	5365	No	No	0	0	0	1	0	1	0	1	0
Chr4	3397559_6200562	5724820	5731074	7	6254	No	No	0	1	1	0	1	1	0	1	0
Chr4	3397559_6200562	5742712	5742712	1	0	No	No	0	0	1	1	0	0	1	0	1
Chr4	3397559_6200562	5747259	5772037	7	24778	No	No	0	0	0	1	0	1	0	1	0
Chr4	3397559_6200562	5772946	5804581	7	31635	No	No	0	0	1	1	0	1	0	1	0
Chr4	3397559_6200562	5780761	5780790	3	29	No	No	0	1	1	0	1	0	1	0	1
Chr4	3397559_6200562	5809080	5809318	4	238	No	No	0	0	0	1	0	0	1	0	1
Chr4	3397559_6200562	5811861	5811861	1	0	No	No	0	1	0	0	1	0	1	0	1
Chr4	3397559_6200562	5817651	5818451	2	800	No	No	0	1	1	0	1	0	1	0	1
Chr4	3397559_6200562	5827327	5835204	3	7877	No	No	0	1	0	0	1	1	0	1	0
Chr4	3397559_6200562	5841924	5842421	2	497	No	No	0	0	0	1	0	0	1	0	1
Chr4	3397559_6200562	5870845	5900577	5	29732	No	No	0	1	0	1	1	1	0	1	0
Chr4	3397559_6200562	5882098	5882098	1	0	No	No	0	0	0	0	0	0	1	0	1
Chr4	3397559_6200562	5904575	5910150	2	5575	No	No	0	1	1	1	1	1	0	1	0
Chr4	3397559_6200562	5917470	5955026	9	37556	No	No	0	1	0	1	1	1	0	1	0
Chr4	3397559_6200562	5967969	5986156	5	18187	No	No	0	1	1	1	1	1	0	1	0
Chr4	3397559_6200562	5988634	5988634	1	0	No	No	0	1	0	1	1	0	1	0	1
Chr4	3397559_6200562	5996127	6012316	6	16189	No	No	0	0	1	0	0	1	0	1	0
Chr4	3397559_6200562	6063553	6101598	12	38045	No	No	0	1	1	1	1	1	0	1	0
Chr4	3397559_6200562	6107976	6117848	3	9872	No	No	0	0	1	0	0	1	0	1	0
Chr4	3397559_6200562	6145656	6164300	7	18644	No	No	0	1	1	1	1	1	0	1	0
Chr4	3397559_6200562	6165099	6165099	1	0	No	No	0	0	0	0	0	0	1	0	1
Chr4	3397559_6200562	6172851	6175242	2	2391	No	No	0	1	0	1	1	1	0	0	1
Chr4	3397559_6200562	6178655	6191293	4	12638	No	Yes	0	0	0	0	0	1	0	1	0
Chr4	6200663_7527290	6231187	6238985	3	7798	No	No	0	1	1	1	1	1	0	1	0
Chr4	6200663_7527290	6250378	6286407	5	36029	No	No	0	0	1	0	0	1	0	1	0
Chr4	6200663_7527290	6307357	6315553	2	8196	No	No	0	1	0	1	1	1	0	1	0
Chr4	6200663_7527290	6329212	6330625	2	1413	No	No	0	0	1	0	0	0	1	0	1
Chr4	6200663_7527290	6333224	6335968	2	2744	No	No	0	1	1	1	1	1	0	0	1
Chr4	6200663_7527290	6339725	6373897	11	34172	No	No	0	1	0	1	1	1	0	1	0
Chr4	6200663_7527290	6377733	6378447	2	714	No	No	0	0	1	0	0	0	1	0	1
Chr4	6200663_7527290	6385107	6386179	3	1072	No	No	0	1	0	1	1	0	1	0	1
Chr4	6200663_7527290	6397423	6407643	5	10220	No	No	0	0	1	0	0	1	0	1	0
Chr4	6200663_7527290	6412829	6426604	6	13775	No	No	0	1	1	1	0	1	0	1	0
Chr4	6200663_7527290	6430387	6451681	7	21294	No	No	0	0	1	0	1	1	0	1	0
Chr4	6200663_7527290	6459082	6493439	7	34357	No	No	0	1	1	1	0	1	0	1	0
Chr4	6200663_7527290	6513912	6514271	2	359	No	No	0	0	0	0	1	0	1	0	1
Chr4	6200663_7527290	6519968	6546019	4	26051	No	No	0	1	0	1	0	1	0	1	0
Chr4	6200663_7527290	6575791	6575791	1	0	No	No	0	0	0	0	1	0	1	0	1
Chr4	6200663_7527290	6603345	6610497	2	7152	No	No	0	0	1	0	1	1	0	1	0
Chr4	6200663_7527290	6628285	6628303	2	18	No	No	0	1	1	1	0	0	1	0	1
Chr4	6200663_7527290	6633370	6633370	1	0	No	No	0	0	0	0	1	0	1	0	1
Chr4	6200663_7527290	6633438	6666821	9	33383	No	No	0	1	0	1	0	1	0	1	0
Chr4	6200663_7527290	6670487	6702642	6	32155	No	No	0	0	0	0	1	1	0	1	0
Chr4	6200663_7527290	6707604	6773424	16	65820	No	No	0	0	1	0	1	1	0	1	0
Chr4	6200663_7527290	6783248	6783248	1	0	No	No	0	1	1	1	1	0	1	0	1
Chr4	6200663_7527290	6789011	6796699	3	7688	No	No	0	1	1	1	0	1	0	1	0
Chr4	6200663_7527290	6799046	6804474	3	5428	No	No	0	1	1	0	0	1	0	1	0
Chr4	6200663_7527290	6809478	6853201	14	43723	No	No	0	0	1	1	1	1	0	1	0
Chr4	6200663_7527290	6858675	6858675	1	0	No	No	0	1	1	1	1	0	1	0	1
Chr4	6200663_7527290	6861502	6873138	4	11636	No	No	0	0	0	1	1	1	0	1	0
Chr4	6200663_7527290	6878198	6930832	11	52634	No	No	0	0	1	1	1	1	0	1	0
Chr4	6200663_7527290	6947885	6947885	1	0	No	No	0	0	0	1	1	0	1	0	1
Chr4	6200663_7527290	6951713	6954309	3	2596	No	No	0	1	0	0	0	1	0	0	1
Chr4	6200663_7527290	6965051	6970758	3	5707	No	No	0	1	1	0	1	1	0	1	0
Chr4	6200663_7527290	6976458	6999646	3	23188	No	No	0	0	1	1	0	1	0	1	0
Chr4	6200663_7527290	7012906	7060509	12	47603	No	No	0	1	1	0	1	1	0	1	0
Chr4	6200663_7527290	7022176	7023408	4	1232	No	No	0	1	0	0	1	0	1	0	1
Chr4	6200663_7527290	7071450	7076739	3	5289	No	No	0	0	0	1	0	1	0	1	0
Chr4	6200663_7527290	7080083	7080083	1	0	No	No	0	1	0	0	1	0	1	0	1
Chr4	6200663_7527290	7103814	7115021	6	11207	No	No	0	0	1	1	0	1	0	1	0
Chr4	6200663_7527290	7123645	7132643	4	8998	No	No	0	1	1	0	1	1	0	1	0
Chr4	6200663_7527290	7133907	7140532	3	6625	No	No	0	0	0	1	0	1	0	1	0
Chr4	6200663_7527290	7146318	7191263	18	44945	No	No	0	0	1	1	0	1	0	1	0
Chr4	6200663_7527290	7197296	7197444	2	148	No	No	0	0	0	1	0	0	1	0	1
Chr4	6200663_7527290	7201570	7201570	1	0	No	No	0	1	0	0	1	0	1	0	1
Chr4	6200663_7527290	7210747	7223689	5	12942	No	No	0	0	0	0	0	1	0	1	0
Chr4	6200663_7527290	7229375	7232109	2	2734	No	No	0	1	0	1	1	1	0	0	1
Chr4	6200663_7527290	7238814	7238814	1	0	No	No	0	0	0	0	0	0	1	0	1
Chr4	6200663_7527290	7246693	7269810	9	23117	No	No	0	0	1	0	0	1	0	1	0
Chr4	6200663_7527290	7277149	7277149	1	0	No	No	0	1	1	1	1	0	1	0	1
Chr4	6200663_7527290	7288561	7288561	1	0	No	No	0	0	0	0	0	0	1	0	1
Chr4	6200663_7527290	7297123	7297123	1	0	No	No	0	1	1	1	1	0	1	0	1
Chr4	6200663_7527290	7302500	7302500	1	0	No	No	0	0	0	0	0	0	1	0	1
Chr4	6200663_7527290	7309773	7336472	6	26699	No	No	0	1	1	1	1	1	0	1	0
Chr4	6200663_7527290	7338074	7405678	11	67604	No	No	0	0	0	0	0	1	0	1	0
Chr4	6200663_7527290	7429606	7500102	17	70496	No	No	0	0	1	0	0	1	0	1	0
Chr4	6200663_7527290	7507497	7509453	3	1956	No	Yes	0	1	1	1	1	1	0	0	1
Chr4	7908101_8255654	8132179	8233983	8	101804	No	Yes	0	0	0	1	0	1	0	1	0
Chr4	8888402_16510541	9548828	9550511	2	1683	No	No	0	1	0	1	0	1	0	0	1
Chr4	8888402_16510541	9562881	10250564	196	687683	No	No	0	1	0	0	0	1	0	1	0
Chr4	8888402_16510541	9613551	9613551	1	0	No	No	0	0	1	1	1	0	1	0	1
Chr4	8888402_16510541	10254080	10438215	48	184135	No	No	0	0	0	1	1	1	0	1	0
Chr4	8888402_16510541	10473198	10747771	99	274573	No	No	0	1	0	0	0	1	0	1	0
Chr4	8888402_16510541	10752584	10803687	10	51103	No	No	0	0	0	1	1	1	0	1	0
Chr4	8888402_16510541	10807961	10873975	16	66014	No	No	0	0	1	1	1	1	0	1	0
Chr4	8888402_16510541	10877690	10960209	31	82519	No	No	0	0	0	1	0	1	0	1	0
Chr4	8888402_16510541	10902901	10903173	2	272	No	No	0	1	0	0	1	0	1	0	1
Chr4	8888402_16510541	10965749	10988599	11	22850	No	No	0	1	0	0	1	1	0	1	0
Chr4	8888402_16510541	10992098	11051833	25	59735	No	No	0	1	1	0	1	1	0	1	0
Chr4	8888402_16510541	11054046	11081514	17	27468	No	No	0	0	0	1	0	1	0	1	0
Chr4	8888402_16510541	11083343	11235426	41	152083	No	No	0	1	0	0	1	1	0	1	0
Chr4	8888402_16510541	11238279	11359774	43	121495	No	No	0	0	0	1	0	1	0	1	0
Chr4	8888402_16510541	11363339	11445160	15	81821	No	No	0	0	0	0	0	1	0	1	0
Chr4	8888402_16510541	11453099	11516653	17	63554	No	No	0	1	1	1	1	1	0	1	0
Chr4	8888402_16510541	11521202	11525559	3	4357	No	No	0	0	0	0	0	1	0	0	1
Chr4	8888402_16510541	11547219	11616559	25	69340	No	No	0	1	1	1	1	1	0	1	0
Chr4	8888402_16510541	11604830	11604830	1	0	No	No	0	0	1	0	0	0	1	0	1
Chr4	8888402_16510541	11618398	11626237	6	7839	No	No	0	0	1	0	0	1	0	1	0
Chr4	8888402_16510541	11639736	11645566	4	5830	No	No	0	1	1	1	1	1	0	1	0
Chr4	8888402_16510541	11672283	11730799	23	58516	No	No	0	0	1	0	0	1	0	1	0
Chr4	8888402_16510541	11732931	11736588	2	3657	No	No	0	1	0	1	1	1	0	0	1
Chr4	8888402_16510541	11751912	11751912	1	0	No	No	0	1	0	1	0	0	1	0	1
Chr4	8888402_16510541	11754069	12007343	96	253274	No	No	0	0	0	0	1	1	0	1	0
Chr4	8888402_16510541	12010400	12051680	13	41280	No	No	0	0	1	0	1	1	0	1	0
Chr4	8888402_16510541	12033233	12033233	1	0	No	No	0	1	1	1	0	0	1	0	1
Chr4	8888402_16510541	12053170	12127951	33	74781	No	No	0	1	1	1	0	1	0	1	0
Chr4	8888402_16510541	12106129	12106129	1	0	No	No	0	0	1	0	0	0	1	0	1
Chr4	8888402_16510541	12131169	12200271	26	69102	No	No	0	0	0	0	1	1	0	1	0
Chr4	8888402_16510541	12205988	12268527	26	62539	No	No	0	1	0	1	0	1	0	1	0
Chr4	8888402_16510541	12278519	12303180	11	24661	No	No	0	1	1	1	0	1	0	1	0
Chr4	8888402_16510541	12305901	12318652	4	12751	No	No	0	0	1	0	1	1	0	1	0
Chr4	8888402_16510541	12320277	12351219	11	30942	No	No	0	1	1	1	0	1	0	1	0
Chr4	8888402_16510541	12351951	12394857	20	42906	No	No	0	0	0	0	1	1	0	1	0
Chr4	8888402_16510541	12424172	12451018	11	26846	No	No	0	0	1	0	1	1	0	1	0
Chr4	8888402_16510541	12456745	12461866	6	5121	No	No	0	0	0	0	1	1	0	1	0
Chr4	8888402_16510541	12463588	12514927	15	51339	No	No	0	1	0	1	0	1	0	1	0
Chr4	8888402_16510541	12521726	12588783	27	67057	No	No	0	0	1	0	1	1	0	1	0
Chr4	8888402_16510541	12612258	12627612	5	15354	No	No	0	1	1	1	0	1	0	1	0
Chr4	8888402_16510541	12631259	12688477	9	57218	No	No	0	1	0	1	0	1	0	1	0
Chr4	8888402_16510541	12694068	12695755	3	1687	No	No	0	1	1	1	0	1	0	0	1
Chr4	8888402_16510541	12706043	12724540	9	18497	No	No	0	1	0	1	0	1	0	1	0
Chr4	8888402_16510541	12729487	12789506	14	60019	No	No	0	0	0	0	1	1	0	1	0
Chr4	8888402_16510541	12795395	12801480	4	6085	No	No	0	1	1	1	0	1	0	1	0
Chr4	8888402_16510541	12810751	12827242	5	16491	No	No	0	0	1	0	1	1	0	1	0
Chr4	8888402_16510541	12829894	12854257	9	24363	No	No	0	1	0	1	1	1	0	1	0
Chr4	8888402_16510541	12871201	12898795	16	27594	No	No	0	0	0	0	0	1	0	1	0
Chr4	8888402_16510541	12899947	12912186	5	12239	No	No	0	1	1	1	1	1	0	1	0
Chr4	8888402_16510541	12914309	12955652	15	41343	No	No	0	0	1	0	0	1	0	1	0
Chr4	8888402_16510541	12961995	13009590	11	47595	No	No	0	1	1	1	1	1	0	1	0
Chr4	8888402_16510541	13017361	13028085	8	10724	No	No	0	0	1	0	0	1	0	1	0
Chr4	8888402_16510541	13029662	13042205	5	12543	No	No	0	1	1	1	1	1	0	1	0
Chr4	8888402_16510541	13046395	13048467	2	2072	No	No	0	0	1	0	0	1	0	0	1
Chr4	8888402_16510541	13054388	13054388	1	0	No	No	0	0	1	0	1	0	1	0	1
Chr4	8888402_16510541	13054913	13129160	15	74247	No	No	0	1	0	1	0	1	0	1	0
Chr4	8888402_16510541	13135796	13157809	11	22013	No	No	0	0	0	0	1	1	0	1	0
Chr4	8888402_16510541	13168168	13321262	37	153094	No	No	0	1	1	1	0	1	0	1	0
Chr4	8888402_16510541	13337957	13415861	25	77904	No	No	0	1	0	1	0	1	0	1	0
Chr4	8888402_16510541	13420964	13423604	3	2640	No	No	0	0	0	0	1	1	0	0	1
Chr4	8888402_16510541	13430285	13436826	4	6541	No	No	0	1	0	1	0	1	0	1	0
Chr4	8888402_16510541	13442013	13542200	27	100187	No	No	0	0	0	0	1	1	0	1	0
Chr4	8888402_16510541	13557834	13584546	7	26712	No	No	0	0	1	0	1	1	0	1	0
Chr4	8888402_16510541	13610050	13622868	7	12818	No	No	0	1	1	1	1	1	0	1	0
Chr4	8888402_16510541	13628599	13634033	2	5434	No	No	0	1	0	1	1	1	0	1	0
Chr4	8888402_16510541	13635917	13640353	2	4436	No	No	0	0	0	0	0	1	0	0	1
Chr4	8888402_16510541	13646937	13688726	10	41789	No	No	0	0	1	0	0	1	0	1	0
Chr4	8888402_16510541	13690404	13694449	2	4045	No	No	0	1	1	1	1	1	0	0	1
Chr4	8888402_16510541	13696648	13713952	6	17304	No	No	0	0	1	0	0	1	0	1	0
Chr4	8888402_16510541	13720533	13724650	2	4117	No	No	0	0	0	0	0	1	0	0	1
Chr4	8888402_16510541	13757492	13813686	17	56194	No	No	0	1	0	1	1	1	0	1	0
Chr4	8888402_16510541	13819717	13830901	4	11184	No	No	0	0	0	0	0	1	0	1	0
Chr4	8888402_16510541	13833269	13856525	5	23256	No	No	0	1	0	1	1	1	0	1	0
Chr4	8888402_16510541	13858340	13859211	2	871	No	No	0	0	1	0	0	0	1	0	1
Chr4	8888402_16510541	13861889	13861908	2	19	No	No	0	1	1	1	1	0	1	0	1
Chr4	8888402_16510541	13890408	13925384	17	34976	No	No	0	1	0	0	0	1	0	1	0
Chr4	8888402_16510541	13927726	13956991	15	29265	No	No	0	1	1	0	0	1	0	1	0
Chr4	8888402_16510541	13958527	13962317	2	3790	No	No	0	0	1	1	1	1	0	0	1
Chr4	8888402_16510541	13974459	13984926	5	10467	No	No	0	0	0	1	1	1	0	1	0
Chr4	8888402_16510541	13986679	14004707	9	18028	No	No	0	1	0	0	0	1	0	1	0
Chr4	8888402_16510541	14005559	14058782	16	53223	No	No	0	0	1	1	1	1	0	1	0
Chr4	8888402_16510541	14059742	14078251	6	18509	No	No	0	0	0	1	1	1	0	1	0
Chr4	8888402_16510541	14081108	14085455	5	4347	No	No	0	1	0	0	0	1	0	0	1
Chr4	8888402_16510541	14086483	14087347	2	864	No	No	0	1	0	0	1	0	1	0	1
Chr4	8888402_16510541	14092414	14094245	3	1831	No	No	0	0	0	1	0	1	0	0	1
Chr4	8888402_16510541	14096809	14096809	1	0	No	No	0	1	0	0	1	0	1	0	1
Chr4	8888402_16510541	14097873	14140833	6	42960	No	No	0	0	1	1	0	1	0	1	0
Chr4	8888402_16510541	14118752	14118752	1	0	No	No	0	1	1	0	0	0	1	0	1
Chr4	8888402_16510541	14143488	14143488	1	0	No	No	0	0	0	1	1	0	1	0	1
Chr4	8888402_16510541	14148384	14162902	5	14518	No	No	0	1	1	0	0	1	0	1	0
Chr4	8888402_16510541	14166634	14208413	11	41779	No	No	0	0	1	1	1	1	0	1	0
Chr4	8888402_16510541	14170834	14172109	2	1275	No	No	0	0	0	1	1	0	1	0	1
Chr4	8888402_16510541	14214196	14288199	20	74003	No	No	0	1	1	0	1	1	0	1	0
Chr4	8888402_16510541	14249481	14249481	1	0	No	No	0	0	1	1	1	0	1	0	1
Chr4	8888402_16510541	14291382	14291382	1	0	No	No	0	1	1	1	1	0	1	0	1
Chr4	8888402_16510541	14293727	14298183	5	4456	No	No	0	0	1	1	1	1	0	0	1
Chr4	8888402_16510541	14308000	14358598	8	50598	No	No	0	1	1	0	0	1	0	1	0
Chr4	8888402_16510541	14370778	14392858	6	22080	No	No	0	0	1	1	1	1	0	1	0
Chr4	8888402_16510541	14393795	14393795	1	0	No	No	0	1	1	1	1	0	1	0	1
Chr4	8888402_16510541	14398094	14406909	4	8815	No	No	0	1	1	0	0	1	0	1	0
Chr4	8888402_16510541	14418248	14418248	1	0	No	No	0	1	0	0	0	0	1	0	1
Chr4	8888402_16510541	14429433	14465460	8	36027	No	No	0	0	0	1	0	1	0	1	0
Chr4	8888402_16510541	14469886	14469886	1	0	No	No	0	1	0	1	1	0	1	0	1
Chr4	8888402_16510541	14478678	14478678	1	0	No	No	0	1	0	0	1	0	1	0	1
Chr4	8888402_16510541	14488646	14520238	7	31592	No	No	0	0	1	1	0	1	0	1	0
Chr4	8888402_16510541	14525610	14541526	4	15916	No	No	0	0	0	1	0	1	0	1	0
Chr4	8888402_16510541	14551585	14552925	3	1340	No	No	0	0	1	1	0	0	1	0	1
Chr4	8888402_16510541	14558643	14562370	5	3727	No	No	0	1	0	0	0	1	0	0	1
Chr4	8888402_16510541	14575417	14588934	3	13517	No	No	0	0	1	1	1	1	0	1	0
Chr4	8888402_16510541	14591907	14592864	2	957	No	No	0	0	0	1	1	0	1	0	1
Chr4	8888402_16510541	14600731	14614392	4	13661	No	No	0	1	0	0	0	1	0	1	0
Chr4	8888402_16510541	14635324	14656464	3	21140	No	No	0	0	1	1	1	1	0	1	0
Chr4	8888402_16510541	14666446	14666446	1	0	No	No	0	0	0	1	1	0	1	0	1
Chr4	8888402_16510541	14674697	14693907	3	19210	No	No	0	1	0	0	0	1	0	1	0
Chr4	8888402_16510541	14708088	14708110	2	22	No	No	0	1	1	0	0	0	1	0	1
Chr4	8888402_16510541	14712081	14712081	1	0	No	No	0	1	0	0	0	0	1	0	1
Chr4	8888402_16510541	14722556	14722556	1	0	No	No	0	1	1	0	0	0	1	0	1
Chr4	8888402_16510541	14732723	14737318	2	4595	No	No	0	0	0	1	1	1	0	0	1
Chr4	8888402_16510541	14744948	14758543	4	13595	No	No	0	1	0	0	0	1	0	1	0
Chr4	8888402_16510541	14759480	14780723	2	21243	No	No	0	0	0	1	1	1	0	1	0
Chr4	8888402_16510541	14796656	14796656	1	0	No	No	0	0	1	1	1	0	1	0	1
Chr4	8888402_16510541	14808353	14808353	1	0	No	No	0	1	1	0	0	0	1	0	1
Chr4	8888402_16510541	14815096	14828812	7	13716	No	No	0	0	1	1	1	1	0	1	0
Chr4	8888402_16510541	14830665	14834994	4	4329	No	No	0	0	0	1	1	1	0	0	1
Chr4	8888402_16510541	14837838	14837838	1	0	No	No	0	1	0	0	0	0	1	0	1
Chr4	8888402_16510541	14840062	14847764	3	7702	No	No	0	1	1	0	0	1	0	1	0
Chr4	8888402_16510541	14850896	14851335	2	439	No	No	0	0	0	1	1	0	1	0	1
Chr4	8888402_16510541	14856454	14856454	1	0	No	No	0	0	1	1	1	0	1	0	1
Chr4	8888402_16510541	14859182	14859182	1	0	No	No	0	1	1	0	0	0	1	0	1
Chr4	8888402_16510541	14859950	14859950	1	0	No	No	0	0	1	1	1	0	1	0	1
Chr4	8888402_16510541	14870820	14878700	4	7880	No	No	0	0	0	1	1	1	0	1	0
Chr4	8888402_16510541	14883154	14887391	3	4237	No	No	0	1	1	0	0	1	0	0	1
Chr4	8888402_16510541	14900682	14900682	1	0	No	No	0	1	0	0	0	0	1	0	1
Chr4	8888402_16510541	14901743	14901743	1	0	No	No	0	0	1	1	1	0	1	0	1
Chr4	8888402_16510541	14905154	14918338	2	13184	No	No	0	1	0	0	0	1	0	1	0
Chr4	8888402_16510541	14922402	14923722	3	1320	No	No	0	1	1	0	0	0	1	0	1
Chr4	8888402_16510541	14929152	14933573	3	4421	No	No	0	0	1	1	1	1	0	0	1
Chr4	8888402_16510541	14943677	14945882	3	2205	No	No	0	0	0	1	1	1	0	0	1
Chr4	8888402_16510541	14948870	14979985	12	31115	No	No	0	1	0	0	0	1	0	1	0
Chr4	8888402_16510541	14994952	14994952	1	0	No	No	0	0	0	1	1	0	1	0	1
Chr4	8888402_16510541	15005021	15005021	1	0	No	No	0	1	0	0	0	0	1	0	1
Chr4	8888402_16510541	15011667	15078345	19	66678	No	No	0	0	1	1	1	1	0	1	0
Chr4	8888402_16510541	15092860	15123548	16	30688	No	No	0	0	0	1	1	1	0	1	0
Chr4	8888402_16510541	15104744	15104744	1	0	No	No	0	1	0	0	0	0	1	0	1
Chr4	8888402_16510541	15130136	15132777	2	2641	No	No	0	1	1	0	0	1	0	0	1
Chr4	8888402_16510541	15143992	15147800	4	3808	No	No	0	1	0	0	0	1	0	0	1
Chr4	8888402_16510541	15150945	15155120	2	4175	No	No	0	0	0	1	1	1	0	0	1
Chr4	8888402_16510541	15161077	15168339	3	7262	No	No	0	0	1	1	1	1	0	1	0
Chr4	8888402_16510541	15171594	15192590	9	20996	No	No	0	1	1	0	0	1	0	1	0
Chr4	8888402_16510541	15209748	15236725	5	26977	No	No	0	1	0	0	0	1	0	1	0
Chr4	8888402_16510541	15240286	15257837	6	17551	No	No	0	1	1	0	0	1	0	1	0
Chr4	8888402_16510541	15261028	15261028	1	0	No	No	0	0	1	1	1	0	1	0	1
Chr4	8888402_16510541	15262031	15262505	2	474	No	No	0	1	0	0	0	0	1	0	1
Chr4	8888402_16510541	15267993	15267993	1	0	No	No	0	0	0	1	1	0	1	0	1
Chr4	8888402_16510541	15278107	15283071	3	4964	No	No	0	1	0	0	0	1	0	0	1
Chr4	8888402_16510541	15297291	15297853	3	562	No	No	0	1	1	0	0	0	1	0	1
Chr4	8888402_16510541	15307494	15307494	1	0	No	No	0	1	0	0	0	0	1	0	1
Chr4	8888402_16510541	15310172	15310172	1	0	No	No	0	1	1	0	0	0	1	0	1
Chr4	8888402_16510541	15319844	15320467	2	623	No	No	0	1	1	0	1	0	1	0	1
Chr4	8888402_16510541	15328590	15330738	4	2148	No	No	0	0	0	1	0	1	0	0	1
Chr4	8888402_16510541	15339182	15351580	8	12398	No	No	0	1	0	0	1	1	0	1	0
Chr4	8888402_16510541	15353338	15353338	1	0	No	No	0	1	1	0	1	0	1	0	1
Chr4	8888402_16510541	15357247	15357247	1	0	No	No	0	0	1	0	0	0	1	0	1
Chr4	8888402_16510541	15369287	15369287	1	0	No	No	0	0	1	1	0	0	1	0	1
Chr4	8888402_16510541	15383554	15404071	9	20517	No	No	0	1	1	0	1	1	0	1	0
Chr4	8888402_16510541	15412030	15414941	2	2911	No	No	0	0	0	1	0	1	0	0	1
Chr4	8888402_16510541	15423719	15423719	1	0	No	No	0	1	1	0	1	0	1	0	1
Chr4	8888402_16510541	15428389	15439496	5	11107	No	No	0	1	1	0	0	1	0	1	0
Chr4	8888402_16510541	15442084	15442084	1	0	No	No	0	0	1	1	1	0	1	0	1
Chr4	8888402_16510541	15447267	15447267	1	0	No	No	0	1	1	1	1	0	1	0	1
Chr4	8888402_16510541	15466671	15497255	10	30584	No	No	0	1	0	0	0	1	0	1	0
Chr4	8888402_16510541	15502102	15502102	1	0	No	No	0	0	1	1	1	0	1	0	1
Chr4	8888402_16510541	15514489	15514489	1	0	No	No	0	0	0	1	1	0	1	0	1
Chr4	8888402_16510541	15521002	15521002	1	0	No	No	0	1	1	0	0	0	1	0	1
Chr4	8888402_16510541	15528245	15528245	1	0	No	No	0	0	0	1	1	0	1	0	1
Chr4	8888402_16510541	15532676	15558880	5	26204	No	No	0	0	1	1	1	1	0	1	0
Chr4	8888402_16510541	15575845	15575845	1	0	No	No	0	0	0	1	1	0	1	0	1
Chr4	8888402_16510541	15577273	15613774	11	36501	No	No	0	0	0	1	0	1	0	1	0
Chr4	8888402_16510541	15597567	15597567	1	0	No	No	0	0	0	0	0	0	1	0	1
Chr4	8888402_16510541	15600222	15600222	1	0	No	No	0	1	0	0	1	0	1	0	1
Chr4	8888402_16510541	15633635	15637692	2	4057	No	No	0	1	0	0	1	1	0	0	1
Chr4	8888402_16510541	15639533	15642174	3	2641	No	No	0	1	1	0	1	1	0	0	1
Chr4	8888402_16510541	15652791	15658919	2	6128	No	No	0	0	0	1	0	1	0	1	0
Chr4	8888402_16510541	15660356	15660356	1	0	No	No	0	1	0	1	1	0	1	0	1
Chr4	8888402_16510541	15660760	15662694	2	1934	No	No	0	1	0	0	1	1	0	0	1
Chr4	8888402_16510541	15666558	15694867	8	28309	No	No	0	1	1	0	1	1	0	1	0
Chr4	8888402_16510541	15674355	15674355	1	0	No	No	0	0	1	0	0	0	1	0	1
Chr4	8888402_16510541	15698798	15718879	8	20081	No	No	0	0	1	1	0	1	0	1	0
Chr4	8888402_16510541	15734799	15757195	4	22396	No	No	0	1	0	0	1	1	0	1	0
Chr4	8888402_16510541	15772180	15776501	3	4321	No	No	0	0	1	1	0	1	0	0	1
Chr4	8888402_16510541	15778681	15791326	4	12645	No	No	0	1	1	0	1	1	0	1	0
Chr4	8888402_16510541	15799678	15803994	3	4316	No	No	0	0	1	1	0	1	0	0	1
Chr4	8888402_16510541	15810272	15854294	15	44022	No	No	0	1	1	0	1	1	0	1	0
Chr4	8888402_16510541	15827894	15827894	1	0	No	No	0	0	0	1	0	0	1	0	1
Chr4	8888402_16510541	15858087	15858087	1	0	No	No	0	0	1	1	0	0	1	0	1
Chr4	8888402_16510541	15863477	15874401	3	10924	No	No	0	1	0	0	1	1	0	1	0
Chr4	8888402_16510541	15890200	15890200	1	0	No	No	0	0	0	0	1	0	1	0	1
Chr4	8888402_16510541	15891921	15891921	1	0	No	No	0	0	1	0	1	0	1	0	1
Chr4	8888402_16510541	15893505	15900749	2	7244	No	No	0	1	1	1	0	1	0	1	0
Chr4	8888402_16510541	15910584	15910946	2	362	No	No	0	1	0	1	0	0	1	0	1
Chr4	8888402_16510541	15916427	15916427	1	0	No	No	0	0	0	0	1	0	1	0	1
Chr4	8888402_16510541	15942035	15975568	11	33533	No	No	0	0	1	0	0	1	0	1	0
Chr4	8888402_16510541	16002250	16012544	8	10294	No	No	0	1	0	1	1	1	0	1	0
Chr4	8888402_16510541	16029247	16037768	5	8521	No	No	0	0	1	0	0	1	0	1	0
Chr4	8888402_16510541	16038828	16047782	3	8954	No	No	0	0	0	0	0	1	0	1	0
Chr4	8888402_16510541	16055718	16109399	4	53681	No	No	0	1	0	1	1	1	0	1	0
Chr4	8888402_16510541	16123202	16123202	1	0	No	No	0	0	1	0	1	0	1	0	1
Chr4	8888402_16510541	16136153	16136153	1	0	No	No	0	1	1	1	0	0	1	0	1
Chr4	8888402_16510541	16156827	16156929	2	102	No	No	0	1	0	1	0	0	1	0	1
Chr4	8888402_16510541	16159637	16182728	5	23091	No	No	0	1	1	1	0	1	0	1	0
Chr4	8888402_16510541	16195715	16198087	2	2372	No	No	0	1	0	1	0	1	0	0	1
Chr4	8888402_16510541	16211499	16272980	9	61481	No	No	0	0	0	0	1	1	0	1	0
Chr4	8888402_16510541	16255910	16255910	1	0	No	No	0	1	0	1	0	0	1	0	1
Chr4	8888402_16510541	16284617	16285002	3	385	No	No	0	0	0	0	0	0	1	0	1
Chr4	8888402_16510541	16289071	16303266	2	14195	No	No	0	0	1	0	0	1	0	1	0
Chr4	8888402_16510541	16312626	16324429	7	11803	No	No	0	1	1	1	1	1	0	1	0
Chr4	8888402_16510541	16333213	16335655	3	2442	No	No	0	0	1	0	0	1	0	0	1
Chr4	8888402_16510541	16338423	16401133	11	62710	No	No	0	1	0	1	1	1	0	1	0
Chr4	8888402_16510541	16344918	16346188	2	1270	No	No	0	0	0	0	0	0	1	0	1
Chr4	8888402_16510541	16360223	16360223	1	0	No	No	0	0	1	0	0	0	1	0	1
Chr4	8888402_16510541	16368124	16368124	1	0	No	No	0	1	1	1	1	0	1	0	1
Chr4	8888402_16510541	16410621	16432905	13	22284	No	No	0	0	1	0	0	1	0	1	0
Chr4	8888402_16510541	16434435	16454604	5	20169	No	No	0	1	0	1	1	1	0	1	0
Chr4	8888402_16510541	16457841	16483884	6	26043	No	No	0	1	1	1	1	1	0	1	0
Chr4	8888402_16510541	16485898	16498380	4	12482	No	Yes	0	1	0	1	1	1	0	1	0
Chr4	16573495_17779965	16964128	17332568	108	368440	No	No	0	1	1	1	0	1	0	1	0
Chr4	16573495_17779965	17339236	17357817	7	18581	No	No	0	1	0	1	0	1	0	1	0
Chr4	16573495_17779965	17365466	17427525	25	62059	No	No	0	0	0	0	1	1	0	1	0
Chr4	16573495_17779965	17434131	17446182	4	12051	No	No	0	1	0	1	0	1	0	1	0
Chr4	16573495_17779965	17450098	17514745	24	64647	No	No	0	0	1	0	1	1	0	1	0
Chr4	16573495_17779965	17517814	17552774	7	34960	No	No	0	1	0	1	0	1	0	1	0
Chr4	16573495_17779965	17556705	17574044	10	17339	No	No	0	0	1	0	1	1	0	1	0
Chr4	16573495_17779965	17578528	17578528	1	0	No	No	0	0	0	0	1	0	1	0	1
Chr4	16573495_17779965	17580165	17583363	3	3198	No	No	0	1	1	1	0	1	0	0	1
Chr4	16573495_17779965	17591975	17596527	4	4552	No	No	0	1	0	1	0	1	0	0	1
Chr4	16573495_17779965	17597611	17597611	1	0	No	No	0	0	0	0	0	0	1	0	1
Chr4	16573495_17779965	17604806	17684521	30	79715	No	No	0	0	1	0	1	1	0	1	0
Chr4	16573495_17779965	17687164	17697842	6	10678	No	No	0	0	0	0	1	1	0	1	0
Chr4	16573495_17779965	17697949	17703783	7	5834	No	No	0	0	1	0	1	1	0	1	0
Chr4	16573495_17779965	17715196	17715196	1	0	No	No	0	0	0	0	1	0	1	0	1
Chr4	16573495_17779965	17723262	17723584	2	322	No	No	0	0	1	0	1	0	1	0	1
Chr4	16573495_17779965	17725469	17728106	3	2637	No	No	0	1	0	1	0	1	0	0	1
Chr4	16573495_17779965	17732233	17759305	7	27072	No	No	0	0	1	0	1	1	0	1	0
Chr4	16573495_17779965	17765214	17767537	2	2323	No	Yes	0	1	0	1	0	1	0	0	1
Chr5	33907_5906299	560271	675247	38	114976	No	No	0	1	0	0	1	1	0	1	0
Chr5	33907_5906299	676771	976174	65	299403	No	No	0	1	1	0	1	1	0	1	0
Chr5	33907_5906299	985235	1388861	150	403626	No	No	0	1	0	0	1	1	0	1	0
Chr5	33907_5906299	1406210	1500428	18	94218	No	No	0	0	0	1	0	1	0	1	0
Chr5	33907_5906299	1514147	1545337	11	31190	No	No	0	1	0	0	1	1	0	1	0
Chr5	33907_5906299	1548115	1668984	33	120869	No	No	0	0	0	1	0	1	0	1	0
Chr5	33907_5906299	1673634	1687979	6	14345	No	No	0	1	0	0	1	1	0	1	0
Chr5	33907_5906299	1692215	1719714	15	27499	No	No	0	0	0	1	0	1	0	1	0
Chr5	33907_5906299	1723577	1723577	1	0	No	No	0	1	0	1	1	0	1	0	1
Chr5	33907_5906299	1731898	1768682	13	36784	No	No	0	1	0	0	1	1	0	1	0
Chr5	33907_5906299	1772606	1845679	16	73073	No	No	0	0	0	1	0	1	0	1	0
Chr5	33907_5906299	1857458	1858462	2	1004	No	No	0	0	1	1	0	0	1	0	1
Chr5	33907_5906299	1867745	1899611	7	31866	No	No	0	1	1	0	1	1	0	1	0
Chr5	33907_5906299	1907184	1963625	17	56441	No	No	0	0	1	1	0	1	0	1	0
Chr5	33907_5906299	1970864	2004055	9	33191	No	No	0	0	0	1	0	1	0	1	0
Chr5	33907_5906299	2026308	2031087	3	4779	No	No	0	0	1	1	0	1	0	0	1
Chr5	33907_5906299	2049841	2082291	6	32450	No	No	0	1	1	0	1	1	0	1	0
Chr5	33907_5906299	2085900	2115689	8	29789	No	No	0	1	0	0	1	1	0	1	0
Chr5	33907_5906299	2126705	2128214	2	1509	No	No	0	0	0	1	0	1	0	0	1
Chr5	33907_5906299	2131856	2169177	11	37321	No	No	0	1	0	0	1	1	0	1	0
Chr5	33907_5906299	2189119	2203037	3	13918	No	No	0	0	0	1	0	1	0	1	0
Chr5	33907_5906299	2221577	2239087	10	17510	No	No	0	0	1	1	0	1	0	1	0
Chr5	33907_5906299	2246394	2259323	9	12929	No	No	0	1	0	0	1	1	0	1	0
Chr5	33907_5906299	2267536	2280300	2	12764	No	No	0	0	1	1	0	1	0	1	0
Chr5	33907_5906299	2288734	2347771	17	59037	No	No	0	1	1	0	1	1	0	1	0
Chr5	33907_5906299	2361710	2577242	78	215532	No	No	0	0	1	0	0	1	0	1	0
Chr5	33907_5906299	2469685	2469685	1	0	No	No	0	1	1	1	0	0	1	0	1
Chr5	33907_5906299	2579853	2625719	23	45866	No	No	0	1	0	1	0	1	0	1	0
Chr5	33907_5906299	2627192	2662386	12	35194	No	No	0	1	1	1	0	1	0	1	0
Chr5	33907_5906299	2673581	2713331	15	39750	No	No	0	0	1	0	1	1	0	1	0
Chr5	33907_5906299	2716552	2716552	1	0	No	No	0	1	1	1	1	0	1	0	1
Chr5	33907_5906299	2717830	2916728	78	198898	No	No	0	1	1	1	0	1	0	1	0
Chr5	33907_5906299	2864200	2864200	1	0	No	No	0	1	1	1	1	0	1	0	1
Chr5	33907_5906299	2889718	2889718	1	0	No	No	0	1	0	1	0	0	1	0	1
Chr5	33907_5906299	2924865	2950836	6	25971	No	No	0	0	1	0	1	1	0	1	0
Chr5	33907_5906299	2955015	2955574	2	559	No	No	0	1	1	1	0	0	1	0	1
Chr5	33907_5906299	2967289	3008715	15	41426	No	No	0	1	1	0	0	1	0	1	0
Chr5	33907_5906299	2993450	2993450	1	0	No	No	0	0	1	0	0	0	1	0	1
Chr5	33907_5906299	3017991	3040688	10	22697	No	No	0	0	1	1	1	1	0	1	0
Chr5	33907_5906299	3041583	3048647	4	7064	No	No	0	1	1	0	0	1	0	1	0
Chr5	33907_5906299	3056911	3081858	9	24947	No	No	0	1	0	0	0	1	0	1	0
Chr5	33907_5906299	3082671	3082671	1	0	No	No	0	1	1	0	0	0	1	0	1
Chr5	33907_5906299	3095444	3095444	1	0	No	No	0	0	0	1	1	0	1	0	1
Chr5	33907_5906299	3103984	3119533	3	15549	No	No	0	1	1	0	0	1	0	1	0
Chr5	33907_5906299	3124495	3146056	7	21561	No	No	0	0	0	1	0	1	0	1	0
Chr5	33907_5906299	3150736	3157422	2	6686	No	No	0	1	0	0	0	1	0	1	0
Chr5	33907_5906299	3160648	3183822	3	23174	No	No	0	1	1	0	0	1	0	1	0
Chr5	33907_5906299	3186831	3209455	13	22624	No	No	0	1	0	0	0	1	0	1	0
Chr5	33907_5906299	3219436	3219436	1	0	No	No	0	1	0	1	0	0	1	0	1
Chr5	33907_5906299	3225713	3245265	4	19552	No	No	0	0	0	1	0	1	0	1	0
Chr5	33907_5906299	3250428	3282958	4	32530	No	No	0	1	1	0	1	1	0	1	0
Chr5	33907_5906299	3284169	3351533	14	67364	No	No	0	0	1	1	0	1	0	1	0
Chr5	33907_5906299	3331287	3331287	1	0	No	No	0	1	1	0	0	0	1	0	1
Chr5	33907_5906299	3359163	3364751	4	5588	No	No	0	1	1	0	0	1	0	1	0
Chr5	33907_5906299	3377722	3390330	5	12608	No	No	0	0	1	1	0	1	0	1	0
Chr5	33907_5906299	3400706	3412819	7	12113	No	No	0	1	0	0	1	1	0	1	0
Chr5	33907_5906299	3416059	3422994	5	6935	No	No	0	0	1	1	0	1	0	1	0
Chr5	33907_5906299	3424532	3438470	5	13938	No	No	0	1	1	0	1	1	0	1	0
Chr5	33907_5906299	3442445	3461010	7	18565	No	No	0	0	1	1	0	1	0	1	0
Chr5	33907_5906299	3472678	3494675	5	21997	No	No	0	1	1	0	1	1	0	1	0
Chr5	33907_5906299	3504496	3509560	4	5064	No	No	0	0	1	1	0	1	0	1	0
Chr5	33907_5906299	3518729	3518729	1	0	No	No	0	0	0	0	0	0	1	0	1
Chr5	33907_5906299	3524961	3527700	2	2739	No	No	0	0	0	0	1	1	0	0	1
Chr5	33907_5906299	3559875	3570761	3	10886	No	No	0	0	1	0	1	1	0	1	0
Chr5	33907_5906299	3573223	3575105	2	1882	No	No	0	0	0	0	1	1	0	0	1
Chr5	33907_5906299	3582245	3582245	1	0	No	No	0	1	1	1	0	0	1	0	1
Chr5	33907_5906299	3589542	3603854	2	14312	No	No	0	0	1	0	1	1	0	1	0
Chr5	33907_5906299	3625873	3625873	1	0	No	No	0	0	0	0	1	0	1	0	1
Chr5	33907_5906299	3627858	3674752	9	46894	No	No	0	1	0	1	0	1	0	1	0
Chr5	33907_5906299	3691387	3717880	5	26493	No	No	0	0	1	0	0	1	0	1	0
Chr5	33907_5906299	3775819	3789612	2	13793	No	No	0	0	0	0	0	1	0	1	0
Chr5	33907_5906299	3792768	3793425	3	657	No	No	0	1	0	1	1	0	1	0	1
Chr5	33907_5906299	3802314	3838555	5	36241	No	No	0	1	1	1	1	1	0	1	0
Chr5	33907_5906299	3840826	3840826	1	0	No	No	0	1	0	1	1	0	1	0	1
Chr5	33907_5906299	3850303	3850303	1	0	No	No	0	0	0	0	0	0	1	0	1
Chr5	33907_5906299	3854489	3931249	15	76760	No	No	0	1	0	1	0	1	0	1	0
Chr5	33907_5906299	3869036	3869795	2	759	No	No	0	0	0	0	1	0	1	0	1
Chr5	33907_5906299	3933258	3937026	2	3768	No	No	0	0	0	0	1	1	0	0	1
Chr5	33907_5906299	3939063	3947234	4	8171	No	No	0	0	1	0	1	1	0	1	0
Chr5	33907_5906299	3956615	4006510	7	49895	No	No	0	1	1	1	0	1	0	1	0
Chr5	33907_5906299	3977156	3977156	1	0	No	No	0	0	1	0	1	0	1	0	1
Chr5	33907_5906299	4008166	4017254	7	9088	No	No	0	1	0	1	0	1	0	1	0
Chr5	33907_5906299	4022336	4042083	6	19747	No	No	0	0	0	0	1	1	0	1	0
Chr5	33907_5906299	4049599	4072129	5	22530	No	No	0	1	0	1	0	1	0	1	0
Chr5	33907_5906299	4083549	4101196	6	17647	No	No	0	0	0	0	1	1	0	1	0
Chr5	33907_5906299	4106602	4109698	3	3096	No	No	0	1	0	1	0	1	0	0	1
Chr5	33907_5906299	4116670	4125940	5	9270	No	No	0	1	1	1	0	1	0	1	0
Chr5	33907_5906299	4137955	4137955	1	0	No	No	0	1	0	1	0	0	1	0	1
Chr5	33907_5906299	4167795	4200227	7	32432	No	No	0	0	1	0	1	1	0	1	0
Chr5	33907_5906299	4204734	4220123	8	15389	No	No	0	1	1	1	0	1	0	1	0
Chr5	33907_5906299	4227632	4243379	4	15747	No	No	0	1	0	1	0	1	0	1	0
Chr5	33907_5906299	4244163	4286260	8	42097	No	No	0	1	1	1	0	1	0	1	0
Chr5	33907_5906299	4259924	4259924	1	0	No	No	0	0	1	0	1	0	1	0	1
Chr5	33907_5906299	4267775	4267775	1	0	No	No	0	0	1	0	0	0	1	0	1
Chr5	33907_5906299	4286719	4323594	7	36875	No	No	0	1	0	1	1	1	0	1	0
Chr5	33907_5906299	4335804	4440197	15	104393	No	No	0	0	0	0	0	1	0	1	0
Chr5	33907_5906299	4362853	4364193	2	1340	No	No	0	1	0	1	1	0	1	0	1
Chr5	33907_5906299	4378662	4378662	1	0	No	No	0	0	1	0	0	0	1	0	1
Chr5	33907_5906299	4379101	4379101	1	0	No	No	0	0	0	0	0	0	1	0	1
Chr5	33907_5906299	4381214	4381214	1	0	No	No	0	0	1	0	0	0	1	0	1
Chr5	33907_5906299	4383403	4383403	1	0	No	No	0	1	1	1	1	0	1	0	1
Chr5	33907_5906299	4440392	4460294	6	19902	No	No	0	1	0	1	1	1	0	1	0
Chr5	33907_5906299	4462648	4486191	4	23543	No	No	0	0	0	0	0	1	0	1	0
Chr5	33907_5906299	4491397	4491397	1	0	No	No	0	1	1	1	0	0	1	0	1
Chr5	33907_5906299	4494680	4507693	4	13013	No	No	0	0	1	0	1	1	0	1	0
Chr5	33907_5906299	4510728	4513313	2	2585	No	No	0	1	1	1	0	1	0	0	1
Chr5	33907_5906299	4528409	4532820	3	4411	No	No	0	0	1	0	1	1	0	0	1
Chr5	33907_5906299	4538049	4594079	15	56030	No	No	0	1	0	1	0	1	0	1	0
Chr5	33907_5906299	4606495	4610642	2	4147	No	No	0	0	0	0	1	1	0	0	1
Chr5	33907_5906299	4616001	4627501	6	11500	No	No	0	1	0	1	0	1	0	1	0
Chr5	33907_5906299	4639739	4664936	8	25197	No	No	0	1	1	1	0	1	0	1	0
Chr5	33907_5906299	4670680	4676805	4	6125	No	No	0	1	0	1	0	1	0	1	0
Chr5	33907_5906299	4677747	4695864	6	18117	No	No	0	1	1	1	1	1	0	1	0
Chr5	33907_5906299	4709358	4717517	4	8159	No	No	0	1	0	1	1	1	0	1	0
Chr5	33907_5906299	4729017	4741023	6	12006	No	No	0	1	1	1	1	1	0	1	0
Chr5	33907_5906299	4743207	4761185	8	17978	No	No	0	0	1	0	0	1	0	1	0
Chr5	33907_5906299	4767920	4767920	1	0	No	No	0	1	1	1	1	0	1	0	1
Chr5	33907_5906299	4775024	4775024	1	0	No	No	0	1	0	1	1	0	1	0	1
Chr5	33907_5906299	4780793	4814158	7	33365	No	No	0	0	0	0	0	1	0	1	0
Chr5	33907_5906299	4785600	4786420	2	820	No	No	0	1	0	1	1	0	1	0	1
Chr5	33907_5906299	4816452	4816452	1	0	No	No	0	0	1	0	0	0	1	0	1
Chr5	33907_5906299	4824051	4868273	7	44222	No	No	0	1	0	1	1	1	0	1	0
Chr5	33907_5906299	4870043	4901440	3	31397	No	No	0	0	0	0	0	1	0	1	0
Chr5	33907_5906299	4934004	4939213	5	5209	No	No	0	1	0	1	1	1	0	1	0
Chr5	33907_5906299	4957587	4957657	2	70	No	No	0	1	0	0	0	0	1	0	1
Chr5	33907_5906299	4962246	4962246	1	0	No	No	0	1	0	1	1	0	1	0	1
Chr5	33907_5906299	4964763	4964763	1	0	No	No	0	0	0	1	1	0	1	0	1
Chr5	33907_5906299	4966854	4966854	1	0	No	No	0	1	0	0	0	0	1	0	1
Chr5	33907_5906299	4967957	4982555	4	14598	No	No	0	0	0	1	1	1	0	1	0
Chr5	33907_5906299	4988442	5005568	8	17126	No	No	0	1	0	0	0	1	0	1	0
Chr5	33907_5906299	5019885	5041762	5	21877	No	No	0	0	0	1	1	1	0	1	0
Chr5	33907_5906299	5058545	5065828	3	7283	No	No	0	0	1	1	1	1	0	1	0
Chr5	33907_5906299	5068096	5071165	4	3069	No	No	0	0	0	1	1	1	0	0	1
Chr5	33907_5906299	5084574	5103437	2	18863	No	No	0	1	1	1	0	1	0	1	0
Chr5	33907_5906299	5104502	5121913	5	17411	No	No	0	1	0	1	0	1	0	1	0
Chr5	33907_5906299	5129525	5148278	11	18753	No	No	0	1	1	1	0	1	0	1	0
Chr5	33907_5906299	5152695	5152695	1	0	No	No	0	1	0	1	0	0	1	0	1
Chr5	33907_5906299	5154657	5167533	7	12876	No	No	0	0	0	0	1	1	0	1	0
Chr5	33907_5906299	5177620	5180441	4	2821	No	No	0	1	0	1	0	1	0	0	1
Chr5	33907_5906299	5184491	5196781	4	12290	No	No	0	0	0	0	1	1	0	1	0
Chr5	33907_5906299	5201896	5291400	30	89504	No	No	0	1	0	1	0	1	0	1	0
Chr5	33907_5906299	5297886	5350188	11	52302	No	No	0	1	1	1	1	1	0	1	0
Chr5	33907_5906299	5352284	5416529	27	64245	No	No	0	1	0	1	0	1	0	1	0
Chr5	33907_5906299	5419485	5435810	7	16325	No	No	0	1	1	1	0	1	0	1	0
Chr5	33907_5906299	5452722	5460298	4	7576	No	No	0	1	0	1	0	1	0	1	0
Chr5	33907_5906299	5462480	5486990	7	24510	No	No	0	0	0	0	1	1	0	1	0
Chr5	33907_5906299	5489140	5491972	2	2832	No	No	0	1	0	1	0	1	0	0	1
Chr5	33907_5906299	5509651	5515338	2	5687	No	No	0	0	0	0	1	1	0	1	0
Chr5	33907_5906299	5521357	5529082	4	7725	No	No	0	1	0	1	0	1	0	1	0
Chr5	33907_5906299	5538589	5538589	1	0	No	No	0	1	1	1	0	0	1	0	1
Chr5	33907_5906299	5559336	5593285	4	33949	No	No	0	0	0	0	0	1	0	1	0
Chr5	33907_5906299	5618393	5646841	5	28448	No	No	0	1	0	1	1	1	0	1	0
Chr5	33907_5906299	5649033	5649033	1	0	No	No	0	1	1	1	1	0	1	0	1
Chr5	33907_5906299	5656239	5668783	2	12544	No	No	0	0	1	0	0	1	0	1	0
Chr5	33907_5906299	5692043	5695994	3	3951	No	No	0	0	0	0	0	1	0	0	1
Chr5	33907_5906299	5697095	5732850	5	35755	No	No	0	1	0	1	1	1	0	1	0
Chr5	33907_5906299	5740513	5784084	10	43571	No	No	0	1	1	1	1	1	0	1	0
Chr5	33907_5906299	5803291	5803351	2	60	No	No	0	0	1	0	0	0	1	0	1
Chr5	33907_5906299	5829063	5829063	1	0	No	No	0	0	0	0	0	0	1	0	1
Chr5	33907_5906299	5832401	5834176	4	1775	No	No	0	0	1	0	0	1	0	0	1
Chr5	33907_5906299	5844732	5848868	2	4136	No	No	0	1	1	1	0	1	0	0	1
Chr5	33907_5906299	5859702	5865323	5	5621	No	No	0	1	0	1	0	1	0	1	0
Chr5	33907_5906299	5871744	5888148	5	16404	No	Yes	0	1	1	1	0	1	0	1	0
Chr5	5906400_7129113	6608438	6621855	3	13417	No	No	0	0	0	0	1	1	0	1	0
Chr5	5906400_7129113	6631385	6875142	56	243757	No	No	0	0	1	0	1	1	0	1	0
Chr5	5906400_7129113	6878378	6904676	11	26298	No	No	0	1	1	1	0	1	0	1	0
Chr5	5906400_7129113	6906202	6922422	9	16220	No	No	0	1	0	1	0	1	0	1	0
Chr5	5906400_7129113	6929602	6986253	18	56651	No	No	0	1	1	1	0	1	0	1	0
Chr5	5906400_7129113	6992132	7058407	18	66275	No	No	0	0	1	0	1	1	0	1	0
Chr5	5906400_7129113	7061698	7069338	2	7640	No	No	0	0	0	0	1	1	0	1	0
Chr5	5906400_7129113	7070650	7070713	3	63	No	No	0	1	0	1	1	0	1	0	1
Chr5	5906400_7129113	7075576	7116305	7	40729	No	Yes	0	1	0	1	0	1	0	1	0
Chr5	7752729_12822298	8839870	9576389	201	736519	No	No	0	1	0	0	1	1	0	1	0
Chr5	7752729_12822298	9582486	10206999	163	624513	No	No	0	1	1	0	1	1	0	1	0
Chr5	7752729_12822298	9987401	9987401	1	0	No	No	0	1	0	0	1	0	1	0	1
Chr5	7752729_12822298	10210466	10237460	18	26994	No	No	0	0	1	1	0	1	0	1	0
Chr5	7752729_12822298	10241990	10349709	43	107719	No	No	0	1	1	0	1	1	0	1	0
Chr5	7752729_12822298	10353941	10653563	123	299622	No	No	0	0	1	1	0	1	0	1	0
Chr5	7752729_12822298	10654883	10750308	27	95425	No	No	0	0	0	1	0	1	0	1	0
Chr5	7752729_12822298	10753501	10817743	22	64242	No	No	0	1	1	0	1	1	0	1	0
Chr5	7752729_12822298	10819226	11154174	107	334948	No	No	0	1	0	0	1	1	0	1	0
Chr5	7752729_12822298	11158207	11368548	48	210341	No	No	0	0	0	1	0	1	0	1	0
Chr5	7752729_12822298	11198946	11198946	1	0	No	No	0	1	0	0	1	0	1	0	1
Chr5	7752729_12822298	11390892	11434872	11	43980	No	No	0	1	0	0	1	1	0	1	0
Chr5	7752729_12822298	11445315	11464891	11	19576	No	No	0	1	1	0	1	1	0	1	0
Chr5	7752729_12822298	11474964	11505815	11	30851	No	No	0	1	0	0	1	1	0	1	0
Chr5	7752729_12822298	11518396	11563888	22	45492	No	No	0	0	0	1	0	1	0	1	0
Chr5	7752729_12822298	11564847	11569932	4	5085	No	No	0	1	1	0	1	1	0	1	0
Chr5	7752729_12822298	11577022	11719867	37	142845	No	No	0	0	1	1	0	1	0	1	0
Chr5	7752729_12822298	11720552	11755365	14	34813	No	No	0	0	0	1	0	1	0	1	0
Chr5	7752729_12822298	11759512	11772154	6	12642	No	No	0	1	0	0	1	1	0	1	0
Chr5	7752729_12822298	11773191	11907234	53	134043	No	No	0	0	1	1	0	1	0	1	0
Chr5	7752729_12822298	11915285	12035316	41	120031	No	No	0	0	0	1	0	1	0	1	0
Chr5	7752729_12822298	11992971	11993242	2	271	No	No	0	1	0	0	1	0	1	0	1
Chr5	7752729_12822298	12041647	12147379	33	105732	No	No	0	1	1	0	1	1	0	1	0
Chr5	7752729_12822298	12153969	12158771	6	4802	No	No	0	0	1	1	0	1	0	0	1
Chr5	7752729_12822298	12165960	12202116	11	36156	No	No	0	1	1	0	1	1	0	1	0
Chr5	7752729_12822298	12203278	12212122	4	8844	No	No	0	0	0	1	1	1	0	1	0
Chr5	7752729_12822298	12222256	12321243	29	98987	No	No	0	1	1	0	0	1	0	1	0
Chr5	7752729_12822298	12327584	12397302	19	69718	No	No	0	0	1	1	1	1	0	1	0
Chr5	7752729_12822298	12399554	12421316	8	21762	No	No	0	1	0	0	0	1	0	1	0
Chr5	7752729_12822298	12427960	12443726	6	15766	No	No	0	1	0	1	0	1	0	1	0
Chr5	7752729_12822298	12445163	12458997	10	13834	No	No	0	0	0	0	1	1	0	1	0
Chr5	7752729_12822298	12464271	12560569	31	96298	No	No	0	1	1	1	0	1	0	1	0
Chr5	7752729_12822298	12564109	12571904	3	7795	No	No	0	0	0	0	1	1	0	1	0
Chr5	7752729_12822298	12586555	12588815	2	2260	No	No	0	1	0	1	0	1	0	0	1
Chr5	7752729_12822298	12599833	12646726	22	46893	No	No	0	0	0	0	1	1	0	1	0
Chr5	7752729_12822298	12653688	12734153	35	80465	No	No	0	0	1	0	1	1	0	1	0
Chr5	7752729_12822298	12737926	12740247	2	2321	No	No	0	0	0	0	1	1	0	0	1
Chr5	7752729_12822298	12743094	12787003	18	43909	No	No	0	1	0	1	0	1	0	1	0
Chr5	7752729_12822298	12797420	12811476	4	14056	No	Yes	0	0	0	0	1	1	0	1	0
Chr5	12837874_17426468	12920768	12945785	11	25017	No	No	0	1	0	1	0	1	0	1	0
Chr5	12837874_17426468	12937013	12938193	3	1180	No	No	0	0	0	0	1	0	1	0	1
Chr5	12837874_17426468	12945976	12970634	7	24658	No	No	0	0	1	0	1	1	0	1	0
Chr5	12837874_17426468	12980428	12982391	2	1963	No	No	0	1	1	1	0	1	0	0	1
Chr5	12837874_17426468	12984408	12990925	5	6517	No	No	0	0	0	0	1	1	0	1	0
Chr5	12837874_17426468	12994661	13015733	9	21072	No	No	0	1	0	1	0	1	0	1	0
Chr5	12837874_17426468	13017441	13017441	1	0	No	No	0	0	1	0	1	0	1	0	1
Chr5	12837874_17426468	13023231	13023231	1	0	No	No	0	1	1	1	1	0	1	0	1
Chr5	12837874_17426468	13039391	13093060	17	53669	No	No	0	1	1	1	0	1	0	1	0
Chr5	12837874_17426468	13110456	13137375	9	26919	No	No	0	0	1	0	1	1	0	1	0
Chr5	12837874_17426468	13137732	13137732	1	0	No	No	0	0	0	0	1	0	1	0	1
Chr5	12837874_17426468	13144126	13158984	5	14858	No	No	0	1	0	1	0	1	0	1	0
Chr5	12837874_17426468	13161228	13164221	3	2993	No	No	0	1	1	1	0	1	0	0	1
Chr5	12837874_17426468	13165583	13165583	1	0	No	No	0	1	0	1	0	0	1	0	1
Chr5	12837874_17426468	13168796	13216581	13	47785	No	No	0	0	0	0	1	1	0	1	0
Chr5	12837874_17426468	13218499	13226291	5	7792	No	No	0	0	1	0	1	1	0	1	0
Chr5	12837874_17426468	13228343	13228343	1	0	No	No	0	1	0	1	0	0	1	0	1
Chr5	12837874_17426468	13229241	13234344	2	5103	No	No	0	0	0	0	1	1	0	1	0
Chr5	12837874_17426468	13235223	13235764	2	541	No	No	0	0	1	0	1	0	1	0	1
Chr5	12837874_17426468	13248771	13248771	1	0	No	No	0	0	0	0	1	0	1	0	1
Chr5	12837874_17426468	13250499	13301121	14	50622	No	No	0	0	1	0	1	1	0	1	0
Chr5	12837874_17426468	13305784	13426544	30	120760	No	No	0	1	1	1	0	1	0	1	0
Chr5	12837874_17426468	13439793	13441614	3	1821	No	No	0	0	0	0	1	1	0	0	1
Chr5	12837874_17426468	13445010	13445010	1	0	No	No	0	1	0	1	0	0	1	0	1
Chr5	12837874_17426468	13455267	13456447	2	1180	No	No	0	0	0	0	1	0	1	0	1
Chr5	12837874_17426468	13461353	13461353	1	0	No	No	0	0	1	0	1	0	1	0	1
Chr5	12837874_17426468	13463672	13463672	1	0	No	No	0	0	0	0	1	0	1	0	1
Chr5	12837874_17426468	13472142	13472142	1	0	No	No	0	1	1	1	1	0	1	0	1
Chr5	12837874_17426468	13473565	13476032	2	2467	No	No	0	0	1	0	0	1	0	0	1
Chr5	12837874_17426468	13476843	13480416	3	3573	No	No	0	1	1	1	1	1	0	0	1
Chr5	12837874_17426468	13486523	13501044	5	14521	No	No	0	0	1	0	0	1	0	1	0
Chr5	12837874_17426468	13503519	13504194	3	675	No	No	0	0	0	0	0	0	1	0	1
Chr5	12837874_17426468	13510198	13561973	10	51775	No	No	0	1	0	1	1	1	0	1	0
Chr5	12837874_17426468	13588527	13592544	2	4017	No	No	0	0	1	0	0	1	0	0	1
Chr5	12837874_17426468	13645086	13680287	10	35201	No	No	0	1	1	1	1	1	0	1	0
Chr5	12837874_17426468	13681863	13681863	1	0	No	No	0	0	0	0	0	0	1	0	1
Chr5	12837874_17426468	13694839	13694839	1	0	No	No	0	1	1	1	1	0	1	0	1
Chr5	12837874_17426468	13704410	13714566	3	10156	No	No	0	0	1	0	0	1	0	1	0
Chr5	12837874_17426468	13733492	13775739	7	42247	No	No	0	0	0	0	0	1	0	1	0
Chr5	12837874_17426468	13752605	13752605	1	0	No	No	0	1	0	1	1	0	1	0	1
Chr5	12837874_17426468	13788109	13851359	15	63250	No	No	0	0	1	0	0	1	0	1	0
Chr5	12837874_17426468	13857026	13867169	3	10143	No	No	0	1	1	1	1	1	0	1	0
Chr5	12837874_17426468	13869140	13901963	9	32823	No	No	0	0	1	0	0	1	0	1	0
Chr5	12837874_17426468	13904636	13909518	4	4882	No	No	0	1	0	1	1	1	0	0	1
Chr5	12837874_17426468	13910325	13910325	1	0	No	No	0	0	1	0	0	0	1	0	1
Chr5	12837874_17426468	13912092	13912125	3	33	No	No	0	1	1	1	1	0	1	0	1
Chr5	12837874_17426468	13929483	13938839	5	9356	No	No	0	0	1	0	0	1	0	1	0
Chr5	12837874_17426468	13945511	13982652	9	37141	No	No	0	1	0	1	1	1	0	1	0
Chr5	12837874_17426468	13971466	13971466	1	0	No	No	0	1	1	1	1	0	1	0	1
Chr5	12837874_17426468	13995521	13995521	1	0	No	No	0	0	0	0	0	0	1	0	1
Chr5	12837874_17426468	14025909	14044819	9	18910	No	No	0	0	1	0	0	1	0	1	0
Chr5	12837874_17426468	14047329	14052368	3	5039	No	No	0	1	1	1	1	1	0	1	0
Chr5	12837874_17426468	14077631	14122712	17	45081	No	No	0	0	1	0	0	1	0	1	0
Chr5	12837874_17426468	14128681	14128681	1	0	No	No	0	1	1	1	1	0	1	0	1
Chr5	12837874_17426468	14137923	14144934	3	7011	No	No	0	1	0	1	1	1	0	1	0
Chr5	12837874_17426468	14146248	14146248	1	0	No	No	0	0	0	0	0	0	1	0	1
Chr5	12837874_17426468	14149418	14149418	1	0	No	No	0	1	0	1	1	0	1	0	1
Chr5	12837874_17426468	14150242	14158653	4	8411	No	No	0	0	1	0	0	1	0	1	0
Chr5	12837874_17426468	14162566	14167804	5	5238	No	No	0	1	1	1	1	1	0	1	0
Chr5	12837874_17426468	14169852	14186100	9	16248	No	No	0	1	0	1	1	1	0	1	0
Chr5	12837874_17426468	14196037	14226647	8	30610	No	No	0	0	1	0	0	1	0	1	0
Chr5	12837874_17426468	14231503	14259893	9	28390	No	No	0	1	0	1	1	1	0	1	0
Chr5	12837874_17426468	14280275	14280275	1	0	No	No	0	1	1	1	1	0	1	0	1
Chr5	12837874_17426468	14280915	14295698	9	14783	No	No	0	0	1	0	0	1	0	1	0
Chr5	12837874_17426468	14304104	14304120	2	16	No	No	0	0	0	0	0	0	1	0	1
Chr5	12837874_17426468	14313711	14315054	2	1343	No	No	0	1	1	1	1	0	1	0	1
Chr5	12837874_17426468	14340760	14356331	4	15571	No	No	0	1	0	1	1	1	0	1	0
Chr5	12837874_17426468	14368712	14368712	1	0	No	No	0	0	1	0	0	0	1	0	1
Chr5	12837874_17426468	14387659	14387659	1	0	No	No	0	1	0	1	1	0	1	0	1
Chr5	12837874_17426468	14390196	14393476	4	3280	No	No	0	1	1	1	1	1	0	0	1
Chr5	12837874_17426468	14401685	14417779	4	16094	No	No	0	0	1	0	0	1	0	1	0
Chr5	12837874_17426468	14421447	14446602	7	25155	No	No	0	1	1	1	1	1	0	1	0
Chr5	12837874_17426468	14463042	14463042	1	0	No	No	0	0	0	0	0	0	1	0	1
Chr5	12837874_17426468	14469786	14512293	13	42507	No	No	0	0	1	0	0	1	0	1	0
Chr5	12837874_17426468	14519017	14524873	3	5856	No	No	0	1	0	1	1	1	0	1	0
Chr5	12837874_17426468	14532022	14577612	6	45590	No	No	0	0	1	0	0	1	0	1	0
Chr5	12837874_17426468	14545844	14545844	1	0	No	No	0	1	0	1	1	0	1	0	1
Chr5	12837874_17426468	14556825	14557066	3	241	No	No	0	0	0	0	0	0	1	0	1
Chr5	12837874_17426468	14584064	14584400	2	336	No	No	0	1	0	1	1	0	1	0	1
Chr5	12837874_17426468	14626193	14642755	4	16562	No	No	0	1	1	1	1	1	0	1	0
Chr5	12837874_17426468	14648501	14701891	11	53390	No	No	0	0	0	0	0	1	0	1	0
Chr5	12837874_17426468	14711031	14716146	3	5115	No	No	0	1	0	1	1	1	0	1	0
Chr5	12837874_17426468	14729285	14729285	1	0	No	No	0	0	0	0	0	0	1	0	1
Chr5	12837874_17426468	14733665	14745024	8	11359	No	No	0	1	1	1	1	1	0	1	0
Chr5	12837874_17426468	14747273	14767299	6	20026	No	No	0	0	1	0	0	1	0	1	0
Chr5	12837874_17426468	14760539	14760539	1	0	No	No	0	0	0	0	0	0	1	0	1
Chr5	12837874_17426468	14774409	14782049	2	7640	No	No	0	1	0	1	1	1	0	1	0
Chr5	12837874_17426468	14811475	14811475	1	0	No	No	0	0	1	0	0	0	1	0	1
Chr5	12837874_17426468	14814030	14814030	1	0	No	No	0	0	0	0	1	0	1	0	1
Chr5	12837874_17426468	14820501	14871206	6	50705	No	No	0	1	1	1	0	1	0	1	0
Chr5	12837874_17426468	14882513	14914685	6	32172	No	No	0	1	0	1	0	1	0	1	0
Chr5	12837874_17426468	14916556	14926253	6	9697	No	No	0	0	0	0	1	1	0	1	0
Chr5	12837874_17426468	14931322	14931322	1	0	No	No	0	1	1	1	0	0	1	0	1
Chr5	12837874_17426468	14937037	14940366	3	3329	No	No	0	1	0	1	0	1	0	0	1
Chr5	12837874_17426468	14945651	14946817	2	1166	No	No	0	0	1	0	1	0	1	0	1
Chr5	12837874_17426468	14948746	14948746	1	0	No	No	0	1	0	1	0	0	1	0	1
Chr5	12837874_17426468	14953799	14977856	14	24057	No	No	0	0	1	0	1	1	0	1	0
Chr5	12837874_17426468	14982004	14991819	5	9815	No	No	0	0	0	0	1	1	0	1	0
Chr5	12837874_17426468	15007653	15007653	1	0	No	No	0	1	0	1	0	0	1	0	1
Chr5	12837874_17426468	15021527	15023725	2	2198	No	No	0	1	1	1	0	1	0	0	1
Chr5	12837874_17426468	15025316	15064004	8	38688	No	No	0	0	1	0	1	1	0	1	0
Chr5	12837874_17426468	15049475	15049475	1	0	No	No	0	1	1	1	0	0	1	0	1
Chr5	12837874_17426468	15050682	15050682	1	0	No	No	0	1	0	1	0	0	1	0	1
Chr5	12837874_17426468	15070542	15070542	1	0	No	No	0	0	0	0	1	0	1	0	1
Chr5	12837874_17426468	15073551	15073551	1	0	No	No	0	1	1	1	0	0	1	0	1
Chr5	12837874_17426468	15086028	15086028	1	0	No	No	0	0	1	0	1	0	1	0	1
Chr5	12837874_17426468	15089275	15097381	3	8106	No	No	0	0	0	0	1	1	0	1	0
Chr5	12837874_17426468	15102580	15102580	1	0	No	No	0	0	1	0	1	0	1	0	1
Chr5	12837874_17426468	15121964	15121964	1	0	No	No	0	1	1	1	0	0	1	0	1
Chr5	12837874_17426468	15134831	15140421	2	5590	No	No	0	0	1	0	1	1	0	1	0
Chr5	12837874_17426468	15143266	15152803	3	9537	No	No	0	0	0	0	1	1	0	1	0
Chr5	12837874_17426468	15154321	15184165	8	29844	No	No	0	1	0	1	0	1	0	1	0
Chr5	12837874_17426468	15186404	15190171	2	3767	No	No	0	0	1	0	1	1	0	0	1
Chr5	12837874_17426468	15217592	15217592	1	0	No	No	0	0	0	0	1	0	1	0	1
Chr5	12837874_17426468	15219316	15261585	16	42269	No	No	0	0	1	1	1	1	0	1	0
Chr5	12837874_17426468	15266698	15292266	8	25568	No	No	0	1	1	0	0	1	0	1	0
Chr5	12837874_17426468	15302851	15309932	2	7081	No	No	0	0	1	1	1	1	0	1	0
Chr5	12837874_17426468	15324330	15324330	1	0	No	No	0	1	0	0	0	0	1	0	1
Chr5	12837874_17426468	15336127	15345641	2	9514	No	No	0	0	0	1	1	1	0	1	0
Chr5	12837874_17426468	15349315	15349824	2	509	No	No	0	1	1	0	0	0	1	0	1
Chr5	12837874_17426468	15355754	15355754	1	0	No	No	0	0	1	1	1	0	1	0	1
Chr5	12837874_17426468	15359486	15379412	6	19926	No	No	0	1	0	0	0	1	0	1	0
Chr5	12837874_17426468	15369950	15369950	1	0	No	No	0	1	0	1	1	0	1	0	1
Chr5	12837874_17426468	15382461	15404889	7	22428	No	No	0	0	0	1	1	1	0	1	0
Chr5	12837874_17426468	15406375	15406375	1	0	No	No	0	0	1	1	1	0	1	0	1
Chr5	12837874_17426468	15407594	15413686	2	6092	No	No	0	1	1	0	0	1	0	1	0
Chr5	12837874_17426468	15419206	15419206	1	0	No	No	0	0	0	0	0	0	1	0	1
Chr5	12837874_17426468	15422292	15422292	1	0	No	No	0	1	0	0	0	0	1	0	1
Chr5	12837874_17426468	15424275	15424275	1	0	No	No	0	0	0	1	1	0	1	0	1
Chr5	12837874_17426468	15424403	15442556	4	18153	No	No	0	0	1	1	1	1	0	1	0
Chr5	12837874_17426468	15448568	15452259	3	3691	No	No	0	1	1	0	0	1	0	0	1
Chr5	12837874_17426468	15466051	15473452	3	7401	No	No	0	1	0	0	0	1	0	1	0
Chr5	12837874_17426468	15476018	15478133	2	2115	No	No	0	1	1	0	0	1	0	0	1
Chr5	12837874_17426468	15481709	15490641	4	8932	No	No	0	0	1	1	1	1	0	1	0
Chr5	12837874_17426468	15497647	15498647	3	1000	No	No	0	1	1	0	0	0	1	0	1
Chr5	12837874_17426468	15502804	15518640	3	15836	No	No	0	1	0	0	0	1	0	1	0
Chr5	12837874_17426468	15523861	15523861	1	0	No	No	0	0	1	1	1	0	1	0	1
Chr5	12837874_17426468	15526354	15530111	3	3757	No	No	0	0	1	0	0	1	0	0	1
Chr5	12837874_17426468	15533469	15536166	3	2697	No	No	0	1	1	1	1	1	0	0	1
Chr5	12837874_17426468	15550910	15550910	1	0	No	No	0	1	0	1	1	0	1	0	1
Chr5	12837874_17426468	15559688	15559688	1	0	No	No	0	0	0	0	0	0	1	0	1
Chr5	12837874_17426468	15565435	15575796	2	10361	No	No	0	1	0	1	1	1	0	1	0
Chr5	12837874_17426468	15581020	15628838	8	47818	No	No	0	0	1	0	0	1	0	1	0
Chr5	12837874_17426468	15618353	15618353	1	0	No	No	0	1	1	1	1	0	1	0	1
Chr5	12837874_17426468	15632513	15638111	3	5598	No	No	0	0	0	0	0	1	0	1	0
Chr5	12837874_17426468	15641091	15655837	4	14746	No	No	0	0	1	0	0	1	0	1	0
Chr5	12837874_17426468	15648444	15648444	1	0	No	No	0	1	0	1	1	0	1	0	1
Chr5	12837874_17426468	15670355	15675638	3	5283	No	No	0	1	0	1	1	1	0	1	0
Chr5	12837874_17426468	15690009	15703739	5	13730	No	No	0	0	0	0	0	1	0	1	0
Chr5	12837874_17426468	15713150	15754147	7	40997	No	No	0	0	1	0	0	1	0	1	0
Chr5	12837874_17426468	15740437	15740437	1	0	No	No	0	1	0	1	1	0	1	0	1
Chr5	12837874_17426468	15744554	15744554	1	0	No	No	0	1	1	1	1	0	1	0	1
Chr5	12837874_17426468	15755807	15756968	4	1161	No	No	0	1	1	1	1	0	1	0	1
Chr5	12837874_17426468	15763936	15775080	4	11144	No	No	0	1	0	1	0	1	0	1	0
Chr5	12837874_17426468	15786753	15789037	5	2284	No	No	0	0	1	0	1	1	0	0	1
Chr5	12837874_17426468	15791949	15791949	1	0	No	No	0	1	1	1	0	0	1	0	1
Chr5	12837874_17426468	15792582	15827749	12	35167	No	No	0	1	0	1	0	1	0	1	0
Chr5	12837874_17426468	15832277	15832277	1	0	No	No	0	0	1	0	1	0	1	0	1
Chr5	12837874_17426468	15838885	15865302	9	26417	No	No	0	0	0	0	1	1	0	1	0
Chr5	12837874_17426468	15868891	15868894	2	3	No	No	0	0	1	0	1	0	1	0	1
Chr5	12837874_17426468	15873003	15884492	4	11489	No	No	0	1	0	1	0	1	0	1	0
Chr5	12837874_17426468	15910866	15921752	3	10886	No	No	0	0	0	0	1	1	0	1	0
Chr5	12837874_17426468	15926610	15928358	2	1748	No	No	0	1	0	1	0	1	0	0	1
Chr5	12837874_17426468	15930292	15930292	1	0	No	No	0	0	0	0	1	0	1	0	1
Chr5	12837874_17426468	15939578	15943064	6	3486	No	No	0	0	1	0	1	1	0	0	1
Chr5	12837874_17426468	15956089	15968149	4	12060	No	No	0	1	1	1	0	1	0	1	0
Chr5	12837874_17426468	15972322	15972322	1	0	No	No	0	0	1	0	1	0	1	0	1
Chr5	12837874_17426468	15972520	15972520	1	0	No	No	0	1	1	1	1	0	1	0	1
Chr5	12837874_17426468	15993282	16020138	10	26856	No	No	0	0	1	0	1	1	0	1	0
Chr5	12837874_17426468	16025849	16025849	1	0	No	No	0	0	0	0	1	0	1	0	1
Chr5	12837874_17426468	16039725	16039725	1	0	No	No	0	0	1	0	1	0	1	0	1
Chr5	12837874_17426468	16042358	16047855	2	5497	No	No	0	1	0	1	0	1	0	1	0
Chr5	12837874_17426468	16062341	16131609	9	69268	No	No	0	1	1	1	0	1	0	1	0
Chr5	12837874_17426468	16085876	16086022	2	146	No	No	0	0	0	0	1	0	1	0	1
Chr5	12837874_17426468	16095997	16095997	1	0	No	No	0	1	1	1	0	0	1	0	1
Chr5	12837874_17426468	16102163	16102163	1	0	No	No	0	0	0	0	1	0	1	0	1
Chr5	12837874_17426468	16126096	16126096	1	0	No	No	0	0	1	0	0	0	1	0	1
Chr5	12837874_17426468	16132556	16164696	10	32140	No	No	0	1	0	1	1	1	0	1	0
Chr5	12837874_17426468	16187264	16192709	6	5445	No	No	0	1	1	1	1	1	0	1	0
Chr5	12837874_17426468	16201523	16215348	6	13825	No	No	0	0	1	0	0	1	0	1	0
Chr5	12837874_17426468	16229442	16244036	6	14594	No	No	0	1	1	1	1	1	0	1	0
Chr5	12837874_17426468	16281459	16281459	1	0	No	No	0	1	0	1	1	0	1	0	1
Chr5	12837874_17426468	16303652	16338551	5	34899	No	No	0	0	0	0	0	1	0	1	0
Chr5	12837874_17426468	16350051	16394333	14	44282	No	No	0	1	0	1	1	1	0	1	0
Chr5	12837874_17426468	16396396	16495764	25	99368	No	No	0	0	0	0	0	1	0	1	0
Chr5	12837874_17426468	16498471	16510143	7	11672	No	No	0	1	1	1	1	1	0	1	0
Chr5	12837874_17426468	16516130	16554598	12	38468	No	No	0	1	0	1	1	1	0	1	0
Chr5	12837874_17426468	16565834	16635739	21	69905	No	No	0	1	1	1	1	1	0	1	0
Chr5	12837874_17426468	16637727	16781082	26	143355	No	No	0	1	0	1	1	1	0	1	0
Chr5	12837874_17426468	16727069	16727069	1	0	No	No	0	1	1	1	1	0	1	0	1
Chr5	12837874_17426468	16786252	16794736	7	8484	No	No	0	0	1	0	0	1	0	1	0
Chr5	12837874_17426468	16796222	16844596	15	48374	No	No	0	1	1	1	1	1	0	1	0
Chr5	12837874_17426468	16872475	17412489	104	540014	No	Yes	0	1	0	1	1	1	0	1	0
Chr6	199964_2771593	249197	249197	1	0	No	No	0	1	1	1	1	0	1	0	1
Chr6	199964_2771593	309601	597925	54	288324	No	No	0	0	0	1	0	1	0	1	0
Chr6	199964_2771593	629646	970641	72	340995	No	No	0	0	1	1	0	1	0	1	0
Chr6	199964_2771593	879698	879698	1	0	No	No	0	0	1	0	0	0	1	0	1
Chr6	199964_2771593	977730	1039105	31	61375	No	No	0	1	1	0	1	1	0	1	0
Chr6	199964_2771593	982427	983554	2	1127	No	No	0	0	1	1	0	0	1	0	1
Chr6	199964_2771593	1044327	1046408	3	2081	No	No	0	0	1	1	0	1	0	0	1
Chr6	199964_2771593	1047075	1089876	12	42801	No	No	0	1	0	0	1	1	0	1	0
Chr6	199964_2771593	1092042	1093196	2	1154	No	No	0	0	1	1	0	0	1	0	1
Chr6	199964_2771593	1098715	1099037	2	322	No	No	0	1	0	0	1	0	1	0	1
Chr6	199964_2771593	1105943	1182531	21	76588	No	No	0	0	0	1	0	1	0	1	0
Chr6	199964_2771593	1193276	1193276	1	0	No	No	0	1	1	0	1	0	1	0	1
Chr6	199964_2771593	1196304	1214613	10	18309	No	No	0	0	1	1	0	1	0	1	0
Chr6	199964_2771593	1218684	1301343	22	82659	No	No	0	0	1	0	0	1	0	1	0
Chr6	199964_2771593	1265533	1265533	1	0	No	No	0	0	0	0	0	0	1	0	1
Chr6	199964_2771593	1274809	1274809	1	0	No	No	0	1	1	1	1	0	1	0	1
Chr6	199964_2771593	1301566	1323062	7	21496	No	No	0	1	1	1	1	1	0	1	0
Chr6	199964_2771593	1339407	1369539	12	30132	No	No	0	0	0	0	0	1	0	1	0
Chr6	199964_2771593	1371094	1374302	2	3208	No	No	0	1	0	1	1	1	0	0	1
Chr6	199964_2771593	1379738	1383137	2	3399	No	No	0	1	1	0	1	1	0	0	1
Chr6	199964_2771593	1387391	1387391	1	0	No	No	0	1	1	1	1	0	1	0	1
Chr6	199964_2771593	1391018	1400873	6	9855	No	No	0	0	1	1	1	1	0	1	0
Chr6	199964_2771593	1416520	1420978	2	4458	No	No	0	0	0	1	1	1	0	0	1
Chr6	199964_2771593	1426257	1432225	2	5968	No	No	0	1	1	0	0	1	0	1	0
Chr6	199964_2771593	1444497	1466189	4	21692	No	No	0	0	1	1	1	1	0	1	0
Chr6	199964_2771593	1471308	1483970	2	12662	No	No	0	1	1	0	0	1	0	1	0
Chr6	199964_2771593	1496891	1505079	2	8188	No	No	0	1	0	0	0	1	0	1	0
Chr6	199964_2771593	1508236	1514523	3	6287	No	No	0	0	1	1	1	1	0	1	0
Chr6	199964_2771593	1522731	1523251	2	520	No	No	0	1	1	0	0	0	1	0	1
Chr6	199964_2771593	1529106	1534767	2	5661	No	No	0	1	1	1	0	1	0	1	0
Chr6	199964_2771593	1546676	1546676	1	0	No	No	0	0	0	0	1	0	1	0	1
Chr6	199964_2771593	1555467	1569227	6	13760	No	No	0	1	0	1	0	1	0	1	0
Chr6	199964_2771593	1585257	1591296	3	6039	No	No	0	0	0	0	1	1	0	1	0
Chr6	199964_2771593	1596011	1596011	1	0	No	No	0	0	0	1	1	0	1	0	1
[truncated: 3,202 more rows]

## Sheet: LineB_Diploids
Chrom	Contig	Loss-of-Heterozygosity Tract Start	Loss-of-Heterozygosity Tract Stop	Number of SNPs in Loss-of-Heterozygosity Tract	Minimum Loss-of-Heterozygosity Tract Length	Does this tract contain the first SNP on the contig?	Does this tract contain the last SNP on the contig?	LineB_DiploidFemale_5	LineB_DiploidFemale_4	LineB_DiploidFemale_3	LineB_DiploidFemale_1	LineB_DiploidFemale_2	Number of Crossovers Counted, 1500bp cutoff	Number of Gene Conversions Counted, 1500bp	Number of Crossovers Counted, 5000bp cutoff	Number of Gene Conversions Counted, 5000bp
Chr1	11971324_15101396	13860841	13860841	1	0	No	No	0	1	1	1	1	0	1	0	1
Chr1	11971324_15101396	14180618	14180618	1	0	No	No	0	1	1	1	1	0	1	0	1
Chr1	1471556_11781446	1925190	1925190	1	0	No	No	0	0	1	1	1	0	1	0	1
Chr1	1471556_11781446	2461913	2461913	1	0	No	No	0	0	1	1	1	0	1	0	1
Chr1	1471556_11781446	2637089	2637089	1	0	No	No	0	0	1	0	0	0	1	0	1
Chr1	1471556_11781446	2748253	2748253	1	0	No	No	0	0	1	1	1	0	1	0	1
Chr1	1471556_11781446	2958592	2958592	1	0	No	No	0	1	1	1	1	0	1	0	1
Chr1	1471556_11781446	3046303	3046303	1	0	No	No	0	0	1	1	1	0	1	0	1
Chr1	1471556_11781446	3129621	3129621	1	0	No	No	0	1	0	0	0	0	1	0	1
Chr1	1471556_11781446	3198502	3198502	1	0	No	No	0	0	1	1	1	0	1	0	1
Chr1	1471556_11781446	3233488	3233488	1	0	No	No	0	0	1	1	1	0	1	0	1
Chr1	1471556_11781446	3372901	3372901	1	0	No	No	0	0	1	1	1	0	1	0	1
Chr1	1471556_11781446	3486472	3486472	1	0	No	No	0	0	1	1	1	0	1	0	1
Chr1	1471556_11781446	3490988	3490988	1	0	No	No	0	0	1	1	1	0	1	0	1
Chr1	1471556_11781446	3533234	3533234	1	0	No	No	0	1	0	0	0	0	1	0	1
Chr1	1471556_11781446	3534938	3534938	1	0	No	No	1	0	0	0	0	0	1	0	1
Chr1	1471556_11781446	3676092	3676092	1	0	No	No	1	0	0	0	0	0	1	0	1
Chr1	1471556_11781446	3750916	3750916	1	0	No	No	0	0	1	0	0	0	1	0	1
Chr1	1471556_11781446	3764183	3764183	1	0	No	No	0	0	1	1	1	0	1	0	1
Chr1	1471556_11781446	3806220	3806220	1	0	No	No	0	0	1	1	1	0	1	0	1
Chr1	1471556_11781446	3844789	3844789	1	0	No	No	1	0	0	0	0	0	1	0	1
Chr1	1471556_11781446	3852833	3852833	1	0	No	No	1	0	1	1	1	0	1	0	1
Chr1	1471556_11781446	3884641	3884641	1	0	No	No	0	0	1	1	1	0	1	0	1
Chr1	1471556_11781446	4072735	4072735	1	0	No	No	0	0	1	1	1	0	1	0	1
Chr1	1471556_11781446	4113571	4113571	1	0	No	No	0	0	0	0	1	0	1	0	1
Chr1	1471556_11781446	4137927	4140892	4	2965	No	No	0	1	0	0	0	2	0	0	1
Chr1	1471556_11781446	4222211	4222211	1	0	No	No	0	0	1	1	1	0	1	0	1
Chr1	1471556_11781446	4383976	4383976	1	0	No	No	0	1	0	0	0	0	1	0	1
Chr1	1471556_11781446	4409958	4409958	1	0	No	No	0	1	0	0	0	0	1	0	1
Chr1	1471556_11781446	4413898	4413898	1	0	No	No	1	0	0	0	0	0	1	0	1
Chr1	1471556_11781446	4621017	4621017	1	0	No	No	0	1	0	0	0	0	1	0	1
Chr1	1471556_11781446	4969277	4969283	2	6	No	No	0	0	1	1	1	0	1	0	1
Chr1	1471556_11781446	4990959	4990959	1	0	No	No	0	1	0	0	0	0	1	0	1
Chr1	1471556_11781446	5007321	5007321	1	0	No	No	0	1	0	0	0	0	1	0	1
Chr1	1471556_11781446	5125240	5125240	1	0	No	No	0	1	1	1	1	0	1	0	1
Chr1	1471556_11781446	5149207	5149207	1	0	No	No	1	0	0	0	0	0	1	0	1
Chr1	1471556_11781446	5276312	5276312	1	0	No	No	0	0	1	1	1	0	1	0	1
Chr1	1471556_11781446	5620748	5620748	1	0	No	No	0	0	1	1	1	0	1	0	1
Chr1	1471556_11781446	5655473	5655473	1	0	No	No	0	0	1	1	1	0	1	0	1
Chr1	1471556_11781446	5799109	5799109	1	0	No	No	0	1	0	0	0	0	1	0	1
Chr1	1471556_11781446	5815339	5815340	2	1	No	No	0	1	0	0	0	0	1	0	1
Chr1	1471556_11781446	6024278	6024278	1	0	No	No	0	1	0	0	0	0	1	0	1
Chr1	1471556_11781446	6039159	6039159	1	0	No	No	1	1	0	0	0	0	1	0	1
Chr1	1471556_11781446	6149647	6150089	2	442	No	No	1	0	0	0	0	0	1	0	1
Chr1	1471556_11781446	6330930	6330930	1	0	No	No	0	0	1	1	1	0	1	0	1
Chr1	1471556_11781446	7318582	7318582	1	0	No	No	0	0	1	1	1	0	1	0	1
Chr1	1471556_11781446	8525094	8525094	1	0	No	No	0	1	1	1	1	0	1	0	1
Chr1	1471556_11781446	8568008	8568008	1	0	No	No	1	0	0	0	0	0	1	0	1
Chr1	1471556_11781446	9017009	9017009	1	0	No	No	1	0	1	1	1	0	1	0	1
Chr1	1471556_11781446	9244779	9244779	1	0	No	No	0	1	1	1	1	0	1	0	1
Chr1	15101497_17828583	15128922	15128922	1	0	No	No	1	0	0	0	0	0	1	0	1
Chr1	15101497_17828583	15290112	15290112	1	0	No	No	0	0	1	1	1	0	1	0	1
Chr1	15101497_17828583	15863859	15877000	2	13141	No	No	0	0	1	1	1	2	0	2	0
Chr1	15101497_17828583	15938491	15938491	1	0	No	No	1	0	0	0	0	0	1	0	1
Chr1	15101497_17828583	16143012	16143012	1	0	No	Yes	1	1	0	0	0	0	1	0	1
Chr1	17863724_24597124	17915915	17915915	1	0	No	No	0	1	0	0	0	0	1	0	1
Chr1	17863724_24597124	17992428	17992428	1	0	No	No	0	0	1	1	1	0	1	0	1
Chr1	17863724_24597124	18131245	18131245	1	0	No	No	0	1	0	0	0	0	1	0	1
Chr1	17863724_24597124	18559122	18559122	1	0	No	No	1	0	0	0	0	0	1	0	1
Chr1	17863724_24597124	19305213	19305213	1	0	No	No	0	0	1	1	1	0	1	0	1
Chr1	17863724_24597124	19359278	19359278	1	0	No	No	0	0	1	1	1	0	1	0	1
Chr1	17863724_24597124	19943229	19943229	1	0	No	No	1	0	1	1	1	0	1	0	1
Chr1	17863724_24597124	20614723	20614723	1	0	No	No	0	0	1	1	1	0	1	0	1
Chr1	17863724_24597124	20655037	20655037	1	0	No	No	0	1	1	1	1	0	1	0	1
Chr1	17863724_24597124	21223479	21223479	1	0	No	No	1	0	0	0	0	0	1	0	1
Chr1	17863724_24597124	21802271	21802271	1	0	No	No	0	1	1	1	1	0	1	0	1
Chr2	11472691_12074677	12002866	12002866	1	0	No	No	0	1	1	1	1	0	1	0	1
Chr2	12093078_14897421	12554942	12554942	1	0	No	No	1	0	1	1	1	0	1	0	1
Chr2	12093078_14897421	12808920	12808920	1	0	No	No	0	1	0	0	0	0	1	0	1
Chr2	12093078_14897421	13131594	13131824	3	230	No	No	0	0	1	1	1	0	1	0	1
Chr2	12093078_14897421	13593862	13593862	1	0	No	No	0	0	1	1	1	0	1	0	1
Chr2	14991781_18727052	15010440	15665229	146	654789	Yes	No	0	0	1	1	1	1	0	1	0
Chr2	14991781_18727052	15010440	16850105	487	1839665	Yes	No	1	0	0	0	0	1	0	1	0
Chr2	14991781_18727052	15838845	15838845	1	0	No	No	0	0	1	1	1	0	1	0	1
Chr2	14991781_18727052	16673450	16673450	1	0	No	No	0	0	1	1	1	0	1	0	1
Chr2	14991781_18727052	17437016	17437016	1	0	No	No	1	0	0	0	0	0	1	0	1
Chr2	14991781_18727052	17749816	17749816	1	0	No	No	0	0	1	1	1	0	1	0	1
Chr2	14991781_18727052	17795839	17795839	1	0	No	No	0	0	1	1	1	0	1	0	1
Chr2	14991781_18727052	18341584	18341676	2	92	No	No	1	0	0	0	0	0	1	0	1
Chr2	14991781_18727052	18407856	18407856	1	0	No	No	0	0	1	1	1	0	1	0	1
Chr2	14991781_18727052	18502961	18502961	1	0	No	No	0	0	1	1	1	0	1	0	1
Chr2	21624_6476689	1061418	1061445	2	27	No	No	1	0	0	0	0	0	1	0	1
Chr2	21624_6476689	1172646	1172646	1	0	No	No	0	0	1	1	1	0	1	0	1
Chr2	21624_6476689	1455544	1455544	1	0	No	No	0	0	1	1	1	0	1	0	1
Chr2	21624_6476689	1843465	1843465	1	0	No	No	0	1	1	1	1	0	1	0	1
Chr2	21624_6476689	2839444	2839444	1	0	No	No	0	0	1	1	1	0	1	0	1
Chr2	21624_6476689	3124725	3124725	1	0	No	No	0	0	1	1	1	0	1	0	1
Chr2	21624_6476689	3639007	3639008	2	1	No	No	0	1	0	0	0	0	1	0	1
Chr2	21624_6476689	4418959	4418959	1	0	No	No	0	0	0	1	0	0	1	0	1
Chr2	21624_6476689	481199	481199	1	0	No	No	0	1	0	0	0	0	1	0	1
Chr2	21624_6476689	599028	599028	1	0	No	No	0	0	0	1	0	0	1	0	1
Chr2	6476790_10947344	10005059	10005059	1	0	No	No	0	1	0	0	0	0	1	0	1
Chr2	6476790_10947344	10119762	10912567	154	792805	No	Yes	0	0	1	1	1	1	0	1	0
Chr2	6476790_10947344	6727066	6727066	1	0	No	No	0	0	1	1	1	0	1	0	1
Chr2	6476790_10947344	6851760	6851760	1	0	No	No	0	0	1	1	1	0	1	0	1
Chr2	6476790_10947344	7059262	7059262	1	0	No	No	0	0	1	1	1	0	1	0	1
Chr2	6476790_10947344	7070201	7070201	1	0	No	No	1	0	0	0	0	0	1	0	1
Chr2	6476790_10947344	7121999	7121999	1	0	No	No	1	0	0	0	0	0	1	0	1
Chr2	6476790_10947344	7137273	7137273	1	0	No	No	1	0	0	0	0	0	1	0	1
Chr2	6476790_10947344	7177378	7177378	1	0	No	No	0	0	1	1	1	0	1	0	1
Chr2	6476790_10947344	7253593	7253593	1	0	No	No	0	1	0	0	0	0	1	0	1
Chr2	6476790_10947344	7296689	7296729	2	40	No	No	0	0	1	1	1	0	1	0	1
Chr2	6476790_10947344	7425676	7425750	2	74	No	No	1	0	0	0	0	0	1	0	1
Chr2	6476790_10947344	7472221	7472221	1	0	No	No	1	0	0	0	0	0	1	0	1
Chr2	6476790_10947344	7492042	7492042	1	0	No	No	1	0	0	0	0	0	1	0	1
Chr2	6476790_10947344	7613036	7613036	1	0	No	No	0	1	0	0	0	0	1	0	1
Chr2	6476790_10947344	7637313	7637313	1	0	No	No	0	0	1	1	1	0	1	0	1
Chr2	6476790_10947344	7887974	7888136	2	162	No	No	0	0	1	1	1	0	1	0	1
Chr2	6476790_10947344	7906376	7906376	1	0	No	No	1	0	0	0	0	0	1	0	1
Chr2	6476790_10947344	8099651	8099662	3	11	No	No	1	0	0	0	0	0	1	0	1
Chr2	6476790_10947344	8220216	8220216	1	0	No	No	0	0	1	1	1	0	1	0	1
Chr2	6476790_10947344	8248363	8248363	1	0	No	No	0	0	0	0	1	0	1	0	1
Chr2	6476790_10947344	8511773	8511798	2	25	No	No	0	1	0	0	0	0	1	0	1
Chr2	6476790_10947344	8755494	8755494	1	0	No	No	0	1	0	0	0	0	1	0	1
Chr2	6476790_10947344	8818351	8818351	1	0	No	No	1	0	0	0	0	0	1	0	1
Chr2	6476790_10947344	8927735	8927735	1	0	No	No	0	0	1	1	1	0	1	0	1
Chr2	6476790_10947344	9048152	9048152	1	0	No	No	1	0	0	0	0	0	1	0	1
Chr2	6476790_10947344	9073352	9073352	1	0	No	No	0	1	0	0	0	0	1	0	1
Chr2	6476790_10947344	9091801	9091801	1	0	No	No	0	0	1	0	0	0	1	0	1
Chr2	6476790_10947344	9134035	9134035	1	0	No	No	1	0	0	0	0	0	1	0	1
Chr2	6476790_10947344	9182856	9182856	1	0	No	No	0	1	1	1	1	0	1	0	1
Chr2	6476790_10947344	9203015	9203015	1	0	No	No	0	0	0	1	0	0	1	0	1
Chr2	6476790_10947344	9299890	9299890	1	0	No	No	0	0	1	1	1	0	1	0	1
Chr2	6476790_10947344	9530456	9530456	1	0	No	No	1	0	0	0	0	0	1	0	1
Chr2	6476790_10947344	9561218	9561218	1	0	No	No	0	0	1	1	1	0	1	0	1
Chr2	6476790_10947344	9736741	9736741	1	0	No	No	1	1	0	0	0	0	1	0	1
Chr2	6476790_10947344	9788865	9788865	1	0	No	No	1	0	0	0	0	0	1	0	1
Chr3	1_5302142	1085036	1085036	1	0	No	No	0	1	0	0	0	0	1	0	1
Chr3	1_5302142	1401611	1401611	1	0	No	No	0	0	1	1	1	0	1	0	1
Chr3	1_5302142	1406411	1406411	1	0	No	No	0	1	0	0	0	0	1	0	1
Chr3	1_5302142	1418562	1418562	1	0	No	No	0	1	0	0	0	0	1	0	1
Chr3	1_5302142	1614621	1614621	1	0	No	No	0	0	1	1	1	0	1	0	1
Chr3	1_5302142	1746297	1746297	1	0	No	No	0	0	1	1	1	0	1	0	1
Chr3	1_5302142	1825349	1825349	1	0	No	No	0	0	0	1	0	0	1	0	1
Chr3	1_5302142	1985192	1985192	1	0	No	No	0	0	1	1	1	0	1	0	1
Chr3	1_5302142	1990532	1990532	1	0	No	No	0	1	0	0	0	0	1	0	1
Chr3	1_5302142	2182382	2182382	1	0	No	No	0	0	1	0	0	0	1	0	1
Chr3	1_5302142	228759	228759	1	0	No	No	0	0	1	1	1	0	1	0	1
Chr3	1_5302142	2388033	2388033	1	0	No	No	0	0	1	1	1	0	1	0	1
Chr3	1_5302142	2546354	2546354	1	0	No	No	1	1	0	0	0	0	1	0	1
Chr3	1_5302142	2586749	2586749	1	0	No	No	1	1	0	0	0	0	1	0	1
Chr3	1_5302142	2600915	2600915	1	0	No	No	1	0	0	0	0	0	1	0	1
Chr3	1_5302142	2600915	2601431	2	516	No	No	0	1	0	0	0	0	1	0	1
Chr3	1_5302142	268225	268225	1	0	No	No	0	0	0	0	1	0	1	0	1
Chr3	1_5302142	2689803	2689803	1	0	No	No	0	1	0	0	0	0	1	0	1
Chr3	1_5302142	2855116	2855116	1	0	No	No	0	0	1	1	1	0	1	0	1
Chr3	1_5302142	2909615	2909615	1	0	No	No	0	0	1	1	1	0	1	0	1
Chr3	1_5302142	3678037	3678037	1	0	No	No	0	0	0	0	1	0	1	0	1
Chr3	1_5302142	3735575	3735575	1	0	No	No	0	0	1	1	1	0	1	0	1
Chr3	1_5302142	3964333	3964333	1	0	No	No	0	0	0	1	0	0	1	0	1
Chr3	1_5302142	4041604	4041604	1	0	No	No	0	0	1	1	1	0	1	0	1
Chr3	1_5302142	4317776	4317776	1	0	No	No	0	1	0	0	0	0	1	0	1
Chr3	1_5302142	5010003	5010003	1	0	No	No	0	0	1	1	1	0	1	0	1
Chr3	1_5302142	54365	54365	1	0	No	No	1	0	0	0	0	0	1	0	1
Chr3	1_5302142	552319	552319	1	0	No	No	0	1	0	0	0	0	1	0	1
Chr3	1_5302142	893305	893305	1	0	No	No	1	0	0	0	0	0	1	0	1
Chr3	1_5302142	984130	2078448	278	1094318	No	No	1	0	0	0	0	2	0	2	0
Chr3	5302243_7221703	5434784	5434784	1	0	No	No	0	0	1	1	1	0	1	0	1
Chr3	5302243_7221703	6050032	6050032	1	0	No	No	0	1	0	0	0	0	1	0	1
Chr3	9312318_18306616	11275762	11275762	1	0	No	No	0	1	0	0	0	0	1	0	1
Chr3	9312318_18306616	11406874	11406874	1	0	No	No	0	1	0	0	0	0	1	0	1
Chr3	9312318_18306616	11519687	11519687	1	0	No	No	0	0	1	1	1	0	1	0	1
Chr3	9312318_18306616	11708963	11709723	2	760	No	No	0	0	1	1	1	0	1	0	1
Chr3	9312318_18306616	12510101	12510101	1	0	No	No	0	0	1	1	1	0	1	0	1
Chr3	9312318_18306616	12998931	12998931	1	0	No	No	0	1	0	0	0	0	1	0	1
Chr3	9312318_18306616	13196852	13196852	1	0	No	No	0	1	1	1	1	0	1	0	1
Chr3	9312318_18306616	13208155	13208155	1	0	No	No	1	0	0	0	0	0	1	0	1
Chr3	9312318_18306616	13287371	13287371	1	0	No	No	1	0	0	0	0	0	1	0	1
Chr3	9312318_18306616	13437801	13437801	1	0	No	No	1	1	0	0	0	0	1	0	1
Chr3	9312318_18306616	13711947	13711947	1	0	No	No	1	0	0	0	0	0	1	0	1
Chr3	9312318_18306616	13731980	13731980	1	0	No	No	1	1	0	0	0	0	1	0	1
Chr3	9312318_18306616	14137262	14137262	1	0	No	No	0	1	0	0	0	0	1	0	1
Chr3	9312318_18306616	14442955	14442955	1	0	No	No	0	0	1	1	1	0	1	0	1
Chr3	9312318_18306616	15038729	15038729	1	0	No	No	1	1	0	0	0	0	1	0	1
Chr3	9312318_18306616	15239480	15283130	13	43650	No	No	0	1	0	0	0	2	0	2	0
Chr3	9312318_18306616	17164289	17164289	1	0	No	No	1	1	0	0	0	0	1	0	1
Chr3	9312318_18306616	17970549	17970549	1	0	No	No	1	1	0	0	0	0	1	0	1
Chr3	9312318_18306616	9379833	11122707	433	1742874	Yes	No	0	0	1	1	1	1	0	1	0
Chr3	9312318_18306616	9379833	13050892	868	3671059	Yes	No	1	0	0	0	0	1	0	1	0
Chr4	16573495_17779965	16635052	16957127	82	322075	Yes	No	0	0	1	1	1	1	0	1	0
Chr4	16573495_17779965	17416647	17416647	1	0	No	No	1	0	1	1	1	0	1	0	1
Chr4	16573495_17779965	17514745	17514745	1	0	No	No	0	1	0	0	0	0	1	0	1
Chr4	16573495_17779965	17578528	17578528	1	0	No	No	1	1	0	0	0	0	1	0	1
Chr4	16573495_17779965	17597611	17597611	1	0	No	No	0	0	1	1	1	0	1	0	1
Chr4	16573495_17779965	17697949	17697949	1	0	No	No	1	0	0	0	0	0	1	0	1
Chr4	16573495_17779965	17723262	17723262	1	0	No	No	1	0	0	0	0	0	1	0	1
Chr4	16573495_17779965	17725469	17725469	1	0	No	No	0	1	0	0	0	0	1	0	1
Chr4	3397559_6200562	3434248	3618376	37	184128	Yes	No	0	0	1	1	1	1	0	1	0
Chr4	3397559_6200562	4713390	4713390	1	0	No	No	0	0	1	1	1	0	1	0	1
Chr4	3397559_6200562	4870881	4870992	3	111	No	No	1	0	0	0	0	0	1	0	1
Chr4	3397559_6200562	4965485	4965485	1	0	No	No	1	0	0	0	0	0	1	0	1
Chr4	3397559_6200562	5011953	5011953	1	0	No	No	0	1	0	0	0	0	1	0	1
Chr4	3397559_6200562	5078995	5078995	1	0	No	No	1	0	0	0	0	0	1	0	1
Chr4	3397559_6200562	5115570	5115570	1	0	No	No	1	0	0	0	0	0	1	0	1
Chr4	3397559_6200562	5115570	5115864	2	294	No	No	0	1	0	0	0	0	1	0	1
Chr4	3397559_6200562	5369644	5369644	1	0	No	No	0	0	1	1	1	0	1	0	1
Chr4	3397559_6200562	5811861	5811861	1	0	No	No	0	1	0	0	0	0	1	0	1
Chr4	3397559_6200562	5920371	5920371	1	0	No	No	0	1	0	0	0	0	1	0	1
Chr4	3397559_6200562	6107976	6107976	1	0	No	No	0	0	1	1	1	0	1	0	1
Chr4	3397559_6200562	6117848	6117848	1	0	No	No	1	0	0	0	0	0	1	0	1
Chr4	3397559_6200562	6165099	6165099	1	0	No	No	0	1	0	0	0	0	1	0	1
Chr4	39196_3366696	1075481	1075490	2	9	No	No	0	1	0	0	0	0	1	0	1
Chr4	39196_3366696	2245956	2245956	1	0	No	No	0	0	1	0	0	0	1	0	1
Chr4	39196_3366696	2409925	2409925	1	0	No	No	0	1	1	1	1	0	1	0	1
Chr4	39196_3366696	2420412	2420412	1	0	No	No	1	1	0	0	0	0	1	0	1
Chr4	39196_3366696	2606627	2606627	1	0	No	No	0	0	1	1	1	0	1	0	1
Chr4	39196_3366696	2678568	2678568	1	0	No	No	0	0	1	1	1	0	1	0	1
Chr4	39196_3366696	2797116	2797116	1	0	No	No	0	0	0	0	1	0	1	0	1
Chr4	39196_3366696	2817286	2817333	3	47	No	No	1	1	0	0	0	0	1	0	1
Chr4	39196_3366696	2849550	2849550	1	0	No	No	0	1	1	1	1	0	1	0	1
Chr4	39196_3366696	2851378	2851378	1	0	No	No	1	1	0	0	0	0	1	0	1
Chr4	39196_3366696	2853449	2853449	1	0	No	No	1	0	0	0	0	0	1	0	1
Chr4	39196_3366696	3029488	3029488	1	0	No	No	0	1	0	0	0	0	1	0	1
Chr4	39196_3366696	934215	934215	1	0	No	No	1	1	0	0	0	0	1	0	1
Chr4	6200663_7527290	6330625	6330625	1	0	No	No	0	0	1	1	1	0	1	0	1
Chr4	6200663_7527290	6514271	6514271	1	0	No	No	1	0	0	0	0	0	1	0	1
Chr4	6200663_7527290	6628285	6633370	3	5085	No	No	0	1	0	0	0	2	0	2	0
Chr4	6200663_7527290	6633370	6633370	1	0	No	No	1	0	0	0	0	0	1	0	1
Chr4	6200663_7527290	6783248	6783248	1	0	No	No	0	0	1	1	1	0	1	0	1
Chr4	6200663_7527290	6799046	6799046	1	0	No	No	0	1	0	0	0	0	1	0	1
Chr4	6200663_7527290	7022176	7022176	1	0	No	No	1	0	0	0	0	0	1	0	1
Chr4	6200663_7527290	7022941	7022941	1	0	No	No	0	0	0	0	1	0	1	0	1
Chr4	6200663_7527290	7023322	7023408	2	86	No	No	1	0	0	0	0	0	1	0	1
Chr4	8888402_16510541	10992098	10992219	3	121	No	No	1	0	0	0	0	0	1	0	1
Chr4	8888402_16510541	11081939	11081939	1	0	No	No	0	0	1	1	1	0	1	0	1
Chr4	8888402_16510541	11342720	11342720	1	0	No	No	1	1	0	0	0	0	1	0	1
Chr4	8888402_16510541	11561422	11561422	1	0	No	No	1	0	1	1	1	0	1	0	1
Chr4	8888402_16510541	11605835	11605835	1	0	No	No	0	1	1	1	1	0	1	0	1
Chr4	8888402_16510541	11997239	11997333	2	94	No	No	0	0	0	1	1	0	1	0	1
Chr4	8888402_16510541	12106129	12106129	1	0	No	No	0	1	1	1	1	0	1	0	1
Chr4	8888402_16510541	12351951	12351951	1	0	No	No	0	1	0	0	0	0	1	0	1
Chr4	8888402_16510541	12391348	12391348	1	0	No	No	0	1	1	1	1	0	1	0	1
Chr4	8888402_16510541	12726248	12726248	1	0	No	No	0	0	1	1	1	0	1	0	1
Chr4	8888402_16510541	13563084	13563084	1	0	No	No	0	1	1	1	1	0	1	0	1
Chr4	8888402_16510541	13586265	13586265	1	0	No	No	1	0	0	0	0	0	1	0	1
Chr4	8888402_16510541	13634033	13634033	1	0	No	No	0	0	1	1	1	0	1	0	1
Chr4	8888402_16510541	13685345	13685345	1	0	No	No	1	1	0	0	0	0	1	0	1
Chr4	8888402_16510541	13694449	13694449	1	0	No	No	0	0	1	1	1	0	1	0	1
Chr4	8888402_16510541	13843853	13843853	1	0	No	No	1	1	0	0	0	0	1	0	1
Chr4	8888402_16510541	14291382	14291382	1	0	No	No	0	0	1	1	1	0	1	0	1
Chr4	8888402_16510541	14393795	14393795	1	0	No	No	0	0	1	1	1	0	1	0	1
Chr4	8888402_16510541	14429315	14429315	1	0	No	No	0	0	1	1	1	0	1	0	1
Chr4	8888402_16510541	14469886	14469886	1	0	No	No	0	0	1	1	1	0	1	0	1
Chr4	8888402_16510541	14666446	14666446	1	0	No	No	1	1	0	0	0	0	1	0	1
Chr4	8888402_16510541	14712081	14712081	1	0	No	No	0	1	0	0	0	0	1	0	1
Chr4	8888402_16510541	14834994	14834994	1	0	No	No	1	1	0	0	0	0	1	0	1
Chr4	8888402_16510541	15357247	15357247	1	0	No	No	0	0	1	1	1	0	1	0	1
Chr4	8888402_16510541	15392932	15392932	1	0	No	No	1	1	1	0	0	0	1	0	1
Chr4	8888402_16510541	15447267	15447267	1	0	No	No	0	0	1	1	1	0	1	0	1
Chr4	8888402_16510541	15496294	15496339	2	45	No	No	0	1	0	0	0	0	1	0	1
Chr4	8888402_16510541	15575845	15575845	1	0	No	No	1	1	0	0	0	0	1	0	1
Chr4	8888402_16510541	15597567	15597567	1	0	No	No	0	0	1	1	1	0	1	0	1
Chr4	8888402_16510541	15660356	15660356	1	0	No	No	0	0	1	1	1	0	1	0	1
Chr4	8888402_16510541	15674355	15674355	1	0	No	No	0	0	1	1	1	0	1	0	1
Chr4	8888402_16510541	16289071	16289071	1	0	No	No	1	0	0	0	0	0	1	0	1
Chr4	8888402_16510541	16370912	16370912	1	0	No	No	1	0	0	0	0	0	1	0	1
Chr4	8888402_16510541	16432905	16432905	1	0	No	No	0	0	1	1	1	0	1	0	1
Chr5	12837874_17426468	12938181	12938181	1	0	No	No	1	1	0	0	0	0	1	0	1
Chr5	12837874_17426468	12945976	12945976	1	0	No	No	0	1	0	0	0	0	1	0	1
Chr5	12837874_17426468	12984408	12984408	1	0	No	No	0	1	0	0	0	0	1	0	1
Chr5	12837874_17426468	13017441	13017441	1	0	No	No	0	1	0	0	0	0	1	0	1
Chr5	12837874_17426468	13023231	13023231	1	0	No	No	0	0	1	1	1	0	1	0	1
Chr5	12837874_17426468	13137375	13137375	1	0	No	No	1	0	0	0	0	0	1	0	1
Chr5	12837874_17426468	13226000	13226291	2	291	No	No	0	1	0	0	0	0	1	0	1
Chr5	12837874_17426468	13248771	13248771	1	0	No	No	1	0	0	0	0	0	1	0	1
Chr5	12837874_17426468	13463672	13463672	1	0	No	No	1	0	0	0	0	0	1	0	1
Chr5	12837874_17426468	13588527	13592544	2	4017	No	No	1	0	0	0	0	2	0	0	1
Chr5	12837874_17426468	13751172	13751172	1	0	No	No	1	1	0	1	1	0	1	0	1
Chr5	12837874_17426468	13910325	13910325	1	0	No	No	0	0	1	1	1	0	1	0	1
Chr5	12837874_17426468	14167804	14167804	1	0	No	No	0	1	0	0	0	0	1	0	1
Chr5	12837874_17426468	14280275	14280275	1	0	No	No	1	0	0	0	0	0	1	0	1
Chr5	12837874_17426468	14298296	14298296	1	0	No	No	0	1	0	0	0	0	1	0	1
Chr5	12837874_17426468	14298296	14303081	2	4785	No	No	1	0	0	0	0	2	0	0	1
Chr5	12837874_17426468	14356977	14356987	2	10	No	No	0	0	1	1	1	0	1	0	1
Chr5	12837874_17426468	14463042	14463042	1	0	No	No	1	0	0	0	0	0	1	0	1
Chr5	12837874_17426468	14936014	14936014	1	0	No	No	0	0	1	1	1	0	1	0	1
Chr5	12837874_17426468	14966110	14966110	1	0	No	No	0	0	0	1	0	0	1	0	1
Chr5	12837874_17426468	15025316	15025316	1	0	No	No	0	1	0	0	0	0	1	0	1
Chr5	12837874_17426468	15134831	15134831	1	0	No	No	0	1	0	0	0	0	1	0	1
Chr5	12837874_17426468	15369950	15369950	1	0	No	No	0	0	1	1	1	0	1	0	1
Chr5	12837874_17426468	15406375	15406375	1	0	No	No	1	0	0	0	0	0	1	0	1
Chr5	12837874_17426468	15419206	15419206	1	0	No	No	0	0	1	1	1	0	1	0	1
Chr5	12837874_17426468	15424403	15424403	1	0	No	No	1	0	0	0	0	0	1	0	1
Chr5	12837874_17426468	15648444	15648444	1	0	No	No	1	1	0	0	0	0	1	0	1
Chr5	12837874_17426468	15649440	15649440	1	0	No	No	0	0	1	1	1	0	1	0	1
Chr5	12837874_17426468	15661417	15661417	1	0	No	No	0	0	1	1	1	0	1	0	1
Chr5	12837874_17426468	15698532	15698532	1	0	No	No	0	0	1	1	1	0	1	0	1
Chr5	12837874_17426468	15713150	15713150	1	0	No	No	1	0	0	0	0	0	1	0	1
Chr5	12837874_17426468	15754147	15754147	1	0	No	No	0	1	0	0	0	0	1	0	1
Chr5	12837874_17426468	15791949	15791949	1	0	No	No	1	0	0	0	0	0	1	0	1
Chr5	12837874_17426468	15838885	15838885	1	0	No	No	1	0	0	0	0	0	1	0	1
Chr5	12837874_17426468	15972520	15972520	1	0	No	No	1	0	1	1	1	0	1	0	1
Chr5	12837874_17426468	16186446	16186446	1	0	No	No	0	1	0	0	0	0	1	0	1
Chr5	12837874_17426468	16234572	16234572	1	0	No	No	0	0	0	1	0	0	1	0	1
Chr5	12837874_17426468	16394333	16394333	1	0	No	No	1	1	0	0	0	0	1	0	1
Chr5	12837874_17426468	16727069	16727069	1	0	No	No	1	0	1	1	1	0	1	0	1
Chr5	12837874_17426468	16794736	16794736	1	0	No	No	0	0	1	1	1	0	1	0	1
Chr5	33907_5906299	1723577	1723577	1	0	No	No	0	0	1	1	1	0	1	0	1
Chr5	33907_5906299	2221577	2221577	1	0	No	No	1	0	0	0	0	0	1	0	1
Chr5	33907_5906299	2579853	5888148	803	3308295	No	Yes	0	1	0	0	0	1	0	1	0
Chr5	33907_5906299	2716552	2716552	1	0	No	No	0	0	1	1	1	0	1	0	1
Chr5	33907_5906299	2864200	2864200	1	0	No	No	0	0	1	1	1	0	1	0	1
Chr5	33907_5906299	2993450	2993450	1	0	No	No	0	0	1	1	1	0	1	0	1
Chr5	33907_5906299	3095444	3095444	1	0	No	No	1	0	0	0	0	0	1	0	1
Chr5	33907_5906299	3245265	3245265	1	0	No	No	1	0	0	0	0	0	1	0	1
Chr5	33907_5906299	3931676	3931676	1	0	No	No	0	0	1	1	1	0	1	0	1
Chr5	33907_5906299	3937026	3937026	1	0	No	No	1	0	0	0	0	0	1	0	1
Chr5	33907_5906299	4244163	4244163	1	0	No	No	1	0	0	0	0	0	1	0	1
Chr5	33907_5906299	4286260	4286260	1	0	No	No	0	0	1	0	0	0	1	0	1
Chr5	33907_5906299	4286719	4286719	1	0	No	No	1	0	0	0	0	0	1	0	1
Chr5	33907_5906299	4368114	4378662	2	10548	No	No	1	0	0	0	0	2	0	2	0
Chr5	33907_5906299	4398881	4398881	1	0	No	No	0	0	1	1	1	0	1	0	1
Chr5	33907_5906299	4440197	4440197	1	0	No	No	1	0	0	0	0	0	1	0	1
Chr5	33907_5906299	4729017	4729017	1	0	No	No	0	0	1	1	1	0	1	0	1
Chr5	33907_5906299	4783462	4783462	1	0	No	No	0	0	1	1	1	0	1	0	1
Chr5	33907_5906299	4962246	4962246	1	0	No	No	0	0	1	1	1	0	1	0	1
Chr5	33907_5906299	5416529	5416529	1	0	No	No	1	0	0	0	0	0	1	0	1
Chr5	33907_5906299	5538589	5538589	1	0	No	No	1	0	0	0	0	0	1	0	1
Chr5	33907_5906299	5695994	5695994	1	0	No	No	0	0	1	1	1	0	1	0	1
Chr5	33907_5906299	5832401	5832401	1	0	No	No	1	0	0	0	0	0	1	0	1
Chr5	5906400_7129113	5979288	7116305	249	1137017	Yes	Yes	0	1	0	0	0	1	0	1	0
Chr5	5906400_7129113	6001935	6001935	1	0	No	No	1	0	0	0	0	0	1	0	1
Chr5	5906400_7129113	7061698	7061698	1	0	No	No	1	0	0	0	0	0	1	0	1
Chr5	5906400_7129113	7070650	7070713	3	63	No	No	0	0	1	1	1	0	1	0	1
Chr5	7752729_12822298	10425974	10425974	1	0	No	No	0	1	0	0	0	0	1	0	1
Chr5	7752729_12822298	11419388	11419388	1	0	No	No	1	1	1	0	1	0	1	0	1
Chr5	7752729_12822298	11464891	11464891	1	0	No	No	1	0	0	0	0	0	1	0	1
Chr5	7752729_12822298	11564847	11564847	1	0	No	No	1	0	0	0	0	0	1	0	1
Chr5	7752729_12822298	11720552	11720552	1	0	No	No	1	0	0	0	0	0	1	0	1
Chr5	7752729_12822298	11772154	11772154	1	0	No	No	0	1	0	0	0	0	1	0	1
Chr5	7752729_12822298	12421315	12421316	2	1	No	No	0	1	0	0	0	0	1	0	1
Chr5	7752729_12822298	12445163	12445385	3	222	No	No	1	1	0	0	0	0	1	0	1
Chr5	7752729_12822298	9987401	9987401	1	0	No	No	1	1	0	0	0	0	1	0	1
Chr6	14632764_16888278	14660155	14660155	1	0	No	No	0	0	1	1	1	0	1	0	1
Chr6	14632764_16888278	14661732	14661732	1	0	No	No	0	1	0	0	0	0	1	0	1
Chr6	14632764_16888278	14852084	14852084	1	0	No	No	0	0	1	1	1	0	1	0	1
Chr6	14632764_16888278	14913218	14913218	1	0	No	No	1	1	0	0	0	0	1	0	1
Chr6	14632764_16888278	15025771	15025771	1	0	No	No	0	1	1	1	1	0	1	0	1
Chr6	14632764_16888278	15050224	15050224	1	0	No	No	1	0	0	0	0	0	1	0	1
Chr6	14632764_16888278	15199756	15199756	1	0	No	No	0	0	0	1	0	0	1	0	1
Chr6	14632764_16888278	15304346	15304696	2	350	No	No	0	0	1	1	1	0	1	0	1
Chr6	14632764_16888278	15346367	15346367	1	0	No	No	0	1	0	0	0	0	1	0	1
Chr6	14632764_16888278	15504520	15504520	1	0	No	No	1	0	0	0	0	0	1	0	1
Chr6	14632764_16888278	15514675	15514675	1	0	No	No	0	0	1	1	1	0	1	0	1
Chr6	14632764_16888278	15572612	15572612	1	0	No	No	1	1	0	0	0	0	1	0	1
Chr6	14632764_16888278	15619799	15619799	1	0	No	No	1	1	0	0	0	0	1	0	1
Chr6	14632764_16888278	15696177	15696177	1	0	No	No	0	0	1	1	1	0	1	0	1
Chr6	14632764_16888278	15791220	16877093	245	1085873	No	Yes	0	0	1	1	1	1	0	1	0
Chr6	14632764_16888278	15794976	15794976	1	0	No	No	0	1	0	0	0	0	1	0	1
Chr6	14632764_16888278	15921348	15921348	1	0	No	No	0	1	0	0	0	0	1	0	1
Chr6	14632764_16888278	16731607	16731607	1	0	No	No	0	1	0	0	0	0	1	0	1
Chr6	199964_2771593	1092042	1092042	1	0	No	No	0	1	0	0	0	0	1	0	1
Chr6	199964_2771593	1301169	1301343	3	174	No	No	0	0	1	1	1	0	1	0	1
Chr6	199964_2771593	1369539	1369539	1	0	No	No	0	0	1	1	1	0	1	0	1
Chr6	199964_2771593	1663865	1663865	1	0	No	No	0	0	1	1	1	0	1	0	1
Chr6	199964_2771593	1785094	1785094	1	0	No	No	0	1	0	0	0	0	1	0	1
Chr6	199964_2771593	1800451	1800451	1	0	No	No	1	1	0	0	0	0	1	0	1
Chr6	199964_2771593	1875508	1875508	1	0	No	No	0	0	1	1	1	0	1	0	1
Chr6	199964_2771593	1969606	1969606	1	0	No	No	1	1	0	0	0	0	1	0	1
Chr6	199964_2771593	2146270	2146270	1	0	No	No	0	0	1	1	1	0	1	0	1
Chr6	199964_2771593	2259815	2259815	1	0	No	No	0	1	0	0	0	0	1	0	1
Chr6	199964_2771593	2458578	2458578	1	0	No	No	1	0	0	0	0	0	1	0	1
Chr6	199964_2771593	249197	249197	1	0	No	No	1	0	1	1	1	0	1	0	1
Chr6	199964_2771593	2550699	2552070	3	1371	No	No	0	0	1	1	1	0	1	0	1
Chr6	199964_2771593	2637947	2637947	1	0	No	No	0	1	0	0	0	0	1	0	1
Chr6	199964_2771593	585791	585791	1	0	No	No	1	1	1	1	0	0	1	0	1
Chr6	199964_2771593	879698	879698	1	0	No	No	0	0	1	1	1	0	1	0	1
Chr6	2784373_3582140	3000688	3000688	1	0	No	No	0	1	0	0	0	0	1	0	1
Chr6	2784373_3582140	3317307	3317307	1	0	No	No	1	1	0	0	0	0	1	0	1
Chr6	2784373_3582140	3368817	3368862	2	45	No	No	0	0	1	1	1	0	1	0	1
Chr6	2784373_3582140	3401116	3401116	1	0	No	No	1	1	0	0	0	0	1	0	1
Chr6	2784373_3582140	3439039	3439039	1	0	No	No	1	1	0	0	0	0	1	0	1
Chr6	2784373_3582140	3485786	3485786	1	0	No	No	0	0	1	1	1	0	1	0	1
Chr6	2784373_3582140	3553372	3553372	1	0	No	No	1	0	0	0	0	0	1	0	1
Chr6	3582241_7111395	3666407	3666407	1	0	No	No	0	1	0	0	0	0	1	0	1
Chr6	3582241_7111395	4283901	4283901	1	0	No	No	1	0	0	0	0	0	1	0	1
Chr6	3582241_7111395	4386429	4386429	1	0	No	No	0	0	1	1	1	0	1	0	1
Chr6	3582241_7111395	4430450	4430450	1	0	No	No	0	0	0	1	1	0	1	0	1
Chr6	3582241_7111395	4460643	4460643	1	0	No	No	0	0	1	1	1	0	1	0	1
Chr6	8356479_9477672	8816681	8816681	1	0	No	No	1	1	0	0	0	0	1	0	1
Chr6	9477773_14632663	10125039	10125039	1	0	No	No	1	1	1	0	0	0	1	0	1
Chr6	9477773_14632663	11514605	11514605	1	0	No	No	1	1	0	0	0	0	1	0	1
Chr6	9477773_14632663	12350285	12350285	1	0	No	No	0	0	1	1	1	0	1	0	1
Chr6	9477773_14632663	12355455	12355455	1	0	No	No	0	1	1	1	1	0	1	0	1
Chr6	9477773_14632663	12474725	12474809	2	84	No	No	0	1	0	0	0	0	1	0	1
Chr6	9477773_14632663	12553157	12553157	1	0	No	No	0	0	1	1	1	0	1	0	1
Chr6	9477773_14632663	12756743	12756743	1	0	No	No	1	0	0	0	0	0	1	0	1
Chr6	9477773_14632663	12966218	12966218	1	0	No	No	1	0	0	0	0	0	1	0	1
Chr6	9477773_14632663	13234522	13234522	1	0	No	No	0	0	1	1	1	0	1	0	1
Chr6	9477773_14632663	13374798	13374829	2	31	No	No	0	0	1	1	1	0	1	0	1
Chr6	9477773_14632663	13384754	13384754	1	0	No	No	0	0	1	1	1	0	1	0	1
Chr6	9477773_14632663	13440547	13440547	1	0	No	No	1	0	0	0	0	0	1	0	1
Chr6	9477773_14632663	13445574	13445574	1	0	No	No	0	0	1	1	1	0	1	0	1
Chr6	9477773_14632663	13534567	13534567	1	0	No	No	0	0	1	1	1	0	1	0	1
Chr6	9477773_14632663	13736048	13736048	1	0	No	No	1	0	0	0	0	0	1	0	1
Chr6	9477773_14632663	13766243	13766243	1	0	No	No	1	1	0	0	0	0	1	0	1
Chr6	9477773_14632663	13896507	13896507	1	0	No	No	0	1	0	0	0	0	1	0	1
Chr6	9477773_14632663	13918442	13918442	1	0	No	No	0	0	1	1	1	0	1	0	1
Chr6	9477773_14632663	14073204	14073204	1	0	No	No	0	1	0	0	0	0	1	0	1
Chr6	9477773_14632663	14143814	14143814	1	0	No	No	1	1	0	0	0	0	1	0	1
Chr6	9477773_14632663	14482148	14482148	1	0	No	No	1	1	0	0	0	0	1	0	1
Chr7	10323991_14121691	10399478	10399478	1	0	No	No	1	1	0	0	0	0	1	0	1
Chr7	10323991_14121691	10608787	10608787	1	0	No	No	0	1	0	0	0	0	1	0	1
Chr7	10323991_14121691	10747237	10747237	1	0	No	No	0	0	1	1	1	0	1	0	1
Chr7	10323991_14121691	11156216	11156216	1	0	No	No	1	1	0	0	0	0	1	0	1
Chr7	10323991_14121691	11190152	11190152	1	0	No	No	0	0	1	1	1	0	1	0	1
Chr7	10323991_14121691	11240730	11240730	1	0	No	No	0	1	1	1	1	0	1	0	1
Chr7	10323991_14121691	11249057	11249130	2	73	No	No	1	0	0	0	0	0	1	0	1
Chr7	10323991_14121691	11464491	11464491	1	0	No	No	0	0	1	1	1	0	1	0	1
Chr7	10323991_14121691	11515819	11515819	1	0	No	No	1	0	0	0	0	0	1	0	1
Chr7	10323991_14121691	11523257	11523257	1	0	No	No	0	0	1	1	1	0	1	0	1
Chr7	10323991_14121691	11597334	11597334	1	0	No	No	0	0	1	1	1	0	1	0	1
Chr7	10323991_14121691	11824437	11824437	1	0	No	No	0	0	1	1	1	0	1	0	1
Chr7	10323991_14121691	11903823	11903823	1	0	No	No	1	1	0	0	0	0	1	0	1
Chr7	10323991_14121691	12013942	12013942	1	0	No	No	0	0	1	1	1	0	1	0	1
Chr7	10323991_14121691	12078995	12079053	2	58	No	No	0	0	1	1	1	0	1	0	1
Chr7	10323991_14121691	12360240	12360325	2	85	No	No	0	1	0	0	0	0	1	0	1
Chr7	10323991_14121691	13343877	13343877	1	0	No	No	1	1	0	0	0	0	1	0	1
Chr7	12874_9412984	1522512	1522512	1	0	No	No	1	0	0	0	0	0	1	0	1
Chr7	12874_9412984	1524851	1524851	1	0	No	No	0	1	0	0	0	0	1	0	1
Chr7	12874_9412984	1583933	1583933	1	0	No	No	1	0	0	0	0	0	1	0	1
Chr7	12874_9412984	1608836	1608836	1	0	No	No	1	0	0	0	0	0	1	0	1
Chr7	12874_9412984	2079247	2079247	1	0	No	No	0	1	0	0	0	0	1	0	1
Chr7	12874_9412984	2437496	2437496	1	0	No	No	0	1	0	0	0	0	1	0	1
Chr7	12874_9412984	2459493	2459493	1	0	No	No	1	0	0	0	0	0	1	0	1
Chr7	12874_9412984	2459493	2474566	2	15073	No	No	0	1	0	0	0	2	0	2	0
Chr7	12874_9412984	2474566	3078894	186	604328	No	No	0	0	0	1	1	2	0	2	0
Chr7	12874_9412984	2574295	2574295	1	0	No	No	1	0	0	0	0	0	1	0	1
Chr7	12874_9412984	3168319	3168319	1	0	No	No	1	0	0	0	0	0	1	0	1
Chr7	12874_9412984	3253269	3253269	1	0	No	No	1	0	0	0	0	0	1	0	1
Chr7	12874_9412984	3481637	3481637	1	0	No	No	1	0	0	0	0	0	1	0	1
Chr7	12874_9412984	36660	2459144	582	2422484	Yes	No	0	0	0	1	1	1	0	1	0
Chr7	12874_9412984	36660	3834040	931	3797380	Yes	No	0	0	1	0	0	1	0	1	0
Chr7	12874_9412984	3835847	3835847	1	0	No	No	1	0	0	0	0	0	1	0	1
Chr7	12874_9412984	4014024	4014024	1	0	No	No	0	1	0	0	0	0	1	0	1
Chr7	12874_9412984	4255454	4255852	3	398	No	No	1	0	0	0	0	0	1	0	1
Chr7	12874_9412984	4348724	4348724	1	0	No	No	0	1	0	0	0	0	1	0	1
Chr7	12874_9412984	4384370	4384370	1	0	No	No	0	1	0	0	0	0	1	0	1
Chr7	12874_9412984	4691164	4691164	1	0	No	No	1	1	0	0	0	0	1	0	1
Chr7	12874_9412984	5264299	5264299	1	0	No	No	0	0	1	1	1	0	1	0	1
Chr7	12874_9412984	539972	539972	1	0	No	No	1	0	0	0	0	0	1	0	1
Chr7	12874_9412984	748215	748215	1	0	No	No	0	1	0	0	0	0	1	0	1
Chr7	12874_9412984	7749585	7749585	1	0	No	No	1	0	1	1	1	0	1	0	1
Chr7	14219696_16586616	15218653	15218653	1	0	No	No	1	0	0	0	0	0	1	0	1
Chr7	14219696_16586616	15250176	15250176	1	0	No	No	0	0	0	0	1	0	1	0	1
Chr7	14219696_16586616	15449445	15449445	1	0	No	No	0	0	1	1	1	0	1	0	1
Chr7	14219696_16586616	15527098	15527098	1	0	No	No	1	0	0	0	0	0	1	0	1
Chr7	14219696_16586616	15588711	15588711	1	0	No	No	0	1	1	1	1	0	1	0	1
Chr7	14219696_16586616	15620565	15620565	1	0	No	No	1	0	0	0	0	0	1	0	1
Chr7	14219696_16586616	15749084	15749135	2	51	No	No	0	0	1	1	1	0	1	0	1
Chr7	14219696_16586616	15756270	15756270	1	0	No	No	0	0	1	1	1	0	1	0	1
Chr7	14219696_16586616	15777007	15777007	1	0	No	No	0	0	1	1	1	0	1	0	1
Chr7	14219696_16586616	15886088	15886088	1	0	No	No	1	0	0	0	0	0	1	0	1
Chr7	14219696_16586616	15968855	15968855	1	0	No	No	0	0	1	0	0	0	1	0	1
Chr7	14219696_16586616	16078172	16078172	1	0	No	No	0	0	1	1	1	0	1	0	1
Chr7	14219696_16586616	16186376	16186376	1	0	No	No	0	0	1	1	1	0	1	0	1
Chr7	14219696_16586616	16199590	16199590	1	0	No	No	0	0	0	0	1	0	1	0	1
Chr7	14219696_16586616	16319259	16319259	1	0	No	No	1	0	0	0	0	0	1	0	1
Chr7	14219696_16586616	16330143	16330143	1	0	No	No	0	0	1	1	1	0	1	0	1
Chr7	14219696_16586616	16359494	16359494	1	0	No	No	0	0	1	0	1	0	1	0	1
Chr7	14219696_16586616	16359494	16366547	2	7053	No	No	0	0	0	1	0	2	0	2	0
Chr7	14219696_16586616	16411583	16411583	1	0	No	No	1	0	0	0	0	0	1	0	1
Chr7	14219696_16586616	16452032	16452032	1	0	No	No	0	0	0	0	1	0	1	0	1
Chr7	14219696_16586616	16547380	16547380	1	0	No	No	0	1	0	0	0	0	1	0	1
Chr7	9413085_10297611	10198937	10198937	1	0	No	No	0	1	0	0	0	0	1	0	1
Chr7	9413085_10297611	9436206	9436206	1	0	No	No	0	0	1	1	1	0	1	0	1
Chr7	9413085_10297611	9448116	9448116	1	0	No	No	0	1	0	0	0	0	1	0	1
Chr7	9413085_10297611	9453905	9453905	1	0	No	No	0	0	1	1	1	0	1	0	1
Chr7	9413085_10297611	9542898	9542898	1	0	No	No	0	0	1	1	1	0	1	0	1
Chr7	9413085_10297611	9567030	9574719	3	7689	No	No	0	0	1	1	1	2	0	2	0
Chr7	9413085_10297611	9605026	9605026	1	0	No	No	0	0	0	1	1	0	1	0	1
Chr7	9413085_10297611	9667373	9667373	1	0	No	No	1	0	0	0	0	0	1	0	1
Chr7	9413085_10297611	9722436	9722436	1	0	No	No	0	0	1	1	1	0	1	0	1
Chr7	9413085_10297611	9866257	9866257	1	0	No	No	1	1	0	0	0	0	1	0	1
Chr7	9413085_10297611	9926642	9926642	1	0	No	No	0	0	1	1	1	0	1	0	1
Chr7	9413085_10297611	9992595	9992595	1	0	No	No	1	0	0	0	0	0	1	0	1
Chr8	1109912_1556732	1281013	1281013	1	0	No	No	0	0	1	1	1	0	1	0	1
Chr8	1109912_1556732	1281013	1289752	2	8739	No	No	0	1	0	0	0	2	0	2	0
Chr8	1109912_1556732	1289752	1289752	1	0	No	No	1	0	0	0	0	0	1	0	1
Chr8	11117217_12093271	11737660	11737660	1	0	No	No	1	0	0	0	0	0	1	0	1
Chr8	12111668_14185545	12284340	12284340	1	0	No	No	0	1	0	0	0	0	1	0	1
Chr8	12111668_14185545	12426853	12426853	1	0	No	No	0	1	1	1	1	0	1	0	1
Chr8	12111668_14185545	12758970	12758970	1	0	No	No	0	0	1	1	1	0	1	0	1
Chr8	12111668_14185545	12922589	12922589	1	0	No	No	1	1	0	0	0	0	1	0	1
Chr8	12111668_14185545	13067630	13067630	1	0	No	No	0	0	1	1	1	0	1	0	1
Chr8	12111668_14185545	13143827	13143827	1	0	No	No	0	0	1	1	1	0	1	0	1
Chr8	12111668_14185545	13197381	14142541	191	945160	No	Yes	1	0	0	0	0	1	0	1	0
Chr8	12111668_14185545	13213904	13213904	1	0	No	No	0	0	1	1	1	0	1	0	1
Chr8	12111668_14185545	13339806	13339806	1	0	No	No	0	1	0	0	0	0	1	0	1
Chr8	12111668_14185545	13505300	13505300	1	0	No	No	0	1	0	0	0	0	1	0	1
Chr8	12111668_14185545	13600578	13600578	1	0	No	No	0	1	0	0	0	0	1	0	1
Chr8	12111668_14185545	13913154	13913154	1	0	No	No	0	0	0	0	1	0	1	0	1
Chr8	14220591_15889726	14235573	15854236	300	1618663	Yes	Yes	1	0	0	0	0	1	0	1	0
Chr8	14220591_15889726	15386296	15386296	1	0	No	No	0	0	0	0	1	0	1	0	1
Chr8	14220591_15889726	15697143	15697143	1	0	No	No	0	1	0	0	0	0	1	0	1
Chr8	2217388_2242707	2228467	2228467	1	0	Yes	Yes	1	0	0	0	0	0	1	0	1
Chr8	3206136_7340471	3270283	3270283	1	0	No	No	1	0	0	0	0	0	1	0	1
Chr8	3206136_7340471	3316911	3317036	2	125	No	No	0	1	0	0	0	0	1	0	1
Chr8	3206136_7340471	3322505	3322505	1	0	No	No	0	0	1	1	1	0	1	0	1
Chr8	3206136_7340471	3585753	3585753	1	0	No	No	0	0	1	1	1	0	1	0	1
Chr8	3206136_7340471	3617976	3617976	1	0	No	No	1	1	0	0	0	0	1	0	1
Chr8	3206136_7340471	4099355	4099355	1	0	No	No	1	0	0	0	0	0	1	0	1
Chr8	3206136_7340471	4995754	4995754	1	0	No	No	0	0	1	1	1	0	1	0	1
Chr8	33746_344894	200901	200901	1	0	No	No	0	1	1	1	1	0	1	0	1
Chr8	462536_676170	628046	628046	1	0	No	No	1	0	1	1	1	0	1	0	1
Chr8	7376471_11076218	10074536	10074536	1	0	No	No	1	0	0	0	0	0	1	0	1
Chr8	7376471_11076218	10123454	10123454	1	0	No	No	1	1	0	0	0	0	1	0	1
Chr8	7376471_11076218	10144978	10144978	1	0	No	No	0	0	1	1	1	0	1	0	1
Chr8	7376471_11076218	10157834	10157834	1	0	No	No	1	1	0	0	0	0	1	0	1
Chr8	7376471_11076218	10526830	10526830	1	0	No	No	1	0	0	0	0	0	1	0	1
Chr8	7376471_11076218	11061843	11061843	1	0	No	Yes	0	0	1	1	1	0	1	0	1
Chr8	7376471_11076218	7522484	7522484	1	0	No	No	0	1	0	0	0	0	1	0	1
Chr8	7376471_11076218	7811556	7811556	1	0	No	No	1	0	1	1	1	0	1	0	1
Chr8	7376471_11076218	7909199	7909199	1	0	No	No	0	0	0	0	1	0	1	0	1
Chr8	7376471_11076218	7968769	7969180	2	411	No	No	1	0	0	0	0	0	1	0	1
Chr8	7376471_11076218	7983398	7983398	1	0	No	No	0	0	1	1	1	0	1	0	1
Chr8	7376471_11076218	8302959	8302959	1	0	No	No	1	1	0	0	0	0	1	0	1
Chr8	7376471_11076218	8780373	8780638	2	265	No	No	0	1	0	0	0	0	1	0	1
Chr8	7376471_11076218	8802770	8802770	1	0	No	No	0	0	1	1	1	0	1	0	1
Chr8	7376471_11076218	8963361	8963361	1	0	No	No	1	0	0	0	0	0	1	0	1
Chr8	7376471_11076218	8992767	8992767	1	0	No	No	0	0	1	1	1	0	1	0	1
Chr8	7376471_11076218	9055182	9055182	1	0	No	No	0	1	0	0	0	0	1	0	1
Chr8	7376471_11076218	9100113	9100113	1	0	No	No	0	0	1	1	1	0	1	0	1
Chr8	7376471_11076218	9103853	9104001	2	148	No	No	1	0	0	0	0	0	1	0	1
Chr8	7376471_11076218	9222252	9222252	1	0	No	No	0	0	1	1	1	0	1	0	1
Chr8	7376471_11076218	9229542	9229542	1	0	No	No	1	0	1	1	1	0	1	0	1
Chr8	7376471_11076218	9249786	9249786	1	0	No	No	1	0	0	0	0	0	1	0	1
Chr8	7376471_11076218	9290190	9290190	1	0	No	No	0	0	1	1	1	0	1	0	1
Chr8	7376471_11076218	9448447	9448447	1	0	No	No	0	0	1	1	1	0	1	0	1
Chr8	7376471_11076218	9558215	9558215	1	0	No	No	1	1	0	0	0	0	1	0	1
Chr8	7376471_11076218	9608370	9608853	2	483	No	No	1	0	0	0	0	0	1	0	1
Chr8	7376471_11076218	9611120	9611120	1	0	No	No	0	0	1	1	1	0	1	0	1
Chr8	7376471_11076218	9685933	9685933	1	0	No	No	1	0	0	0	0	0	1	0	1
Chr8	7376471_11076218	9708063	9708063	1	0	No	No	1	0	0	0	0	0	1	0	1
Chr8	7376471_11076218	9746047	9746047	1	0	No	No	1	0	0	0	0	0	1	0	1
Chr8	7376471_11076218	9874957	9874957	1	0	No	No	1	1	0	0	0	0	1	0	1
Chr8	7376471_11076218	9885480	9885480	1	0	No	No	0	1	1	1	1	0	1	0	1
Chr8	7376471_11076218	9946316	9946316	1	0	No	No	0	0	1	1	1	0	1	0	1
Chr9	11526396_11915140	11576197	11576197	1	0	No	No	0	1	0	0	0	0	1	0	1
Chr9	11526396_11915140	11601028	11601028	1	0	No	No	1	0	0	0	0	0	1	0	1
Chr9	11526396_11915140	11818296	11818296	1	0	No	No	0	0	0	0	1	0	1	0	1
Chr9	11946911_15176956	12014667	12014667	1	0	No	No	0	1	0	0	0	0	1	0	1
Chr9	11946911_15176956	12081660	12081660	1	0	No	No	0	1	0	0	0	0	1	0	1
Chr9	11946911_15176956	12176058	12176058	1	0	No	No	0	0	1	1	1	0	1	0	1
Chr9	11946911_15176956	12261658	12261658	1	0	No	No	0	0	1	1	1	0	1	0	1
Chr9	11946911_15176956	12623841	12623841	1	0	No	No	1	0	0	0	0	0	1	0	1
Chr9	11946911_15176956	12658326	12658326	1	0	No	No	0	1	0	0	0	0	1	0	1
Chr9	11946911_15176956	12708499	12708499	1	0	No	No	0	0	1	1	1	0	1	0	1
Chr9	11946911_15176956	12719485	12719485	1	0	No	No	0	1	0	0	0	0	1	0	1
Chr9	11946911_15176956	12821238	12821238	1	0	No	No	0	0	1	1	1	0	1	0	1
Chr9	11946911_15176956	12845202	12845202	1	0	No	No	0	1	0	0	0	0	1	0	1
Chr9	11946911_15176956	12857971	12857971	1	0	No	No	0	0	1	1	1	0	1	0	1
Chr9	11946911_15176956	13101222	13101222	1	0	No	No	0	0	1	1	1	0	1	0	1
Chr9	11946911_15176956	13130365	13130365	1	0	No	No	0	0	1	1	1	0	1	0	1
Chr9	11946911_15176956	13137830	13137830	1	0	No	No	0	0	1	1	1	0	1	0	1
Chr9	11946911_15176956	13163234	13163234	1	0	No	No	1	0	0	0	0	0	1	0	1
Chr9	11946911_15176956	13394991	13394991	1	0	No	No	1	0	0	0	0	0	1	0	1
Chr9	11946911_15176956	13540201	13540201	1	0	No	No	0	0	1	1	1	0	1	0	1
Chr9	11946911_15176956	13605878	13605919	2	41	No	No	0	0	1	1	1	0	1	0	1
Chr9	11946911_15176956	13787707	13787707	1	0	No	No	1	0	0	0	0	0	1	0	1
Chr9	11946911_15176956	15094310	15094506	2	196	No	No	0	0	1	1	1	0	1	0	1
Chr9	15177057_15388022	15314484	15314484	1	0	No	No	0	0	1	1	1	0	1	0	1
Chr9	15388123_15473139	15431021	15431021	1	0	No	No	1	1	0	0	0	0	1	0	1
Chr9	15473240_15654997	15538894	15538894	1	0	No	No	0	0	1	0	0	0	1	0	1
Chr9	15473240_15654997	15609101	15609101	1	0	No	No	0	0	1	1	1	0	1	0	1
Chr9	21092_3235092	1893511	1893511	1	0	No	No	0	0	1	1	1	0	1	0	1
Chr9	21092_3235092	2113257	2113257	1	0	No	No	0	1	1	1	1	0	1	0	1
Chr9	21092_3235092	2733815	2733815	1	0	No	No	1	1	0	0	0	0	1	0	1
Chr9	21092_3235092	349975	349975	1	0	No	No	1	0	1	1	1	0	1	0	1
Chr9	21092_3235092	734280	734280	1	0	No	No	0	0	1	1	1	0	1	0	1
Chr9	3958645_4289243	3981759	3981759	1	0	Yes	No	0	1	1	1	1	0	1	0	1
Chr9	4307932_5273066	4663293	4663293	1	0	No	No	1	1	0	0	0	0	1	0	1
Chr9	5704287_7883773	6758788	6758788	1	0	Yes	Yes	0	0	1	1	1	0	1	0	1
Chr9	7934277_9128078	8452345	8452345	1	0	No	No	0	0	1	1	1	0	1	0	1
Chr9	7934277_9128078	8711948	8712552	2	604	No	No	0	0	1	1	1	0	1	0	1
Chr9	7934277_9128078	8739314	8739314	1	0	No	No	0	0	1	1	1	0	1	0	1
Chr9	7934277_9128078	8871591	8871591	1	0	No	No	0	0	1	1	1	0	1	0	1
Chr9	7934277_9128078	8987149	8987149	1	0	No	No	1	0	0	0	0	0	1	0	1
Chr9	9157496_11503611	10172754	10172754	1	0	No	No	1	0	0	0	0	0	1	0	1
Chr9	9157496_11503611	10788333	10788333	1	0	No	No	0	0	1	0	0	0	1	0	1
Chr9	9157496_11503611	10930168	10930168	1	0	No	No	0	1	1	1	1	0	1	0	1
Chr9	9157496_11503611	11011838	11011838	1	0	No	No	1	1	0	0	0	0	1	0	1
Chr9	9157496_11503611	11038120	11038120	1	0	No	No	1	0	0	0	0	0	1	0	1
Chr9	9157496_11503611	11170613	11170613	1	0	No	No	0	0	1	1	1	0	1	0	1
Chr9	9157496_11503611	11267490	11267490	1	0	No	No	1	0	0	0	0	0	1	0	1
Chr9	9157496_11503611	11463661	11463661	1	0	No	No	1	0	0	0	0	0	1	0	1
Chr9	9157496_11503611	11488826	11488826	1	0	No	Yes	0	1	0	0	0	0	1	0	1
Chr9	9157496_11503611	9167507	9167507	1	0	No	No	0	1	0	0	0	0	1	0	1
Chr9	9157496_11503611	9208915	9208915	1	0	No	No	1	0	0	0	0	0	1	0	1
Chr9	9157496_11503611	9372800	9372800	1	0	No	No	1	1	0	0	0	0	1	0	1
Chr9	9157496_11503611	9391831	9391831	1	0	No	No	0	0	1	1	1	0	1	0	1
Chr9	9157496_11503611	9458500	9458500	1	0	No	No	0	0	1	1	1	0	1	0	1
Chr9	9157496_11503611	9620739	9620743	2	4	No	No	0	0	1	1	1	0	1	0	1
Chr9	9157496_11503611	9633764	9633764	1	0	No	No	1	0	0	0	0	0	1	0	1
Chr9	9157496_11503611	9767546	9767546	1	0	No	No	0	0	1	1	1	0	1	0	1
Chr9	9157496_11503611	9834254	9834435	2	181	No	No	1	1	0	0	0	0	1	0	1
Chr10	13130874_13580555	13565693	13565693	1	0	No	No	0	0	1	1	1	0	1	0	1
Chr10	13598090_13770424	13752858	13752858	1	0	No	No	1	1	0	0	0	0	1	0	1
Chr10	41238_5262868	1227898	1227898	1	0	No	No	0	0	1	1	1	0	1	0	1
Chr10	41238_5262868	1398939	1398939	1	0	No	No	0	1	0	0	0	0	1	0	1
Chr10	41238_5262868	1434418	1434422	2	4	No	No	1	0	0	0	0	0	1	0	1
Chr10	41238_5262868	1723794	1723794	1	0	No	No	1	0	0	0	0	0	1	0	1
Chr10	41238_5262868	1988266	1988266	1	0	No	No	1	0	1	1	1	0	1	0	1
Chr10	41238_5262868	2058884	2058884	1	0	No	No	0	0	1	1	1	0	1	0	1
Chr10	41238_5262868	2679624	2679624	1	0	No	No	1	0	1	1	1	0	1	0	1
Chr10	41238_5262868	3602969	3602969	1	0	No	No	0	1	0	0	0	0	1	0	1
Chr10	41238_5262868	4003582	4003582	1	0	No	No	1	0	0	0	0	0	1	0	1
Chr10	41238_5262868	4187757	4187757	1	0	No	No	1	0	0	0	0	0	1	0	1
Chr10	41238_5262868	4404670	4404670	1	0	No	No	0	1	0	0	0	0	1	0	1
Chr10	41238_5262868	4462219	4462219	1	0	No	No	0	1	0	0	0	0	1	0	1
Chr10	41238_5262868	4548395	4548395	1	0	No	No	1	0	0	0	0	0	1	0	1
Chr10	5262969_5856063	5454567	5454567	1	0	No	No	0	0	1	1	1	0	1	0	1
Chr10	5262969_5856063	5681261	5681261	1	0	No	No	0	1	0	0	0	0	1	0	1
Chr10	5262969_5856063	5707817	5707817	1	0	No	No	0	0	1	1	1	0	1	0	1
Chr10	6018330_6141247	6051463	6051463	1	0	No	No	0	0	1	1	1	0	1	0	1
Chr10	6018330_6141247	6086636	6086636	1	0	No	No	0	1	0	0	0	0	1	0	1
Chr10	6178125_6632146	6188017	6188017	1	0	Yes	No	1	0	0	0	0	0	1	0	1
Chr10	6178125_6632146	6258185	6258185	1	0	No	No	1	0	0	0	0	0	1	0	1
Chr10	6178125_6632146	6392003	6393400	3	1397	No	No	0	1	0	0	0	0	1	0	1
Chr10	6178125_6632146	6524962	6525264	3	302	No	No	0	0	1	1	1	0	1	0	1
Chr10	6632247_7002338	6887096	6887096	1	0	No	No	1	0	0	0	0	0	1	0	1
Chr10	6632247_7002338	6929116	6929116	1	0	No	No	1	0	0	0	0	0	1	0	1
Chr10	6632247_7002338	6936825	6936825	1	0	No	No	0	1	1	1	1	0	1	0	1
Chr10	7025124_7122841	7065394	7065394	1	0	No	No	0	1	0	0	0	0	1	0	1
Chr10	7025124_7122841	7092346	7092346	1	0	No	No	0	1	0	0	0	0	1	0	1
Chr10	7122942_7281624	7248792	7248792	1	0	No	No	0	0	1	1	1	0	1	0	1
Chr10	7297634_7615424	7335253	7335253	1	0	No	No	0	0	1	1	1	0	1	0	1
Chr10	7297634_7615424	7403165	7403176	2	11	No	No	1	0	0	0	0	0	1	0	1
Chr10	7297634_7615424	7480448	7480448	1	0	No	No	1	0	0	0	0	0	1	0	1
Chr10	7615525_9378806	7681741	7681794	2	53	No	No	1	0	0	0	0	0	1	0	1
Chr10	7615525_9378806	7713935	7713935	1	0	No	No	0	0	1	1	1	0	1	0	1
Chr10	7615525_9378806	7782651	7782663	2	12	No	No	1	0	0	0	0	0	1	0	1
Chr10	7615525_9378806	8130679	8130679	1	0	No	No	0	0	1	1	1	0	1	0	1
Chr10	7615525_9378806	8186469	8186474	2	5	No	No	1	0	0	0	0	0	1	0	1
Chr10	7615525_9378806	8237842	8237842	1	0	No	No	1	1	0	0	0	0	1	0	1
Chr10	7615525_9378806	8295243	8295243	1	0	No	No	1	1	0	0	0	0	1	0	1
Chr10	7615525_9378806	8398522	8398522	1	0	No	No	1	1	0	0	0	0	1	0	1
Chr10	7615525_9378806	8486396	8486396	1	0	No	No	0	0	1	1	1	0	1	0	1
Chr10	7615525_9378806	9254220	9254220	1	0	No	No	0	0	1	1	1	0	1	0	1
Chr10	7615525_9378806	9319481	9319481	1	0	No	No	0	0	1	1	1	0	1	0	1
Chr10	9641818_9731577	9705318	9705318	1	0	No	No	1	1	0	0	0	0	1	0	1
Chr10	9812641_13130773	10635738	10635738	1	0	No	No	1	0	0	0	0	0	1	0	1
Chr10	9812641_13130773	10824635	10824635	1	0	No	No	0	0	1	1	1	0	1	0	1
Chr10	9812641_13130773	10936904	10936904	1	0	No	No	1	0	0	0	0	0	1	0	1
Chr10	9812641_13130773	11081129	11081129	1	0	No	No	0	0	0	1	0	0	1	0	1
Chr10	9812641_13130773	11160272	11160344	2	72	No	No	0	0	1	1	1	0	1	0	1
Chr10	9812641_13130773	11331615	11331615	1	0	No	No	1	0	0	0	0	0	1	0	1
Chr10	9812641_13130773	11695628	11695628	1	0	No	No	1	0	0	0	0	0	1	0	1
Chr10	9812641_13130773	11713033	11713033	1	0	No	No	1	0	0	0	0	0	1	0	1
Chr10	9812641_13130773	11719396	11719396	1	0	No	No	0	0	1	1	1	0	1	0	1
Chr10	9812641_13130773	11801937	11801937	1	0	No	No	1	0	0	0	0	0	1	0	1
Chr10	9812641_13130773	11915455	11915455	1	0	No	No	1	0	0	0	0	0	1	0	1
Chr10	9812641_13130773	12116143	12116143	1	0	No	No	1	0	0	0	0	0	1	0	1
Chr10	9812641_13130773	12844355	12844355	1	0	No	No	1	1	0	0	0	0	1	0	1
Chr11	12051372_13721257	12072286	12256753	47	184467	Yes	No	0	1	0	0	0	1	0	1	0
Chr11	12051372_13721257	12072286	12334743	59	262457	Yes	No	1	0	0	0	0	1	0	1	0
Chr11	12051372_13721257	12258311	12258311	1	0	No	No	0	0	1	1	1	0	1	0	1
Chr11	12051372_13721257	12259336	12334743	11	75407	No	No	0	1	0	0	0	2	0	2	0
Chr11	12051372_13721257	12685200	12685275	3	75	No	No	0	1	0	0	0	0	1	0	1
Chr11	12051372_13721257	12687326	12687326	1	0	No	No	0	0	1	1	1	0	1	0	1
Chr11	12051372_13721257	12800082	12800082	1	0	No	No	1	0	0	0	0	0	1	0	1
Chr11	12051372_13721257	12808811	12808811	1	0	No	No	1	0	0	0	0	0	1	0	1
Chr11	12051372_13721257	12892482	12892482	1	0	No	No	0	1	1	1	1	0	1	0	1
Chr11	12051372_13721257	12989816	12989816	1	0	No	No	0	1	1	1	1	0	1	0	1
Chr11	12051372_13721257	13280081	13280081	1	0	No	No	0	0	1	1	1	0	1	0	1
Chr11	12051372_13721257	13302330	13302330	1	0	No	No	0	0	1	1	1	0	1	0	1
Chr11	12051372_13721257	13422461	13422461	1	0	No	No	0	0	1	1	1	0	1	0	1
Chr11	12051372_13721257	13495315	13495315	1	0	No	No	1	1	0	0	0	0	1	0	1
Chr11	12051372_13721257	13546902	13546978	2	76	No	No	0	1	0	0	0	0	1	0	1
Chr11	13338_7471349	1025949	1025949	1	0	No	No	1	0	0	0	0	0	1	0	1
Chr11	13338_7471349	1393042	1393042	1	0	No	No	0	0	1	1	1	0	1	0	1
Chr11	13338_7471349	1516260	1516260	1	0	No	No	0	0	1	1	1	0	1	0	1
Chr11	13338_7471349	1722500	1722500	1	0	No	No	0	1	0	0	0	0	1	0	1
Chr11	13338_7471349	2048414	2048414	1	0	No	No	0	1	1	1	1	0	1	0	1
Chr11	13338_7471349	2130649	2130649	1	0	No	No	1	0	1	1	1	0	1	0	1
Chr11	13338_7471349	2582002	2582002	1	0	No	No	0	0	1	1	1	0	1	0	1
Chr11	13338_7471349	2598981	2598981	1	0	No	No	1	1	0	0	0	0	1	0	1
Chr11	13338_7471349	2612661	2612661	1	0	No	No	0	0	1	1	1	0	1	0	1
Chr11	13338_7471349	2734721	2734721	1	0	No	No	0	0	1	1	1	0	1	0	1
Chr11	13338_7471349	2813700	2813700	1	0	No	No	0	1	0	0	0	0	1	0	1
Chr11	13338_7471349	3018540	3018540	1	0	No	No	0	1	1	1	1	0	1	0	1
Chr11	13338_7471349	3146144	3146144	1	0	No	No	0	1	0	0	0	0	1	0	1
Chr11	13338_7471349	3631251	3631251	1	0	No	No	0	0	1	1	1	0	1	0	1
Chr11	13338_7471349	3697615	3697615	1	0	No	No	0	0	1	1	1	0	1	0	1
Chr11	13338_7471349	3725605	3725605	1	0	No	No	1	0	0	0	0	0	1	0	1
Chr11	13338_7471349	3893576	7452514	744	3558938	No	Yes	0	0	1	1	1	1	0	1	0
Chr11	13338_7471349	3924976	3924976	1	0	No	No	1	0	0	0	0	0	1	0	1
Chr11	13338_7471349	4106347	4106347	1	0	No	No	0	1	0	0	0	0	1	0	1
Chr11	13338_7471349	4356080	4356080	1	0	No	No	1	0	0	0	0	0	1	0	1
Chr11	13338_7471349	4401299	4401299	1	0	No	No	1	0	0	0	0	0	1	0	1
Chr11	13338_7471349	4516019	4516019	1	0	No	No	0	1	0	0	0	0	1	0	1
Chr11	13338_7471349	4723972	4723972	1	0	No	No	0	1	0	0	0	0	1	0	1
Chr11	13338_7471349	5178991	5178991	1	0	No	No	1	0	0	0	0	0	1	0	1
Chr11	13338_7471349	5526577	5526577	1	0	No	No	1	0	0	0	0	0	1	0	1
Chr11	13338_7471349	5647618	5647618	1	0	No	No	0	1	0	0	0	0	1	0	1
Chr11	13338_7471349	5962478	5962478	1	0	No	No	0	1	0	0	0	0	1	0	1
Chr11	13338_7471349	6089694	7452514	286	1362820	No	Yes	1	0	0	0	0	1	0	1	0
Chr11	13338_7471349	669865	669865	1	0	No	No	1	0	0	0	0	0	1	0	1
Chr11	7888282_9227569	8966474	8966474	1	0	No	No	0	0	1	1	1	0	1	0	1
Chr11	7888282_9227569	9037446	9037446	1	0	No	No	0	0	1	0	0	0	1	0	1
Chr11	9244974_12036648	10013815	10013815	1	0	No	No	1	1	0	0	0	0	1	0	1
Chr11	9244974_12036648	10267957	10267957	1	0	No	No	1	0	0	0	0	0	1	0	1
Chr11	9244974_12036648	10271072	10271072	1	0	No	No	1	0	0	0	0	0	1	0	1
Chr11	9244974_12036648	10277511	10277511	1	0	No	No	0	0	0	1	0	0	1	0	1
Chr11	9244974_12036648	10344812	10344812	1	0	No	No	0	1	0	0	0	0	1	0	1
Chr11	9244974_12036648	10424947	10424947	1	0	No	No	1	0	0	0	0	0	1	0	1
Chr11	9244974_12036648	10442081	10442081	1	0	No	No	1	1	0	0	0	0	1	0	1
Chr11	9244974_12036648	10550266	10550266	1	0	No	No	1	1	1	0	1	0	1	0	1
Chr11	9244974_12036648	10572758	10572758	1	0	No	No	1	0	1	1	1	0	1	0	1
Chr11	9244974_12036648	10579336	10579336	1	0	No	No	0	1	0	0	0	0	1	0	1
Chr11	9244974_12036648	10610177	10610177	1	0	No	No	0	0	1	1	1	0	1	0	1
Chr11	9244974_12036648	10622643	10622643	1	0	No	No	0	0	1	1	1	0	1	0	1
Chr11	9244974_12036648	10631826	10631826	1	0	No	No	1	0	0	0	0	0	1	0	1
Chr11	9244974_12036648	10736640	10736640	1	0	No	No	0	0	1	1	1	0	1	0	1
Chr11	9244974_12036648	10766248	10766248	1	0	No	No	0	0	1	0	0	0	1	0	1
Chr11	9244974_12036648	10829288	10829288	1	0	No	No	0	0	1	1	1	0	1	0	1
Chr11	9244974_12036648	10843124	10843124	1	0	No	No	0	0	1	1	1	0	1	0	1
Chr11	9244974_12036648	11000468	11000468	1	0	No	No	0	0	1	1	1	0	1	0	1
Chr11	9244974_12036648	11216048	11225744	3	9696	No	No	0	0	1	1	1	2	0	2	0
Chr11	9244974_12036648	11472801	11472801	1	0	No	No	0	0	1	1	1	0	1	0	1
Chr11	9244974_12036648	11500072	11500072	1	0	No	No	0	0	1	1	1	0	1	0	1
Chr11	9244974_12036648	11759694	11759694	1	0	No	No	1	0	0	0	0	0	1	0	1
Chr11	9244974_12036648	11776249	11776249	1	0	No	No	1	0	0	0	0	0	1	0	1
Chr11	9244974_12036648	11776249	11787021	2	10772	No	No	0	1	0	0	0	2	0	2	0
Chr11	9244974_12036648	11896330	11896330	1	0	No	No	1	0	1	1	1	0	1	0	1
Chr11	9244974_12036648	9391673	9391673	1	0	No	No	0	1	0	0	0	0	1	0	1
Chr11	9244974_12036648	9441987	9441987	1	0	No	No	0	0	0	1	1	0	1	0	1
Chr11	9244974_12036648	9559366	9559366	1	0	No	No	0	0	1	1	1	0	1	0	1
Chr11	9244974_12036648	9603315	9603315	1	0	No	No	0	0	1	1	1	0	1	0	1
Chr12	10255997_11074533	10494275	10494275	1	0	No	No	0	1	1	1	1	0	1	0	1
Chr12	12588417_13479761	13416461	13416461	1	0	No	No	0	0	1	1	1	0	1	0	1
Chr12	1_512153	25425	132491	20	107066	Yes	No	1	0	0	0	0	1	0	1	0
Chr12	1_512153	474715	474715	1	0	No	No	0	0	0	1	0	0	1	0	1
Chr12	3168930_3390374	3365564	3365564	1	0	No	No	0	0	1	1	1	0	1	0	1
Chr12	3390475_6443000	3405353	3405353	1	0	Yes	No	0	1	0	0	0	0	1	0	1
Chr12	3390475_6443000	3478277	3478277	1	0	No	No	1	0	0	0	0	0	1	0	1
Chr12	3390475_6443000	3702584	3702584	1	0	No	No	0	1	1	1	1	0	1	0	1
Chr12	3390475_6443000	3770204	4070144	69	299940	No	No	1	0	0	0	0	2	0	2	0
Chr12	3390475_6443000	3805179	3805179	1	0	No	No	0	1	0	0	0	0	1	0	1
Chr12	3390475_6443000	3976944	3976944	1	0	No	No	0	1	0	0	0	0	1	0	1
Chr12	3390475_6443000	4074026	4074026	1	0	No	No	0	1	1	1	1	0	1	0	1
Chr12	3390475_6443000	4074045	5706874	410	1632829	No	No	1	0	0	0	0	2	0	2	0
Chr12	3390475_6443000	4124546	4124546	1	0	No	No	0	0	1	1	1	0	1	0	1
Chr12	3390475_6443000	4211216	5706874	376	1495658	No	No	0	0	1	1	1	2	0	2	0
Chr12	3390475_6443000	6193089	6193089	1	0	No	No	0	0	1	1	1	0	1	0	1
Chr12	3390475_6443000	6351201	6351201	1	0	No	No	1	0	0	0	0	0	1	0	1
Chr12	512254_3139810	1134360	1134360	1	0	No	No	1	1	0	0	0	0	1	0	1
Chr12	512254_3139810	1290425	1290425	1	0	No	No	0	1	0	0	0	0	1	0	1
Chr12	512254_3139810	1311474	1311478	2	4	No	No	1	0	0	0	0	0	1	0	1
Chr12	512254_3139810	1345976	1346647	2	671	No	No	0	0	1	1	1	0	1	0	1
Chr12	512254_3139810	1523879	1523879	1	0	No	No	1	0	0	0	0	0	1	0	1
Chr12	512254_3139810	1553830	1553830	1	0	No	No	1	0	0	0	0	0	1	0	1
Chr12	512254_3139810	1768281	1768281	1	0	No	No	0	0	1	1	1	0	1	0	1
Chr12	512254_3139810	1988035	1988035	1	0	No	No	1	1	0	0	0	0	1	0	1
Chr12	512254_3139810	2048645	2048646	2	1	No	No	0	0	1	1	1	0	1	0	1
Chr12	512254_3139810	2191198	2191249	2	51	No	No	0	0	1	1	1	0	1	0	1
Chr12	512254_3139810	2280960	2280960	1	0	No	No	0	0	1	1	1	0	1	0	1
Chr12	512254_3139810	2325400	2329536	2	4136	No	No	1	0	0	0	0	2	0	0	1
Chr12	512254_3139810	2329536	2329536	1	0	No	No	0	1	0	0	0	0	1	0	1
Chr12	512254_3139810	538115	538115	1	0	Yes	No	0	1	0	0	0	0	1	0	1
Chr12	512254_3139810	549026	549026	1	0	No	No	0	0	1	1	1	0	1	0	1
Chr12	512254_3139810	736794	736794	1	0	No	No	1	0	0	0	0	0	1	0	1
Chr12	512254_3139810	736794	736835	2	41	No	No	0	1	0	0	0	0	1	0	1
Chr12	512254_3139810	869602	869602	1	0	No	No	1	1	0	0	0	0	1	0	1
Chr12	512254_3139810	898800	898800	1	0	No	No	0	0	1	1	1	0	1	0	1
Chr12	512254_3139810	977697	977697	1	0	No	No	1	0	0	0	0	0	1	0	1
Chr12	6443101_10255896	6678925	6678925	1	0	No	No	0	1	0	0	0	0	1	0	1
Chr12	6443101_10255896	6882298	6882341	2	43	No	No	1	0	0	0	0	0	1	0	1
Chr12	6443101_10255896	7281685	7281768	2	83	No	No	0	1	0	0	0	0	1	0	1
Chr12	6443101_10255896	7448722	7449382	2	660	No	No	1	1	0	0	0	0	1	0	1
Chr12	6443101_10255896	7479881	7479881	1	0	No	No	0	0	1	1	1	0	1	0	1
Chr12	6443101_10255896	8077243	8077244	2	1	No	No	1	0	0	0	0	0	1	0	1
Chr12	6443101_10255896	8214377	8214377	1	0	No	No	0	0	1	1	1	0	1	0	1
Chr12	6443101_10255896	9098670	9098670	1	0	No	No	0	1	0	0	0	0	1	0	1
Chr13	1002607_1082932	1035755	1035755	1	0	Yes	No	1	0	0	0	0	0	1	0	1
Chr13	1002607_1082932	1070090	1070316	2	226	No	No	0	0	1	1	1	0	1	0	1
Chr13	116913_188848	160471	160471	1	0	No	No	0	1	1	1	1	0	1	0	1
Chr13	1316711_1595709	1455972	1455972	1	0	No	No	0	0	1	1	1	0	1	0	1
Chr13	1774301_2272039	1851625	1851625	1	0	No	No	0	1	0	0	0	0	1	0	1
Chr13	1774301_2272039	2131484	2131838	2	354	No	No	0	0	1	1	1	0	1	0	1
Chr13	1774301_2272039	2148695	2148695	1	0	No	No	0	0	1	1	1	0	1	0	1
Chr13	1774301_2272039	2153978	2153978	1	0	No	No	0	1	0	0	0	0	1	0	1
Chr13	2314874_2408294	2366471	2366471	1	0	No	No	1	0	0	0	0	0	1	0	1
Chr13	2421728_2490527	2431212	2431212	1	0	No	No	0	0	1	1	1	0	1	0	1
Chr13	2490628_2608475	2537090	2537090	1	0	No	No	0	0	1	1	1	0	1	0	1
Chr13	2490628_2608475	2556710	2556710	1	0	No	No	0	0	1	1	1	0	1	0	1
Chr13	2608576_2722432	2666310	2666310	1	0	No	No	1	0	0	0	0	0	1	0	1
Chr13	2608576_2722432	2666310	2667704	2	1394	No	No	0	1	0	0	0	0	1	0	1
Chr13	2871948_2916844	2902656	2902656	1	0	No	Yes	1	1	0	0	0	0	1	0	1
Chr13	292093_391876	376831	376831	1	0	No	No	0	0	1	1	1	0	1	0	1
Chr13	3004738_3113613	3014231	3099628	8	85397	Yes	No	1	0	0	0	0	1	0	1	0
Chr13	3004738_3113613	3014231	3108677	10	94446	Yes	Yes	0	1	0	0	0	1	0	1	0
Chr13	3004738_3113613	3108592	3108592	1	0	No	No	0	0	1	1	1	0	1	0	1
Chr13	3004738_3113613	3108677	3108677	1	0	No	Yes	1	0	0	0	0	0	1	0	1
Chr13	3113714_3176290	3167209	3170426	4	3217	Yes	Yes	1	1	0	0	0	1	0	0	1
Chr13	3191022_3240535	3235005	3235005	1	0	Yes	Yes	1	1	0	0	0	0	1	0	1
Chr13	3240636_3293241	3254516	3292798	8	38282	Yes	Yes	1	1	0	0	0	1	0	1	0
Chr13	3293342_3310221	3298076	3301145	3	3069	Yes	Yes	1	1	0	0	0	1	0	0	1
Chr13	3310322_3321973	3312565	3312565	1	0	Yes	Yes	1	1	0	0	0	0	1	0	1
Chr13	3322074_3390358	3327535	3356983	4	29448	Yes	Yes	1	1	0	0	0	1	0	1	0
Chr13	3390459_3482586	3417863	3463989	9	46126	Yes	Yes	1	1	0	0	0	1	0	1	0
Chr13	3482687_3508191	3484801	3493059	2	8258	Yes	Yes	1	1	0	0	0	1	0	1	0
Chr13	3534125_3671474	3602870	3658700	9	55830	Yes	Yes	1	1	0	0	0	1	0	1	0
Chr13	3683730_3722745	3707584	3707584	1	0	Yes	Yes	1	1	0	0	0	0	1	0	1
Chr13	391977_560800	400183	424429	2	24246	Yes	No	0	1	0	0	0	1	0	1	0
Chr13	391977_560800	435977	435977	1	0	No	No	1	0	0	0	0	0	1	0	1
Chr13	391977_560800	503088	503088	1	0	No	No	1	0	0	0	0	0	1	0	1
Chr13	5155208_5252693	5191300	5246388	10	55088	Yes	Yes	1	1	0	0	0	1	0	1	0
Chr13	5268138_5362911	5293715	5327882	8	34167	Yes	Yes	1	1	0	0	0	1	0	1	0
Chr13	5382560_5548040	5390490	5540906	28	150416	Yes	Yes	1	1	0	0	0	1	0	1	0
Chr13	5559636_5874721	5751582	5859535	25	107953	No	Yes	0	1	0	0	0	1	0	1	0
Chr13	574777_808624	618015	618015	1	0	No	No	0	1	0	0	0	0	1	0	1
Chr13	5890257_5940609	5906829	5927560	6	20731	Yes	Yes	0	1	0	0	0	1	0	1	0
Chr13	5940710_6100868	5954053	6090761	27	136708	Yes	Yes	0	1	0	0	0	1	0	1	0
Chr13	5940710_6100868	6009985	6009985	1	0	No	No	1	0	0	0	0	0	1	0	1
Chr13	5940710_6100868	6049681	6049681	1	0	No	No	1	0	0	0	0	0	1	0	1
Chr13	6100969_6140927	6112559	6126721	4	14162	Yes	Yes	0	1	0	0	0	1	0	1	0
Chr13	6141028_6196394	6144534	6176833	8	32299	Yes	Yes	0	1	0	0	0	1	0	1	0
Chr13	6391327_6508141	6418134	6464696	4	46562	Yes	No	1	0	0	0	0	1	0	1	0
Chr13	6391327_6508141	6418134	6504027	8	85893	Yes	Yes	0	1	0	0	0	1	0	1	0
Chr13	6508242_6810847	6521997	6767427	26	245430	Yes	Yes	0	1	0	0	0	1	0	1	0
Chr13	6810948_6826786	6815832	6816617	3	785	Yes	Yes	0	1	0	0	0	0	1	0	1
Chr13	6826887_6857450	6827762	6837831	6	10069	Yes	Yes	0	1	0	0	0	1	0	1	0
Chr13	6857551_6887848	6864744	6873093	3	8349	Yes	Yes	0	1	0	0	0	1	0	1	0
Chr13	6887949_6950216	6899498	6909610	2	10112	Yes	No	0	1	0	0	0	1	0	1	0
Chr13	6887949_6950216	6923419	6923419	1	0	No	No	1	0	0	0	0	0	1	0	1
Chr13	7141456_7248494	7186601	7186800	3	199	No	No	1	0	0	0	0	0	1	0	1
Chr13	7313625_7410663	7344476	7404999	9	60523	No	Yes	0	1	0	0	0	1	0	1	0
Chr13	7410764_7447582	7415342	7432201	4	16859	Yes	Yes	0	1	0	0	0	1	0	1	0
Chr13	7447683_7486020	7453872	7478368	3	24496	Yes	Yes	0	1	0	0	0	1	0	1	0
Chr13	7486121_7523412	7502097	7505082	8	2985	Yes	Yes	1	1	0	0	0	1	0	0	1
Chr13	7523513_7604079	7539067	7598259	9	59192	Yes	Yes	1	1	0	0	0	1	0	1	0
Chr13	7604180_7664216	7608880	7649958	16	41078	Yes	Yes	1	1	0	0	0	1	0	1	0
Chr13	7664317_7783076	7669164	7681617	3	12453	Yes	No	1	0	0	0	0	1	0	1	0
Chr13	7664317_7783076	7669164	7695890	10	26726	Yes	Yes	0	1	0	0	0	1	0	1	0
Chr13	7664317_7783076	7672799	7672799	1	0	No	No	0	0	0	0	1	0	1	0	1
Chr13	7664317_7783076	7686229	7686229	1	0	No	No	0	0	1	1	1	0	1	0	1
Chr13	7664317_7783076	7686276	7695890	6	9614	No	Yes	1	0	0	0	0	1	0	1	0
Chr13	7794619_7868193	7855565	7857819	3	2254	Yes	Yes	1	1	0	0	0	1	0	0	1
Chr13	7868294_7998045	7874901	7974003	32	99102	Yes	Yes	1	1	0	0	0	1	0	1	0
Chr13	7998146_8045650	8016534	8031410	8	14876	Yes	Yes	1	1	0	0	0	1	0	1	0
Chr13	8045751_8235374	8055035	8158010	13	102975	Yes	No	1	0	0	0	0	1	0	1	0
Chr13	8045751_8235374	8055035	8219736	22	164701	Yes	Yes	0	1	0	0	0	1	0	1	0
Chr13	8045751_8235374	8195722	8195832	4	110	No	No	1	0	0	0	0	0	1	0	1
Chr13	8268855_9127589	8296779	8296779	1	0	No	No	0	1	0	0	0	0	1	0	1
Chr13	8268855_9127589	8481007	8939672	132	458665	No	No	1	1	0	0	0	2	0	2	0
Chr13	8268855_9127589	8691484	8691484	1	0	No	No	0	0	1	0	0	0	1	0	1
Chr13	8268855_9127589	8704666	8939672	59	235006	No	No	0	0	0	1	1	2	0	2	0
Chr13	8268855_9127589	9071316	9114542	16	43226	No	Yes	1	1	0	0	0	1	0	1	0
Chr13	8268855_9127589	9077471	9077471	1	0	No	No	0	0	0	0	1	0	1	0	1
Chr13	838033_906019	868775	868775	1	0	No	No	0	1	1	1	1	0	1	0	1
Chr13	9143480_9457419	9161239	9192877	9	31638	Yes	Yes	1	1	0	1	1	1	0	1	0
Chr14	127501_403970	205580	205580	1	0	No	No	1	0	1	1	1	0	1	0	1
Chr14	127501_403970	367897	367897	1	0	No	No	0	0	1	1	1	0	1	0	1
Chr14	1523545_5569124	2200353	2200353	1	0	No	No	1	1	1	0	1	0	1	0	1
Chr14	1523545_5569124	2733847	2733847	1	0	No	No	1	0	0	0	0	0	1	0	1
Chr14	1523545_5569124	2757271	2757271	1	0	No	No	0	1	0	0	0	0	1	0	1
Chr14	1523545_5569124	3699635	3699635	1	0	No	No	0	1	0	0	0	0	1	0	1
Chr14	1523545_5569124	3704747	3704747	1	0	No	No	1	0	0	0	0	0	1	0	1
Chr14	1523545_5569124	3795888	3795888	1	0	No	No	0	0	1	1	1	0	1	0	1
Chr14	1523545_5569124	3803649	3803649	1	0	No	No	0	1	1	1	1	0	1	0	1
Chr14	1523545_5569124	4255072	4255072	1	0	No	No	0	0	1	1	1	0	1	0	1
Chr14	1523545_5569124	4366116	4366116	1	0	No	No	0	0	1	1	1	0	1	0	1
Chr14	1523545_5569124	4373636	4373636	1	0	No	No	0	0	1	1	1	0	1	0	1
Chr14	1523545_5569124	4396689	4396689	1	0	No	No	0	0	1	1	1	0	1	0	1
Chr14	1523545_5569124	4913992	4913992	1	0	No	No	0	0	1	1	1	0	1	0	1
Chr14	1523545_5569124	5152282	5202346	6	50064	No	No	1	1	0	0	0	2	0	2	0
Chr14	1523545_5569124	5254255	5264428	2	10173	No	No	1	0	0	0	0	2	0	2	0
Chr14	1523545_5569124	5351568	5351568	1	0	No	No	0	1	0	0	0	0	1	0	1
Chr14	1523545_5569124	5523871	5523871	1	0	No	No	1	1	0	0	0	0	1	0	1
Chr14	5724731_7814104	5753395	5753395	1	0	No	No	0	1	0	0	0	0	1	0	1
Chr14	5724731_7814104	5872516	5872516	1	0	No	No	0	1	0	0	0	0	1	0	1
Chr14	5724731_7814104	5877599	5877599	1	0	No	No	1	0	0	0	0	0	1	0	1
Chr14	5724731_7814104	5882007	5882007	1	0	No	No	0	0	1	1	1	0	1	0	1
Chr14	5724731_7814104	6375530	6375530	1	0	No	No	0	1	1	1	1	0	1	0	1
Chr14	5724731_7814104	6431108	6431383	3	275	No	No	0	1	0	0	0	0	1	0	1
Chr14	5724731_7814104	6535117	6535117	1	0	No	No	1	1	0	0	0	0	1	0	1
Chr14	5724731_7814104	6540143	6540143	1	0	No	No	0	1	0	0	0	0	1	0	1
Chr14	5724731_7814104	6568796	6568796	1	0	No	No	0	0	1	1	1	0	1	0	1
Chr14	5724731_7814104	6728417	6728661	2	244	No	No	1	0	0	0	0	0	1	0	1
Chr14	5724731_7814104	6747859	6747859	1	0	No	No	0	1	1	1	1	0	1	0	1
Chr14	5724731_7814104	6827035	6827035	1	0	No	No	0	0	1	1	1	0	1	0	1
Chr14	5724731_7814104	6876333	6876333	1	0	No	No	0	0	1	1	1	0	1	0	1
Chr14	5724731_7814104	6893064	6893163	2	99	No	No	1	0	0	0	0	0	1	0	1
Chr14	5724731_7814104	6967175	6967175	1	0	No	No	1	0	0	0	0	0	1	0	1
Chr14	5724731_7814104	7159021	7159021	1	0	No	No	0	0	1	1	1	0	1	0	1
Chr14	5724731_7814104	7196137	7196137	1	0	No	No	1	0	0	0	0	0	1	0	1
Chr14	5724731_7814104	7403294	7403294	1	0	No	No	1	1	0	0	0	0	1	0	1
Chr14	8075291_8278140	8146756	8146756	1	0	No	No	0	1	0	0	0	0	1	0	1
Chr14	8361574_8383586	8369910	8369910	1	0	Yes	Yes	1	0	0	0	0	0	1	0	1
Chr14	8525076_8592085	8564375	8564375	1	0	No	No	1	1	0	0	0	0	1	0	1
Chr14	8609689_8729677	8628885	8628885	1	0	No	No	0	1	0	0	0	0	1	0	1
Chr14	8609689_8729677	8665094	8665094	1	0	No	No	0	0	0	1	0	0	1	0	1
Chr14	8609689_8729677	8693173	8693173	1	0	No	No	1	1	0	0	0	0	1	0	1
													107	811	95	819
