# Supplementary material for: Co-inheritance of recombined chromatids maintains heterozygosity in a parthenogenetic ant
Source: Nat Ecol Evol. 2024 Jul 16;8(8):1522–33. doi: 10.1038/s41559-024-02455-z (PMC11310076; doi:10.1038/s41559-024-02455-z)
Supplement: Supplementary file 8 — Statistical source data. [file 41559_2024_2455_MOESM8_ESM.xlsx]

## Sheet: Fig. 1d
NumberOfChromosomesThatIncurLOH	Probability
0	6.1e-05
1	0.000854
2	0.00555
3	0.0222
4	0.0611
5	0.122
6	0.183
7	0.209
8	0.183
9	0.122
10	0.0611
11	0.0222
12	0.00555
13	0.000854
14	6.1e-05

## Sheet: Fig. 1e ChangesOfHeterozygosity
Chromosome	Position	Pair	LossOrGainOfHeterozygosity
Chr11	2981030	Pair 1	Loss
Chr3	2919542	Pair 2	Gain

## Sheet: Fig. 1e Pair1MotherHetUncurated
Chromosome	Position
Chr1	28614
Chr1	29134
Chr1	30546
Chr1	91740
Chr1	135423
Chr1	137468
Chr1	161458
Chr1	203414
Chr1	218594
Chr1	259330
Chr1	259440
Chr1	261314
Chr1	261422
Chr1	261720
Chr1	352983
Chr1	353126
Chr1	623961
Chr1	663335
Chr1	733995
Chr1	734821
Chr1	835769
Chr1	838548
Chr1	841317
Chr1	925938
Chr1	929835
Chr1	956163
Chr1	1030220
Chr1	1057360
Chr1	1077412
Chr1	1179125
Chr1	1372697
Chr1	1379475
Chr1	1388472
Chr1	1425411
Chr1	1488377
Chr1	1489129
Chr1	1497497
Chr1	1497861
Chr1	1502242
Chr1	1502380
Chr1	1502837
Chr1	1503585
Chr1	1506687
Chr1	1511190
Chr1	1511505
Chr1	1511564
Chr1	1512111
Chr1	1514603
Chr1	1515413
Chr1	1522663
Chr1	1524511
Chr1	1526261
Chr1	1526321
Chr1	1526708
Chr1	1528247
Chr1	1528774
Chr1	1529382
Chr1	1540474
Chr1	1543292
Chr1	1548595
Chr1	1549946
Chr1	1550259
Chr1	1550544
Chr1	1551431
Chr1	1554644
Chr1	1555098
Chr1	1565682
Chr1	1576306
Chr1	1580060
Chr1	1583070
Chr1	1583144
Chr1	1584018
Chr1	1584072
Chr1	1587186
Chr1	1588609
Chr1	1588690
Chr1	1589499
Chr1	1593115
Chr1	1593614
Chr1	1610011
Chr1	1610694
Chr1	1614456
Chr1	1621204
Chr1	1625405
Chr1	1631244
Chr1	1635629
Chr1	1644972
Chr1	1647304
Chr1	1657314
Chr1	1658400
Chr1	1660689
Chr1	1676067
Chr1	1676956
Chr1	1679869
Chr1	1682406
Chr1	1683468
Chr1	1685974
Chr1	1691696
Chr1	1701299
Chr1	1702343
Chr1	1703104
Chr1	1706902
Chr1	1711657
Chr1	1719123
Chr1	1722282
Chr1	1722938
Chr1	1724306
Chr1	1725276
Chr1	1725607
Chr1	1728678
Chr1	1730328
Chr1	1731177
Chr1	1732797
Chr1	1732889
Chr1	1735065
Chr1	1737205
Chr1	1738531
Chr1	1743920
Chr1	1744858
Chr1	1747996
Chr1	1750905
Chr1	1752102
Chr1	1761485
Chr1	1766559
Chr1	1771393
Chr1	1784675
Chr1	1791354
Chr1	1791558
Chr1	1797971
Chr1	1801349
Chr1	1809851
Chr1	1812084
Chr1	1817561
Chr1	1827053
Chr1	1834536
Chr1	1845737
Chr1	1849749
Chr1	1851863
Chr1	1853876
Chr1	1856329
Chr1	1856771
Chr1	1868886
Chr1	1869408
Chr1	1876719
Chr1	1885122
Chr1	1888478
Chr1	1889513
Chr1	1902203
Chr1	1905167
Chr1	1907784
Chr1	1910621
Chr1	1917359
Chr1	1921682
Chr1	1925190
Chr1	1929993
Chr1	1933759
Chr1	1934479
Chr1	1934845
Chr1	1934996
Chr1	1935890
Chr1	1936627
Chr1	1936941
Chr1	1938996
Chr1	1941494
Chr1	1941905
Chr1	1942003
Chr1	1943093
Chr1	1945686
Chr1	1953734
Chr1	1955044
Chr1	1959316
Chr1	1968261
Chr1	1968745
Chr1	1970231
Chr1	1971765
Chr1	1972041
Chr1	1984432
Chr1	1990280
Chr1	2003514
Chr1	2005364
Chr1	2006346
Chr1	2008303
Chr1	2019153
Chr1	2026155
Chr1	2027152
Chr1	2031364
Chr1	2031453
Chr1	2031467
Chr1	2031556
Chr1	2033149
Chr1	2033779
Chr1	2037985
Chr1	2043164
Chr1	2052279
Chr1	2056606
Chr1	2057700
Chr1	2059433
Chr1	2059775
Chr1	2059830
Chr1	2066897
Chr1	2069836
Chr1	2070809
Chr1	2072106
Chr1	2072595
Chr1	2073307
Chr1	2079550
Chr1	2079583
Chr1	2080417
Chr1	2081016
Chr1	2081040
Chr1	2083367
Chr1	2085595
Chr1	2092155
Chr1	2092693
Chr1	2096238
Chr1	2097366
Chr1	2097566
Chr1	2097568
Chr1	2099767
Chr1	2099769
Chr1	2105131
Chr1	2106228
Chr1	2108069
Chr1	2111641
Chr1	2114387
Chr1	2114630
Chr1	2116752
Chr1	2117484
Chr1	2117918
Chr1	2118838
Chr1	2120821
Chr1	2121436
Chr1	2121917
Chr1	2122021
Chr1	2125719
Chr1	2126426
Chr1	2134016
Chr1	2135094
Chr1	2137391
Chr1	2138339
Chr1	2140430
Chr1	2146083
Chr1	2150926
Chr1	2156819
Chr1	2160003
Chr1	2160696
Chr1	2168127
Chr1	2168390
Chr1	2169990
Chr1	2171574
Chr1	2175339
Chr1	2182826
Chr1	2183487
Chr1	2187166
Chr1	2197220
Chr1	2197269
Chr1	2198608
Chr1	2202693
Chr1	2204556
Chr1	2207518
Chr1	2209322
Chr1	2209416
Chr1	2210323
Chr1	2210527
Chr1	2212153
Chr1	2215772
Chr1	2216569
Chr1	2218327
Chr1	2219269
Chr1	2219446
Chr1	2224521
Chr1	2225908
Chr1	2227518
Chr1	2230008
Chr1	2230910
Chr1	2231752
Chr1	2231885
Chr1	2237295
Chr1	2237595
Chr1	2248329
Chr1	2248334
Chr1	2253867
Chr1	2261255
Chr1	2266659
Chr1	2269889
Chr1	2275008
Chr1	2277094
Chr1	2284915
Chr1	2285039
Chr1	2285537
Chr1	2287209
Chr1	2288504
Chr1	2288512
Chr1	2288674
Chr1	2289108
Chr1	2289230
Chr1	2289768
Chr1	2290312
Chr1	2292030
Chr1	2293166
Chr1	2293666
Chr1	2296428
Chr1	2298289
Chr1	2302029
Chr1	2302228
Chr1	2305243
Chr1	2309359
Chr1	2320739
Chr1	2323945
Chr1	2345466
Chr1	2345997
Chr1	2346093
Chr1	2346173
Chr1	2346405
Chr1	2348726
Chr1	2349258
Chr1	2349757
Chr1	2351364
Chr1	2351975
Chr1	2353859
Chr1	2354930
Chr1	2356056
Chr1	2356234
Chr1	2359310
Chr1	2362496
Chr1	2366844
Chr1	2369757
Chr1	2370065
Chr1	2370354
Chr1	2370799
Chr1	2371174
Chr1	2371976
Chr1	2375886
Chr1	2377806
Chr1	2378789
Chr1	2379740
Chr1	2382318
Chr1	2386190
Chr1	2388485
Chr1	2388770
Chr1	2390241
Chr1	2390834
Chr1	2393901
Chr1	2395106
Chr1	2395231
Chr1	2395253
Chr1	2396935
Chr1	2397036
Chr1	2399578
Chr1	2401670
Chr1	2402050
Chr1	2402076
Chr1	2403042
Chr1	2405115
Chr1	2407261
Chr1	2407277
Chr1	2407831
Chr1	2408733
Chr1	2413297
Chr1	2414437
Chr1	2418903
Chr1	2422425
Chr1	2424255
Chr1	2429616
Chr1	2431222
Chr1	2431284
Chr1	2432412
Chr1	2433923
Chr1	2434617
Chr1	2435537
Chr1	2435602
Chr1	2438917
Chr1	2441266
Chr1	2444126
Chr1	2445383
Chr1	2445539
Chr1	2447697
Chr1	2448309
Chr1	2450252
Chr1	2451039
Chr1	2451276
Chr1	2451718
Chr1	2453881
Chr1	2454021
Chr1	2460082
Chr1	2460105
Chr1	2460117
Chr1	2461466
Chr1	2461913
Chr1	2464547
Chr1	2465294
Chr1	2465411
Chr1	2472790
Chr1	2481654
Chr1	2485681
Chr1	2485921
Chr1	2486214
Chr1	2486284
Chr1	2487527
Chr1	2487960
Chr1	2489852
Chr1	2489918
Chr1	2490842
Chr1	2492307
Chr1	2492646
Chr1	2493752
Chr1	2501223
Chr1	2503768
Chr1	2505166
Chr1	2505258
Chr1	2512078
Chr1	2513455
Chr1	2515382
Chr1	2516332
Chr1	2517889
Chr1	2517910
Chr1	2523228
Chr1	2525204
Chr1	2530007
Chr1	2533989
Chr1	2535845
Chr1	2541440
Chr1	2544320
Chr1	2547281
Chr1	2550383
Chr1	2557150
Chr1	2558261
Chr1	2563507
Chr1	2572106
Chr1	2572197
Chr1	2572345
Chr1	2572526
Chr1	2572555
Chr1	2572627
Chr1	2572709
Chr1	2574363
Chr1	2574368
Chr1	2574394
Chr1	2574527
Chr1	2575347
Chr1	2578090
Chr1	2578307
Chr1	2578466
Chr1	2578490
Chr1	2579155
Chr1	2580080
Chr1	2581562
Chr1	2583678
Chr1	2583781
Chr1	2588687
Chr1	2589530
Chr1	2591277
Chr1	2591310
Chr1	2591579
Chr1	2591847
Chr1	2592455
Chr1	2593035
Chr1	2595695
Chr1	2599662
Chr1	2603394
Chr1	2603672
Chr1	2603970
Chr1	2604007
Chr1	2604093
Chr1	2606288
Chr1	2607744
Chr1	2610214
Chr1	2610436
Chr1	2612369
Chr1	2616278
Chr1	2620720
Chr1	2620974
Chr1	2622969
Chr1	2623870
Chr1	2629365
Chr1	2629379
Chr1	2629576
Chr1	2629629
Chr1	2630229
Chr1	2631392
Chr1	2634527
Chr1	2634620
Chr1	2636278
Chr1	2636619
Chr1	2637089
Chr1	2638144
Chr1	2640788
Chr1	2642184
Chr1	2646882
Chr1	2647569
Chr1	2656490
Chr1	2656752
Chr1	2660039
Chr1	2665753
Chr1	2668775
Chr1	2669405
Chr1	2670677
Chr1	2670749
Chr1	2672422
Chr1	2672447
Chr1	2676219
Chr1	2678892
Chr1	2682925
Chr1	2683205
Chr1	2684544
Chr1	2685800
Chr1	2694952
Chr1	2696154
Chr1	2696175
Chr1	2697648
Chr1	2697660
Chr1	2698081
Chr1	2698715
Chr1	2701563
Chr1	2705767
Chr1	2707896
Chr1	2709841
Chr1	2710027
Chr1	2710586
Chr1	2711347
Chr1	2711855
Chr1	2714379
Chr1	2714616
Chr1	2716109
Chr1	2717203
Chr1	2719320
Chr1	2720136
Chr1	2724459
Chr1	2724795
Chr1	2726327
Chr1	2728805
Chr1	2730055
Chr1	2731845
Chr1	2732629
Chr1	2733306
Chr1	2733338
Chr1	2740690
Chr1	2742238
Chr1	2746675
Chr1	2747457
Chr1	2748253
Chr1	2748455
Chr1	2748978
Chr1	2749352
Chr1	2749404
Chr1	2749509
Chr1	2750565
Chr1	2750768
Chr1	2753978
Chr1	2755575
Chr1	2755599
Chr1	2756674
Chr1	2757348
Chr1	2757397
Chr1	2758371
Chr1	2759173
Chr1	2760529
Chr1	2761002
Chr1	2764039
Chr1	2767183
Chr1	2768153
Chr1	2769467
Chr1	2770183
Chr1	2772010
Chr1	2778822
Chr1	2791863
Chr1	2793216
Chr1	2794279
Chr1	2794517
Chr1	2795682
Chr1	2797075
Chr1	2798164
Chr1	2801359
Chr1	2807100
Chr1	2809147
Chr1	2809225
Chr1	2809271
Chr1	2812602
Chr1	2816696
Chr1	2818570
Chr1	2820044
Chr1	2822535
Chr1	2824167
Chr1	2824566
Chr1	2825592
Chr1	2825684
Chr1	2825963
Chr1	2828308
Chr1	2828621
Chr1	2829880
Chr1	2831975
Chr1	2834287
Chr1	2835700
Chr1	2838221
Chr1	2840656
Chr1	2841841
Chr1	2842581
Chr1	2843324
Chr1	2848130
Chr1	2851894
Chr1	2854858
Chr1	2860514
Chr1	2860734
Chr1	2863897
Chr1	2870813
Chr1	2874556
Chr1	2875263
Chr1	2875745
Chr1	2878498
Chr1	2879206
Chr1	2880482
Chr1	2881110
Chr1	2882565
Chr1	2882933
Chr1	2887858
Chr1	2887894
Chr1	2887960
Chr1	2893641
Chr1	2893810
Chr1	2894104
Chr1	2894720
Chr1	2897201
Chr1	2897363
Chr1	2903521
Chr1	2903984
Chr1	2904703
Chr1	2909014
Chr1	2910049
Chr1	2916478
Chr1	2921166
Chr1	2921198
Chr1	2921431
Chr1	2922856
Chr1	2923036
Chr1	2925514
Chr1	2929656
Chr1	2930042
Chr1	2930369
Chr1	2930737
Chr1	2933203
Chr1	2937621
Chr1	2938662
Chr1	2942332
Chr1	2943903
Chr1	2945700
Chr1	2946784
Chr1	2950349
Chr1	2951014
Chr1	2953731
Chr1	2960469
Chr1	2963422
Chr1	2963764
Chr1	2963905
Chr1	2967537
Chr1	2969747
Chr1	2981146
Chr1	2981184
Chr1	2981228
Chr1	2982096
Chr1	2983802
Chr1	2984943
Chr1	2988406
Chr1	2991601
Chr1	2991817
Chr1	2993017
Chr1	2993377
Chr1	2998272
Chr1	2999864
Chr1	3002607
Chr1	3005982
Chr1	3007115
Chr1	3014987
Chr1	3016391
Chr1	3020631
Chr1	3021765
Chr1	3025660
Chr1	3026985
Chr1	3036191
Chr1	3040976
Chr1	3041259
Chr1	3042035
Chr1	3043734
Chr1	3046303
Chr1	3047419
Chr1	3047794
Chr1	3048165
Chr1	3050317
Chr1	3051931
Chr1	3052836
Chr1	3056508
Chr1	3062144
Chr1	3063384
Chr1	3063514
Chr1	3065657
Chr1	3066198
Chr1	3070346
Chr1	3070404
Chr1	3071883
Chr1	3072048
Chr1	3073003
Chr1	3073279
Chr1	3075316
Chr1	3078327
Chr1	3080752
Chr1	3080758
Chr1	3080852
Chr1	3083618
Chr1	3085030
Chr1	3089208
Chr1	3089775
Chr1	3090552
Chr1	3090600
Chr1	3095676
Chr1	3096254
Chr1	3096396
Chr1	3099332
Chr1	3100374
Chr1	3102039
Chr1	3102333
Chr1	3102531
Chr1	3110884
Chr1	3110990
Chr1	3111420
Chr1	3115444
Chr1	3118375
Chr1	3124340
Chr1	3126667
Chr1	3126698
Chr1	3129621
Chr1	3134670
Chr1	3137089
Chr1	3138057
Chr1	3141393
Chr1	3141402
Chr1	3141972
Chr1	3142895
Chr1	3142923
Chr1	3142969
Chr1	3143206
Chr1	3144179
Chr1	3144729
Chr1	3146898
Chr1	3149631
Chr1	3149666
Chr1	3149795
Chr1	3152373
Chr1	3153508
Chr1	3154308
Chr1	3166858
Chr1	3167446
Chr1	3168694
Chr1	3170154
Chr1	3172097
Chr1	3172770
Chr1	3172970
Chr1	3173123
Chr1	3174538
Chr1	3177161
Chr1	3181317
Chr1	3181520
Chr1	3182193
Chr1	3185230
Chr1	3185822
Chr1	3188994
Chr1	3193642
Chr1	3193722
Chr1	3197648
Chr1	3197712
Chr1	3198502
Chr1	3198987
Chr1	3199047
Chr1	3201343
Chr1	3204026
Chr1	3205157
Chr1	3207859
Chr1	3209798
Chr1	3210214
Chr1	3211484
Chr1	3216334
Chr1	3217374
Chr1	3218925
Chr1	3224035
Chr1	3226969
Chr1	3227664
Chr1	3228693
Chr1	3229227
Chr1	3229322
Chr1	3231706
Chr1	3233488
Chr1	3236139
Chr1	3238155
Chr1	3247192
Chr1	3249379
Chr1	3249437
Chr1	3249526
Chr1	3253299
Chr1	3254145
Chr1	3257895
Chr1	3258628
Chr1	3259941
Chr1	3262508
Chr1	3262511
Chr1	3265907
Chr1	3274439
Chr1	3275769
Chr1	3279180
Chr1	3285726
Chr1	3287775
Chr1	3289199
Chr1	3294422
Chr1	3297177
Chr1	3308191
Chr1	3310670
Chr1	3312169
Chr1	3312771
Chr1	3314035
Chr1	3317512
Chr1	3319775
Chr1	3324053
Chr1	3328863
Chr1	3338209
Chr1	3339346
Chr1	3339500
Chr1	3340323
Chr1	3341616
Chr1	3342246
Chr1	3345038
Chr1	3346944
Chr1	3346958
Chr1	3350056
Chr1	3350268
Chr1	3353384
Chr1	3356147
Chr1	3361104
Chr1	3364890
Chr1	3365003
Chr1	3365035
Chr1	3365042
Chr1	3367292
Chr1	3367353
Chr1	3367739
Chr1	3368171
Chr1	3369767
Chr1	3372901
Chr1	3374212
Chr1	3376063
Chr1	3407803
Chr1	3409888
Chr1	3412262
Chr1	3414289
Chr1	3417534
Chr1	3421178
Chr1	3424684
Chr1	3427837
Chr1	3430077
Chr1	3431086
Chr1	3431849
Chr1	3432379
Chr1	3438017
Chr1	3438049
Chr1	3438480
Chr1	3440674
Chr1	3443008
Chr1	3443432
Chr1	3446748
Chr1	3448611
Chr1	3449266
Chr1	3452256
Chr1	3452546
Chr1	3455749
Chr1	3456054
Chr1	3460371
Chr1	3463989
Chr1	3468977
Chr1	3473910
Chr1	3478962
Chr1	3480101
Chr1	3482889
Chr1	3483309
Chr1	3484013
Chr1	3484233
Chr1	3485060
Chr1	3486472
Chr1	3486672
Chr1	3487357
Chr1	3487789
Chr1	3488044
Chr1	3489314
Chr1	3490988
Chr1	3491547
Chr1	3491609
Chr1	3491725
Chr1	3502916
Chr1	3513063
Chr1	3515777
Chr1	3516052
Chr1	3516437
Chr1	3519797
Chr1	3521105
Chr1	3521888
Chr1	3521894
Chr1	3522206
Chr1	3522317
Chr1	3523010
Chr1	3527583
Chr1	3530028
Chr1	3530081
Chr1	3533234
Chr1	3533425
Chr1	3533477
Chr1	3534938
Chr1	3536131
Chr1	3539588
Chr1	3539589
Chr1	3546322
Chr1	3546745
Chr1	3548531
Chr1	3551368
Chr1	3561260
Chr1	3564845
Chr1	3567913
Chr1	3571554
Chr1	3571853
Chr1	3573177
Chr1	3573293
Chr1	3575779
Chr1	3575839
Chr1	3579208
Chr1	3582818
Chr1	3584091
Chr1	3585374
Chr1	3587447
Chr1	3591328
Chr1	3592703
Chr1	3593711
Chr1	3595249
Chr1	3596048
Chr1	3597138
Chr1	3598018
Chr1	3598213
Chr1	3598811
Chr1	3598953
Chr1	3603756
Chr1	3603887
Chr1	3606656
Chr1	3609834
Chr1	3611900
Chr1	3613771
Chr1	3619263
Chr1	3620709
Chr1	3622009
Chr1	3624497
Chr1	3644312
Chr1	3649598
Chr1	3651681
Chr1	3652654
Chr1	3654298
Chr1	3654554
Chr1	3664048
Chr1	3672050
Chr1	3675318
Chr1	3676092
Chr1	3684188
Chr1	3693548
Chr1	3695532
Chr1	3696294
Chr1	3696592
Chr1	3696887
Chr1	3712168
Chr1	3712234
Chr1	3712818
Chr1	3712875
Chr1	3713258
Chr1	3714293
Chr1	3715115
Chr1	3718087
Chr1	3718268
Chr1	3718797
Chr1	3722620
Chr1	3722836
Chr1	3723206
Chr1	3723330
Chr1	3727948
Chr1	3728153
Chr1	3730836
Chr1	3734196
Chr1	3739081
Chr1	3742823
Chr1	3747263
Chr1	3748151
Chr1	3748178
Chr1	3748248
Chr1	3750219
Chr1	3750916
Chr1	3753050
Chr1	3757062
Chr1	3757071
Chr1	3760751
Chr1	3763615
Chr1	3764183
Chr1	3765145
Chr1	3768483
Chr1	3770299
Chr1	3777516
Chr1	3778977
Chr1	3779295
Chr1	3787280
Chr1	3790016
Chr1	3790109
Chr1	3792090
Chr1	3792249
Chr1	3794348
Chr1	3795992
Chr1	3797283
Chr1	3800505
Chr1	3802812
Chr1	3803133
Chr1	3806220
Chr1	3806659
Chr1	3807765
Chr1	3809027
Chr1	3809415
Chr1	3809599
Chr1	3810076
Chr1	3813356
Chr1	3813825
Chr1	3813882
Chr1	3814205
Chr1	3818085
Chr1	3818507
Chr1	3820072
Chr1	3820715
Chr1	3821099
Chr1	3823993
Chr1	3830627
Chr1	3831970
Chr1	3833666
Chr1	3839026
Chr1	3844342
Chr1	3844789
Chr1	3848679
Chr1	3848712
Chr1	3850570
Chr1	3852833
Chr1	3855622
Chr1	3855794
Chr1	3858149
Chr1	3858167
Chr1	3858503
Chr1	3860335
Chr1	3862842
Chr1	3865687
Chr1	3868893
Chr1	3870063
Chr1	3870744
Chr1	3871305
Chr1	3871424
Chr1	3872627
Chr1	3876388
Chr1	3884641
Chr1	3888324
Chr1	3888545
Chr1	3891230
Chr1	3892306
Chr1	3894384
Chr1	3896255
Chr1	3896258
Chr1	3897059
Chr1	3902863
Chr1	3908776
Chr1	3911417
Chr1	3917836
Chr1	3919416
Chr1	3920160
Chr1	3923224
Chr1	3924035
Chr1	3924412
Chr1	3929010
Chr1	3932252
Chr1	3932955
Chr1	3934816
Chr1	3935633
Chr1	3940404
Chr1	3940696
Chr1	3940722
Chr1	3940770
Chr1	3942727
Chr1	3943845
Chr1	3945152
Chr1	3945655
Chr1	3949370
Chr1	3949376
Chr1	3950750
Chr1	3952302
Chr1	3955151
Chr1	3962523
Chr1	3967440
Chr1	3968896
Chr1	3970034
Chr1	3970360
Chr1	3977438
Chr1	3977737
Chr1	3977751
Chr1	3977841
Chr1	3985148
Chr1	3986297
Chr1	3986492
Chr1	3986799
Chr1	3991288
Chr1	3995672
Chr1	3996444
Chr1	3997707
Chr1	4000855
Chr1	4001144
Chr1	4002127
Chr1	4006186
Chr1	4006820
Chr1	4016261
Chr1	4018533
Chr1	4018995
Chr1	4025195
Chr1	4025584
Chr1	4025974
Chr1	4026405
Chr1	4027923
Chr1	4029345
Chr1	4035773
Chr1	4037705
Chr1	4039214
Chr1	4043403
Chr1	4043607
Chr1	4044578
Chr1	4044641
Chr1	4048923
Chr1	4052141
Chr1	4052658
Chr1	4053439
Chr1	4057265
Chr1	4060933
Chr1	4063049
Chr1	4063307
Chr1	4063936
Chr1	4066024
Chr1	4066054
Chr1	4071496
Chr1	4072735
Chr1	4074189
Chr1	4075066
Chr1	4077015
Chr1	4077575
Chr1	4078444
Chr1	4079637
Chr1	4082454
Chr1	4082906
Chr1	4085289
Chr1	4088316
Chr1	4089423
Chr1	4093388
Chr1	4094938
Chr1	4096571
Chr1	4097148
Chr1	4097216
Chr1	4098168
Chr1	4100920
Chr1	4101572
Chr1	4104090
Chr1	4105105
Chr1	4109724
Chr1	4112089
Chr1	4112803
Chr1	4112890
Chr1	4113506
Chr1	4113571
Chr1	4117652
Chr1	4121313
Chr1	4122320
Chr1	4123914
Chr1	4126921
Chr1	4127706
Chr1	4127964
Chr1	4131596
Chr1	4133426
Chr1	4134988
Chr1	4135509
Chr1	4137131
Chr1	4140498
Chr1	4140505
Chr1	4140892
Chr1	4145603
Chr1	4146822
Chr1	4154763
Chr1	4157960
Chr1	4159247
Chr1	4159737
Chr1	4160806
Chr1	4161653
Chr1	4161654
Chr1	4161907
Chr1	4162319
Chr1	4162630
Chr1	4164713
Chr1	4165817
Chr1	4171694
Chr1	4177893
Chr1	4183397
Chr1	4189556
Chr1	4191646
Chr1	4192622
Chr1	4196203
Chr1	4199704
Chr1	4200080
Chr1	4205257
Chr1	4205540
Chr1	4208077
Chr1	4208176
Chr1	4212476
Chr1	4215379
Chr1	4217184
Chr1	4217839
Chr1	4217840
Chr1	4222211
Chr1	4228908
Chr1	4229636
Chr1	4230737
Chr1	4234105
Chr1	4235952
Chr1	4236346
Chr1	4241034
Chr1	4242548
Chr1	4243499
Chr1	4243573
Chr1	4244308
Chr1	4244498
Chr1	4246135
Chr1	4249621
Chr1	4252251
Chr1	4253094
Chr1	4255644
Chr1	4261225
Chr1	4262678
Chr1	4262946
Chr1	4263056
Chr1	4263070
Chr1	4264855
Chr1	4265080
Chr1	4265088
Chr1	4271014
Chr1	4272187
Chr1	4273442
Chr1	4273818
Chr1	4274720
Chr1	4275308
Chr1	4276774
Chr1	4277694
Chr1	4279817
Chr1	4282657
Chr1	4282709
Chr1	4285658
Chr1	4288138
Chr1	4288390
Chr1	4288526
Chr1	4288954
Chr1	4289087
Chr1	4293680
Chr1	4293933
Chr1	4293980
Chr1	4294094
Chr1	4294100
Chr1	4294428
Chr1	4294720
Chr1	4297647
Chr1	4303519
Chr1	4305139
Chr1	4307680
Chr1	4313542
Chr1	4313716
Chr1	4321600
Chr1	4324767
Chr1	4325414
Chr1	4326062
Chr1	4327279
Chr1	4328135
Chr1	4334539
Chr1	4334603
Chr1	4338723
Chr1	4343185
Chr1	4343187
Chr1	4346865
Chr1	4349247
Chr1	4353273
Chr1	4354128
Chr1	4357272
Chr1	4360333
Chr1	4360457
Chr1	4360710
Chr1	4361069
Chr1	4361143
Chr1	4361909
Chr1	4367848
Chr1	4370667
Chr1	4373814
Chr1	4375842
Chr1	4382293
Chr1	4383379
Chr1	4383976
Chr1	4389859
Chr1	4389997
Chr1	4390544
Chr1	4390988
Chr1	4392187
Chr1	4392707
Chr1	4393637
Chr1	4395524
Chr1	4401239
Chr1	4402762
Chr1	4405380
Chr1	4405734
Chr1	4406387
Chr1	4413898
Chr1	4417591
Chr1	4421570
Chr1	4421772
Chr1	4422125
Chr1	4423005
Chr1	4423021
Chr1	4423134
Chr1	4425456
Chr1	4431017
Chr1	4433277
Chr1	4442288
Chr1	4447538
Chr1	4447564
Chr1	4448214
Chr1	4450042
Chr1	4450687
Chr1	4453335
Chr1	4457615
Chr1	4460640
Chr1	4463052
Chr1	4465461
Chr1	4473998
Chr1	4479268
Chr1	4479636
Chr1	4481209
Chr1	4484446
Chr1	4484509
Chr1	4485094
Chr1	4488541
Chr1	4488542
Chr1	4491904
Chr1	4492544
Chr1	4492926
Chr1	4496312
Chr1	4504097
Chr1	4506577
Chr1	4508291
Chr1	4511019
Chr1	4511659
Chr1	4512121
Chr1	4519888
Chr1	4524099
Chr1	4525568
Chr1	4526111
Chr1	4528390
Chr1	4529853
Chr1	4537991
Chr1	4539294
Chr1	4539618
Chr1	4539619
Chr1	4542416
Chr1	4542953
Chr1	4545827
Chr1	4548066
Chr1	4550552
Chr1	4553477
Chr1	4553514
Chr1	4553629
Chr1	4553637
Chr1	4553893
Chr1	4555908
Chr1	4556434
Chr1	4559678
Chr1	4559856
Chr1	4563171
Chr1	4567006
Chr1	4567309
Chr1	4567408
Chr1	4567941
Chr1	4573876
Chr1	4576381
Chr1	4578667
Chr1	4579414
Chr1	4580440
Chr1	4580544
Chr1	4583169
Chr1	4587375
Chr1	4589064
Chr1	4589223
Chr1	4592743
Chr1	4594958
Chr1	4594964
Chr1	4595019
Chr1	4595506
Chr1	4596196
Chr1	4597596
Chr1	4597652
Chr1	4599159
Chr1	4601166
Chr1	4602723
Chr1	4605982
Chr1	4607757
Chr1	4610809
Chr1	4611602
Chr1	4612740
Chr1	4613015
Chr1	4621017
Chr1	4625798
Chr1	4627126
Chr1	4627494
Chr1	4629720
Chr1	4629798
Chr1	4629829
Chr1	4629859
Chr1	4631110
Chr1	4632938
Chr1	4638358
Chr1	4642095
Chr1	4642340
Chr1	4643709
Chr1	4647147
Chr1	4650009
Chr1	4650870
Chr1	4651353
Chr1	4655340
Chr1	4656988
Chr1	4663686
Chr1	4664073
Chr1	4665787
Chr1	4667215
Chr1	4669593
Chr1	4670512
Chr1	4672425
Chr1	4672810
Chr1	4673965
Chr1	4676295
Chr1	4679786
Chr1	4683103
Chr1	4687672
Chr1	4687984
Chr1	4689581
Chr1	4690415
Chr1	4691354
Chr1	4693500
Chr1	4694371
Chr1	4696469
Chr1	4699100
Chr1	4700986
Chr1	4701191
Chr1	4711607
Chr1	4711761
Chr1	4713038
Chr1	4714630
Chr1	4721162
Chr1	4722587
Chr1	4722638
Chr1	4723119
Chr1	4724573
Chr1	4727217
Chr1	4727219
Chr1	4727349
Chr1	4727645
Chr1	4727735
Chr1	4727944
Chr1	4740391
Chr1	4742770
Chr1	4743099
Chr1	4743105
Chr1	4743794
Chr1	4744269
Chr1	4745717
Chr1	4747441
Chr1	4748745
Chr1	4753862
Chr1	4755921
Chr1	4758233
Chr1	4759104
Chr1	4764278
Chr1	4764938
Chr1	4769470
Chr1	4773718
Chr1	4774517
Chr1	4776472
Chr1	4776982
Chr1	4777896
Chr1	4779063
Chr1	4779892
Chr1	4779976
Chr1	4780067
Chr1	4780893
Chr1	4783776
Chr1	4783843
Chr1	4783874
Chr1	4785413
Chr1	4787096
Chr1	4787374
Chr1	4788038
Chr1	4788210
Chr1	4788250
Chr1	4788262
Chr1	4792091
Chr1	4797043
Chr1	4799757
Chr1	4800008
Chr1	4800208
Chr1	4801441
Chr1	4804547
Chr1	4804697
Chr1	4804701
Chr1	4804713
Chr1	4807066
Chr1	4807495
Chr1	4807718
Chr1	4807723
Chr1	4808197
Chr1	4809302
Chr1	4810824
Chr1	4811855
Chr1	4811858
Chr1	4814447
Chr1	4818045
Chr1	4818123
Chr1	4819550
Chr1	4824172
Chr1	4824321
Chr1	4827088
Chr1	4831603
Chr1	4832008
Chr1	4833930
Chr1	4836753
Chr1	4837232
Chr1	4838688
Chr1	4838927
Chr1	4838966
Chr1	4840008
Chr1	4843034
Chr1	4848539
Chr1	4853078
Chr1	4854288
Chr1	4857142
Chr1	4860223
Chr1	4860781
Chr1	4867669
Chr1	4872121
Chr1	4873187
Chr1	4874844
Chr1	4875043
Chr1	4876762
Chr1	4877964
Chr1	4879050
Chr1	4888015
Chr1	4893198
Chr1	4895174
Chr1	4895762
Chr1	4896913
Chr1	4898868
Chr1	4901733
Chr1	4906154
Chr1	4907407
Chr1	4911497
Chr1	4914330
Chr1	4914339
Chr1	4914990
Chr1	4915044
Chr1	4916293
Chr1	4917607
Chr1	4918841
Chr1	4923384
Chr1	4924301
Chr1	4927510
Chr1	4927606
Chr1	4929230
Chr1	4930313
Chr1	4930646
Chr1	4931246
Chr1	4939632
Chr1	4939973
Chr1	4947129
Chr1	4955434
Chr1	4961679
Chr1	4961680
Chr1	4963256
Chr1	4963541
Chr1	4963729
Chr1	4965688
Chr1	4966036
Chr1	4966240
Chr1	4966534
Chr1	4968873
Chr1	4969202
Chr1	4969277
Chr1	4969283
Chr1	4971278
Chr1	4976047
Chr1	4977473
Chr1	4978729
Chr1	4978972
Chr1	4985714
Chr1	4987690
Chr1	4989262
Chr1	4991917
Chr1	4994302
Chr1	4995091
Chr1	4995896
Chr1	5001038
Chr1	5002178
Chr1	5005577
Chr1	5007321
Chr1	5008749
Chr1	5008997
Chr1	5019672
Chr1	5027116
Chr1	5030564
Chr1	5030617
Chr1	5032510
Chr1	5040338
Chr1	5043862
Chr1	5051094
Chr1	5056336
Chr1	5057261
Chr1	5063409
Chr1	5070241
Chr1	5076362
Chr1	5078393
Chr1	5080298
Chr1	5082502
Chr1	5084163
Chr1	5084818
Chr1	5084968
Chr1	5087520
Chr1	5090763
Chr1	5097138
Chr1	5098336
Chr1	5101215
Chr1	5101552
Chr1	5101573
Chr1	5102876
Chr1	5107936
Chr1	5108589
Chr1	5111830
Chr1	5111903
Chr1	5117187
Chr1	5117402
Chr1	5119596
Chr1	5119650
Chr1	5119716
Chr1	5121272
Chr1	5121319
Chr1	5123270
Chr1	5123628
Chr1	5124407
Chr1	5127592
Chr1	5128205
Chr1	5133213
Chr1	5134462
Chr1	5137718
Chr1	5138425
Chr1	5143708
Chr1	5149207
Chr1	5149399
Chr1	5149764
Chr1	5150217
Chr1	5150219
Chr1	5151382
Chr1	5152361
Chr1	5152721
Chr1	5154390
Chr1	5156881
Chr1	5158058
Chr1	5158093
Chr1	5162650
Chr1	5162869
Chr1	5163854
Chr1	5167398
Chr1	5167479
Chr1	5167512
Chr1	5168823
Chr1	5169143
Chr1	5171770
Chr1	5171782
Chr1	5176912
Chr1	5178899
Chr1	5178947
Chr1	5179420
Chr1	5180955
Chr1	5186018
Chr1	5187300
Chr1	5188139
Chr1	5190040
Chr1	5191453
Chr1	5192419
Chr1	5193409
Chr1	5194105
Chr1	5194321
Chr1	5194562
Chr1	5197323
Chr1	5202193
Chr1	5202797
Chr1	5205371
Chr1	5212389
Chr1	5218525
Chr1	5219239
Chr1	5225213
Chr1	5228652
Chr1	5229689
Chr1	5230442
Chr1	5235505
Chr1	5235938
Chr1	5237077
Chr1	5239178
Chr1	5240995
Chr1	5242690
Chr1	5245017
Chr1	5246017
Chr1	5246661
Chr1	5248655
Chr1	5248958
Chr1	5250731
Chr1	5251899
Chr1	5252720
Chr1	5252863
Chr1	5254238
Chr1	5254671
Chr1	5257204
Chr1	5257832
Chr1	5258900
Chr1	5259477
Chr1	5263183
Chr1	5264038
Chr1	5270127
Chr1	5270759
Chr1	5272362
Chr1	5272454
Chr1	5276312
Chr1	5284793
Chr1	5285841
Chr1	5286994
Chr1	5287405
Chr1	5288458
Chr1	5289058
Chr1	5289621
Chr1	5292401
Chr1	5296404
Chr1	5302590
Chr1	5309456
Chr1	5309482
Chr1	5312550
Chr1	5312638
Chr1	5313056
Chr1	5314835
Chr1	5316159
Chr1	5316168
Chr1	5329612
Chr1	5330253
Chr1	5332691
Chr1	5333134
Chr1	5335834
Chr1	5342245
Chr1	5343878
Chr1	5345944
Chr1	5346218
Chr1	5346417
Chr1	5347844
Chr1	5348136
Chr1	5351157
Chr1	5351644
Chr1	5353911
Chr1	5356781
Chr1	5357042
Chr1	5359816
Chr1	5360180
Chr1	5361501
Chr1	5361834
Chr1	5363689
Chr1	5370290
Chr1	5370357
Chr1	5373297
Chr1	5373354
Chr1	5375724
Chr1	5375913
Chr1	5376076
Chr1	5376524
Chr1	5376533
Chr1	5378241
Chr1	5380142
Chr1	5383041
Chr1	5385246
Chr1	5386337
Chr1	5386613
Chr1	5386634
Chr1	5388717
Chr1	5396531
Chr1	5398301
Chr1	5400695
Chr1	5400956
Chr1	5401897
Chr1	5404918
Chr1	5408322
Chr1	5408446
Chr1	5416845
Chr1	5420510
Chr1	5428147
Chr1	5430139
Chr1	5432021
Chr1	5432026
Chr1	5433020
Chr1	5433620
Chr1	5434155
Chr1	5444549
Chr1	5447502
Chr1	5448179
Chr1	5454402
Chr1	5458449
Chr1	5458614
Chr1	5462536
Chr1	5463560
Chr1	5464040
Chr1	5468539
Chr1	5470792
Chr1	5471204
Chr1	5471603
Chr1	5473269
Chr1	5476984
Chr1	5480363
Chr1	5484213
Chr1	5484396
Chr1	5486629
Chr1	5487047
Chr1	5487844
Chr1	5489345
Chr1	5489349
Chr1	5489365
Chr1	5489369
Chr1	5489511
Chr1	5491198
Chr1	5495460
Chr1	5497246
Chr1	5498451
Chr1	5504964
Chr1	5505915
Chr1	5511921
Chr1	5519017
Chr1	5522662
Chr1	5526100
Chr1	5526307
Chr1	5530892
Chr1	5531700
Chr1	5533602
Chr1	5534189
Chr1	5542262
Chr1	5542287
Chr1	5542358
Chr1	5544717
Chr1	5545759
Chr1	5546448
Chr1	5546569
Chr1	5547294
Chr1	5552486
Chr1	5554774
Chr1	5554803
Chr1	5555820
Chr1	5556566
Chr1	5556649
Chr1	5556653
Chr1	5558082
Chr1	5567430
Chr1	5572048
Chr1	5572578
Chr1	5578853
Chr1	5580060
Chr1	5582728
Chr1	5584930
Chr1	5586763
Chr1	5586784
Chr1	5590678
Chr1	5599067
Chr1	5600524
Chr1	5607386
Chr1	5608305
Chr1	5613354
Chr1	5617459
Chr1	5620748
Chr1	5621621
Chr1	5622467
Chr1	5625797
Chr1	5629419
Chr1	5629497
Chr1	5629645
Chr1	5630154
Chr1	5631502
Chr1	5632128
Chr1	5632308
Chr1	5632344
Chr1	5632650
Chr1	5636576
Chr1	5639890
Chr1	5639982
Chr1	5640049
Chr1	5640230
Chr1	5640359
Chr1	5640652
Chr1	5644079
Chr1	5646401
Chr1	5649373
Chr1	5649381
Chr1	5649772
Chr1	5650116
Chr1	5650128
Chr1	5650161
Chr1	5653388
Chr1	5655473
Chr1	5657267
Chr1	5657519
Chr1	5663099
Chr1	5664092
Chr1	5665831
Chr1	5666216
Chr1	5667187
Chr1	5669294
Chr1	5670473
Chr1	5670739
Chr1	5671927
Chr1	5672080
Chr1	5672977
Chr1	5673202
Chr1	5673492
Chr1	5679878
Chr1	5683466
Chr1	5684421
Chr1	5688060
Chr1	5689857
Chr1	5690003
Chr1	5694493
Chr1	5694588
Chr1	5695347
Chr1	5697018
Chr1	5701594
Chr1	5703446
Chr1	5706002
Chr1	5708635
Chr1	5713387
Chr1	5718275
Chr1	5723997
Chr1	5724324
Chr1	5726175
Chr1	5730564
Chr1	5731039
Chr1	5734284
Chr1	5740223
Chr1	5743469
Chr1	5745048
Chr1	5747104
Chr1	5749060
Chr1	5749289
Chr1	5750729
Chr1	5759631
Chr1	5760852
Chr1	5762376
Chr1	5766404
Chr1	5766537
Chr1	5766968
Chr1	5768078
Chr1	5768396
Chr1	5769828
Chr1	5771948
Chr1	5771988
Chr1	5772158
Chr1	5774505
Chr1	5775998
Chr1	5776021
Chr1	5778141
Chr1	5778364
Chr1	5778679
Chr1	5778697
Chr1	5792406
Chr1	5799109
Chr1	5800053
Chr1	5801403
Chr1	5801767
Chr1	5806962
Chr1	5809174
Chr1	5815339
Chr1	5815340
Chr1	5815678
Chr1	5822449
Chr1	5826528
Chr1	5827388
Chr1	5829024
Chr1	5835243
Chr1	5836382
[truncated: 93,894 more rows]

## Sheet: Fig. 1e Pair1DaughterHetUncurat
Chromosome	Position
Chr1	28614
Chr1	29134
Chr1	30546
Chr1	91740
Chr1	135423
Chr1	137468
Chr1	161458
Chr1	203414
Chr1	218594
Chr1	259330
Chr1	259440
Chr1	261314
Chr1	261422
Chr1	261720
Chr1	352983
Chr1	353126
Chr1	623961
Chr1	663335
Chr1	733995
Chr1	734821
Chr1	835769
Chr1	838548
Chr1	841317
Chr1	925938
Chr1	929835
Chr1	956163
Chr1	1030220
Chr1	1057360
Chr1	1077412
Chr1	1179125
Chr1	1372697
Chr1	1379475
Chr1	1388472
Chr1	1425411
Chr1	1488377
Chr1	1489129
Chr1	1497497
Chr1	1497861
Chr1	1502242
Chr1	1502380
Chr1	1502837
Chr1	1503585
Chr1	1506687
Chr1	1511190
Chr1	1511505
Chr1	1511564
Chr1	1512111
Chr1	1514603
Chr1	1515413
Chr1	1522663
Chr1	1524511
Chr1	1526261
Chr1	1526321
Chr1	1526708
Chr1	1528247
Chr1	1528774
Chr1	1529382
Chr1	1540474
Chr1	1543292
Chr1	1548595
Chr1	1549946
Chr1	1550259
Chr1	1550544
Chr1	1551431
Chr1	1554644
Chr1	1555098
Chr1	1565682
Chr1	1576306
Chr1	1580060
Chr1	1583070
Chr1	1583144
Chr1	1584018
Chr1	1584072
Chr1	1587186
Chr1	1588609
Chr1	1588690
Chr1	1589499
Chr1	1593115
Chr1	1593614
Chr1	1610011
Chr1	1610694
Chr1	1614456
Chr1	1621204
Chr1	1625405
Chr1	1631244
Chr1	1635629
Chr1	1644972
Chr1	1647304
Chr1	1657314
Chr1	1658400
Chr1	1660689
Chr1	1676067
Chr1	1676956
Chr1	1679869
Chr1	1682406
Chr1	1683468
Chr1	1685974
Chr1	1691696
Chr1	1701299
Chr1	1702343
Chr1	1703104
Chr1	1706902
Chr1	1711657
Chr1	1719123
Chr1	1722282
Chr1	1722938
Chr1	1724306
Chr1	1725276
Chr1	1725607
Chr1	1728678
Chr1	1730328
Chr1	1731177
Chr1	1732797
Chr1	1732889
Chr1	1735065
Chr1	1737205
Chr1	1738531
Chr1	1743920
Chr1	1744858
Chr1	1747996
Chr1	1750905
Chr1	1752102
Chr1	1761485
Chr1	1766559
Chr1	1771393
Chr1	1784675
Chr1	1791354
Chr1	1791558
Chr1	1797971
Chr1	1801349
Chr1	1809851
Chr1	1812084
Chr1	1817561
Chr1	1827053
Chr1	1834536
Chr1	1845737
Chr1	1849749
Chr1	1851863
Chr1	1853876
Chr1	1856329
Chr1	1856771
Chr1	1868886
Chr1	1869408
Chr1	1876719
Chr1	1885122
Chr1	1888478
Chr1	1889513
Chr1	1902203
Chr1	1905167
Chr1	1907784
Chr1	1910621
Chr1	1917359
Chr1	1921682
Chr1	1925190
Chr1	1929993
Chr1	1933759
Chr1	1934479
Chr1	1934845
Chr1	1934996
Chr1	1935890
Chr1	1936627
Chr1	1936941
Chr1	1938996
Chr1	1941494
Chr1	1941905
Chr1	1942003
Chr1	1943093
Chr1	1945686
Chr1	1953734
Chr1	1955044
Chr1	1959316
Chr1	1968261
Chr1	1968745
Chr1	1970231
Chr1	1971765
Chr1	1972041
Chr1	1984432
Chr1	1990280
Chr1	2003514
Chr1	2005364
Chr1	2006346
Chr1	2008303
Chr1	2019153
Chr1	2026155
Chr1	2027152
Chr1	2031364
Chr1	2031453
Chr1	2031467
Chr1	2031556
Chr1	2033149
Chr1	2033779
Chr1	2037985
Chr1	2043164
Chr1	2052279
Chr1	2056606
Chr1	2057700
Chr1	2059433
Chr1	2059775
Chr1	2059830
Chr1	2066897
Chr1	2069836
Chr1	2070809
Chr1	2072106
Chr1	2072595
Chr1	2073307
Chr1	2079550
Chr1	2079583
Chr1	2080417
Chr1	2081016
Chr1	2081040
Chr1	2083367
Chr1	2085595
Chr1	2092155
Chr1	2092693
Chr1	2096238
Chr1	2097366
Chr1	2097566
Chr1	2097568
Chr1	2099767
Chr1	2099769
Chr1	2105131
Chr1	2106228
Chr1	2108069
Chr1	2111641
Chr1	2114387
Chr1	2114630
Chr1	2116752
Chr1	2117484
Chr1	2117918
Chr1	2118838
Chr1	2120821
Chr1	2121436
Chr1	2121917
Chr1	2122021
Chr1	2125719
Chr1	2126426
Chr1	2134016
Chr1	2135094
Chr1	2137391
Chr1	2138339
Chr1	2140430
Chr1	2146083
Chr1	2150926
Chr1	2156819
Chr1	2160003
Chr1	2160696
Chr1	2168127
Chr1	2168390
Chr1	2169990
Chr1	2171574
Chr1	2175339
Chr1	2182826
Chr1	2183487
Chr1	2187166
Chr1	2197220
Chr1	2197269
Chr1	2198608
Chr1	2202693
Chr1	2204556
Chr1	2207518
Chr1	2209322
Chr1	2209416
Chr1	2210323
Chr1	2210527
Chr1	2212153
Chr1	2215772
Chr1	2216569
Chr1	2218327
Chr1	2219269
Chr1	2219446
Chr1	2224521
Chr1	2225908
Chr1	2227518
Chr1	2230008
Chr1	2230910
Chr1	2231752
Chr1	2231885
Chr1	2237295
Chr1	2237595
Chr1	2248329
Chr1	2248334
Chr1	2253867
Chr1	2261255
Chr1	2266659
Chr1	2269889
Chr1	2275008
Chr1	2277094
Chr1	2284915
Chr1	2285039
Chr1	2285537
Chr1	2287209
Chr1	2288504
Chr1	2288512
Chr1	2288674
Chr1	2289108
Chr1	2289230
Chr1	2289768
Chr1	2290312
Chr1	2292030
Chr1	2293166
Chr1	2293666
Chr1	2296428
Chr1	2298289
Chr1	2302029
Chr1	2302228
Chr1	2305243
Chr1	2309359
Chr1	2320739
Chr1	2323945
Chr1	2345466
Chr1	2345997
Chr1	2346093
Chr1	2346173
Chr1	2346405
Chr1	2348726
Chr1	2349258
Chr1	2349757
Chr1	2351364
Chr1	2351975
Chr1	2353859
Chr1	2354930
Chr1	2356056
Chr1	2356234
Chr1	2359310
Chr1	2362496
Chr1	2366844
Chr1	2369757
Chr1	2370065
Chr1	2370354
Chr1	2370799
Chr1	2371174
Chr1	2371976
Chr1	2375886
Chr1	2377806
Chr1	2378789
Chr1	2379740
Chr1	2382318
Chr1	2386190
Chr1	2388485
Chr1	2388770
Chr1	2390241
Chr1	2390834
Chr1	2393901
Chr1	2395106
Chr1	2395231
Chr1	2395253
Chr1	2396935
Chr1	2397036
Chr1	2399578
Chr1	2401670
Chr1	2402050
Chr1	2402076
Chr1	2403042
Chr1	2405115
Chr1	2407261
Chr1	2407277
Chr1	2407831
Chr1	2408733
Chr1	2413297
Chr1	2414437
Chr1	2418903
Chr1	2422425
Chr1	2424255
Chr1	2429616
Chr1	2431222
Chr1	2431284
Chr1	2432412
Chr1	2433923
Chr1	2434617
Chr1	2435537
Chr1	2435602
Chr1	2438917
Chr1	2441266
Chr1	2444126
Chr1	2445383
Chr1	2445539
Chr1	2447697
Chr1	2448309
Chr1	2450252
Chr1	2451039
Chr1	2451276
Chr1	2451718
Chr1	2453881
Chr1	2454021
Chr1	2460082
Chr1	2460105
Chr1	2460117
Chr1	2461466
Chr1	2461913
Chr1	2464547
Chr1	2465294
Chr1	2465411
Chr1	2472790
Chr1	2481654
Chr1	2485681
Chr1	2485921
Chr1	2486214
Chr1	2486284
Chr1	2487527
Chr1	2487960
Chr1	2489852
Chr1	2489918
Chr1	2490842
Chr1	2492307
Chr1	2492646
Chr1	2493752
Chr1	2501223
Chr1	2503768
Chr1	2505166
Chr1	2505258
Chr1	2512078
Chr1	2513455
Chr1	2515382
Chr1	2516332
Chr1	2517889
Chr1	2517910
Chr1	2523228
Chr1	2525204
Chr1	2530007
Chr1	2533989
Chr1	2535845
Chr1	2541440
Chr1	2544320
Chr1	2547281
Chr1	2550383
Chr1	2557150
Chr1	2558261
Chr1	2563507
Chr1	2572106
Chr1	2572197
Chr1	2572345
Chr1	2572526
Chr1	2572555
Chr1	2572627
Chr1	2572709
Chr1	2574363
Chr1	2574368
Chr1	2574394
Chr1	2574527
Chr1	2575347
Chr1	2578090
Chr1	2578307
Chr1	2578466
Chr1	2578490
Chr1	2579155
Chr1	2580080
Chr1	2581562
Chr1	2583678
Chr1	2583781
Chr1	2588687
Chr1	2589530
Chr1	2591277
Chr1	2591310
Chr1	2591579
Chr1	2591847
Chr1	2592455
Chr1	2593035
Chr1	2595695
Chr1	2599662
Chr1	2603394
Chr1	2603672
Chr1	2603970
Chr1	2604007
Chr1	2604093
Chr1	2606288
Chr1	2607744
Chr1	2610214
Chr1	2610436
Chr1	2612369
Chr1	2616278
Chr1	2620720
Chr1	2620974
Chr1	2622969
Chr1	2623870
Chr1	2629365
Chr1	2629379
Chr1	2629576
Chr1	2629629
Chr1	2630229
Chr1	2631392
Chr1	2634527
Chr1	2634620
Chr1	2636278
Chr1	2636619
Chr1	2637089
Chr1	2638144
Chr1	2640788
Chr1	2642184
Chr1	2646882
Chr1	2647569
Chr1	2656490
Chr1	2656752
Chr1	2660039
Chr1	2665753
Chr1	2668775
Chr1	2669405
Chr1	2670677
Chr1	2670749
Chr1	2672422
Chr1	2672447
Chr1	2676219
Chr1	2678892
Chr1	2682925
Chr1	2683205
Chr1	2684544
Chr1	2685800
Chr1	2694952
Chr1	2696154
Chr1	2696175
Chr1	2697648
Chr1	2697660
Chr1	2698081
Chr1	2698715
Chr1	2701563
Chr1	2705767
Chr1	2707896
Chr1	2709841
Chr1	2710027
Chr1	2710586
Chr1	2711347
Chr1	2711855
Chr1	2714379
Chr1	2714616
Chr1	2716109
Chr1	2717203
Chr1	2719320
Chr1	2720136
Chr1	2724459
Chr1	2724795
Chr1	2726327
Chr1	2728805
Chr1	2730055
Chr1	2731845
Chr1	2732629
Chr1	2733306
Chr1	2733338
Chr1	2740690
Chr1	2742238
Chr1	2746675
Chr1	2747457
Chr1	2748253
Chr1	2748455
Chr1	2748978
Chr1	2749352
Chr1	2749404
Chr1	2749509
Chr1	2750565
Chr1	2750768
Chr1	2753978
Chr1	2755575
Chr1	2755599
Chr1	2756674
Chr1	2757348
Chr1	2757397
Chr1	2758371
Chr1	2759173
Chr1	2760529
Chr1	2761002
Chr1	2764039
Chr1	2767183
Chr1	2768153
Chr1	2769467
Chr1	2770183
Chr1	2772010
Chr1	2778822
Chr1	2791863
Chr1	2793216
Chr1	2794279
Chr1	2794517
Chr1	2795682
Chr1	2797075
Chr1	2798164
Chr1	2801359
Chr1	2807100
Chr1	2809147
Chr1	2809225
Chr1	2809271
Chr1	2812602
Chr1	2816696
Chr1	2818570
Chr1	2820044
Chr1	2822535
Chr1	2824167
Chr1	2824566
Chr1	2825592
Chr1	2825684
Chr1	2825963
Chr1	2828308
Chr1	2828621
Chr1	2829880
Chr1	2831975
Chr1	2834287
Chr1	2835700
Chr1	2838221
Chr1	2840656
Chr1	2841841
Chr1	2842581
Chr1	2843324
Chr1	2848130
Chr1	2851894
Chr1	2854858
Chr1	2860514
Chr1	2860734
Chr1	2863897
Chr1	2870813
Chr1	2874556
Chr1	2875263
Chr1	2875745
Chr1	2878498
Chr1	2879206
Chr1	2880482
Chr1	2881110
Chr1	2882565
Chr1	2882933
Chr1	2887858
Chr1	2887894
Chr1	2887960
Chr1	2893641
Chr1	2893810
Chr1	2894104
Chr1	2894720
Chr1	2897201
Chr1	2897363
Chr1	2903521
Chr1	2903984
Chr1	2904703
Chr1	2909014
Chr1	2910049
Chr1	2916478
Chr1	2921166
Chr1	2921198
Chr1	2921431
Chr1	2922856
Chr1	2923036
Chr1	2925514
Chr1	2929656
Chr1	2930042
Chr1	2930369
Chr1	2930737
Chr1	2933203
Chr1	2937621
Chr1	2938662
Chr1	2942332
Chr1	2943903
Chr1	2945700
Chr1	2946784
Chr1	2950349
Chr1	2951014
Chr1	2953731
Chr1	2960469
Chr1	2963422
Chr1	2963764
Chr1	2963905
Chr1	2967537
Chr1	2969747
Chr1	2981146
Chr1	2981184
Chr1	2981228
Chr1	2982096
Chr1	2983802
Chr1	2984943
Chr1	2988406
Chr1	2991601
Chr1	2991817
Chr1	2993017
Chr1	2993377
Chr1	2998272
Chr1	2999864
Chr1	3002607
Chr1	3005982
Chr1	3007115
Chr1	3014987
Chr1	3016391
Chr1	3020631
Chr1	3021765
Chr1	3025660
Chr1	3026985
Chr1	3036191
Chr1	3040976
Chr1	3041259
Chr1	3042035
Chr1	3043734
Chr1	3046303
Chr1	3047419
Chr1	3047794
Chr1	3048165
Chr1	3050317
Chr1	3051931
Chr1	3052836
Chr1	3056508
Chr1	3062144
Chr1	3063384
Chr1	3063514
Chr1	3065657
Chr1	3066198
Chr1	3070346
Chr1	3070404
Chr1	3071883
Chr1	3072048
Chr1	3073003
Chr1	3073279
Chr1	3075316
Chr1	3078327
Chr1	3080752
Chr1	3080758
Chr1	3080852
Chr1	3083618
Chr1	3085030
Chr1	3089208
Chr1	3089775
Chr1	3090552
Chr1	3090600
Chr1	3095676
Chr1	3096254
Chr1	3096396
Chr1	3099332
Chr1	3100374
Chr1	3102039
Chr1	3102333
Chr1	3102531
Chr1	3110884
Chr1	3110990
Chr1	3111420
Chr1	3115444
Chr1	3118375
Chr1	3124340
Chr1	3126667
Chr1	3126698
Chr1	3129621
Chr1	3134670
Chr1	3137089
Chr1	3138057
Chr1	3141393
Chr1	3141402
Chr1	3141972
Chr1	3142895
Chr1	3142923
Chr1	3142969
Chr1	3143206
Chr1	3144179
Chr1	3144729
Chr1	3146898
Chr1	3149631
Chr1	3149666
Chr1	3149795
Chr1	3152373
Chr1	3153508
Chr1	3154308
Chr1	3166858
Chr1	3167446
Chr1	3168694
Chr1	3170154
Chr1	3172097
Chr1	3172770
Chr1	3172970
Chr1	3173123
Chr1	3174538
Chr1	3177161
Chr1	3181317
Chr1	3181520
Chr1	3182193
Chr1	3185230
Chr1	3185822
Chr1	3188994
Chr1	3193642
Chr1	3193722
Chr1	3197648
Chr1	3197712
Chr1	3198502
Chr1	3198987
Chr1	3199047
Chr1	3201343
Chr1	3204026
Chr1	3205157
Chr1	3207859
Chr1	3209798
Chr1	3210214
Chr1	3211484
Chr1	3216334
Chr1	3217374
Chr1	3218925
Chr1	3224035
Chr1	3226969
Chr1	3227664
Chr1	3228693
Chr1	3229227
Chr1	3229322
Chr1	3231706
Chr1	3233488
Chr1	3236139
Chr1	3238155
Chr1	3247192
Chr1	3249379
Chr1	3249437
Chr1	3249526
Chr1	3253299
Chr1	3254145
Chr1	3257895
Chr1	3258628
Chr1	3259941
Chr1	3262508
Chr1	3262511
Chr1	3265907
Chr1	3274439
Chr1	3275769
Chr1	3279180
Chr1	3285726
Chr1	3287775
Chr1	3289199
Chr1	3294422
Chr1	3297177
Chr1	3308191
Chr1	3310670
Chr1	3312169
Chr1	3312771
Chr1	3314035
Chr1	3317512
Chr1	3319775
Chr1	3324053
Chr1	3328863
Chr1	3338209
Chr1	3339346
Chr1	3339500
Chr1	3340323
Chr1	3341616
Chr1	3342246
Chr1	3345038
Chr1	3346944
Chr1	3346958
Chr1	3350056
Chr1	3350268
Chr1	3353384
Chr1	3356147
Chr1	3361104
Chr1	3364890
Chr1	3365003
Chr1	3365035
Chr1	3365042
Chr1	3367292
Chr1	3367353
Chr1	3367739
Chr1	3368171
Chr1	3369767
Chr1	3372901
Chr1	3374212
Chr1	3376063
Chr1	3407803
Chr1	3409888
Chr1	3412262
Chr1	3414289
Chr1	3417534
Chr1	3421178
Chr1	3424684
Chr1	3427837
Chr1	3430077
Chr1	3431086
Chr1	3431849
Chr1	3432379
Chr1	3438017
Chr1	3438049
Chr1	3438480
Chr1	3440674
Chr1	3443008
Chr1	3443432
Chr1	3446748
Chr1	3448611
Chr1	3449266
Chr1	3452256
Chr1	3452546
Chr1	3455749
Chr1	3456054
Chr1	3460371
Chr1	3463989
Chr1	3468977
Chr1	3473910
Chr1	3478962
Chr1	3480101
Chr1	3482889
Chr1	3483309
Chr1	3484013
Chr1	3484233
Chr1	3485060
Chr1	3486472
Chr1	3486672
Chr1	3487357
Chr1	3487789
Chr1	3488044
Chr1	3489314
Chr1	3490988
Chr1	3491547
Chr1	3491609
Chr1	3491725
Chr1	3502916
Chr1	3513063
Chr1	3515777
Chr1	3516052
Chr1	3516437
Chr1	3519797
Chr1	3521105
Chr1	3521888
Chr1	3521894
Chr1	3522206
Chr1	3522317
Chr1	3523010
Chr1	3527583
Chr1	3530028
Chr1	3530081
Chr1	3533234
Chr1	3533425
Chr1	3533477
Chr1	3534938
Chr1	3536131
Chr1	3539588
Chr1	3539589
Chr1	3546322
Chr1	3546745
Chr1	3548531
Chr1	3551368
Chr1	3561260
Chr1	3564845
Chr1	3567913
Chr1	3571554
Chr1	3571853
Chr1	3573177
Chr1	3573293
Chr1	3575779
Chr1	3575839
Chr1	3579208
Chr1	3582818
Chr1	3584091
Chr1	3585374
Chr1	3587447
Chr1	3591328
Chr1	3592703
Chr1	3593711
Chr1	3595249
Chr1	3596048
Chr1	3597138
Chr1	3598018
Chr1	3598213
Chr1	3598811
Chr1	3598953
Chr1	3603756
Chr1	3603887
Chr1	3606656
Chr1	3609834
Chr1	3611900
Chr1	3613771
Chr1	3619263
Chr1	3620709
Chr1	3622009
Chr1	3624497
Chr1	3644312
Chr1	3649598
Chr1	3651681
Chr1	3652654
Chr1	3654298
Chr1	3654554
Chr1	3664048
Chr1	3672050
Chr1	3675318
Chr1	3676092
Chr1	3684188
Chr1	3693548
Chr1	3695532
Chr1	3696294
Chr1	3696592
Chr1	3696887
Chr1	3712168
Chr1	3712234
Chr1	3712818
Chr1	3712875
Chr1	3713258
Chr1	3714293
Chr1	3715115
Chr1	3718087
Chr1	3718268
Chr1	3718797
Chr1	3722620
Chr1	3722836
Chr1	3723206
Chr1	3723330
Chr1	3727948
Chr1	3728153
Chr1	3730836
Chr1	3734196
Chr1	3739081
Chr1	3742823
Chr1	3747263
Chr1	3748151
Chr1	3748178
Chr1	3748248
Chr1	3750219
Chr1	3750916
Chr1	3753050
Chr1	3757062
Chr1	3757071
Chr1	3760751
Chr1	3763615
Chr1	3764183
Chr1	3765145
Chr1	3768483
Chr1	3770299
Chr1	3777516
Chr1	3778977
Chr1	3779295
Chr1	3787280
Chr1	3790016
Chr1	3790109
Chr1	3792090
Chr1	3792249
Chr1	3794348
Chr1	3795992
Chr1	3797283
Chr1	3800505
Chr1	3802812
Chr1	3803133
Chr1	3806220
Chr1	3806659
Chr1	3807765
Chr1	3809027
Chr1	3809415
Chr1	3809599
Chr1	3810076
Chr1	3813356
Chr1	3813825
Chr1	3813882
Chr1	3814205
Chr1	3818085
Chr1	3818507
Chr1	3820072
Chr1	3820715
Chr1	3821099
Chr1	3823993
Chr1	3830627
Chr1	3831970
Chr1	3833666
Chr1	3839026
Chr1	3844342
Chr1	3844789
Chr1	3848679
Chr1	3848712
Chr1	3850570
Chr1	3852833
Chr1	3855622
Chr1	3855794
Chr1	3858149
Chr1	3858167
Chr1	3858503
Chr1	3860335
Chr1	3862842
Chr1	3865687
Chr1	3868893
Chr1	3870063
Chr1	3870744
Chr1	3871305
Chr1	3871424
Chr1	3872627
Chr1	3876388
Chr1	3884641
Chr1	3888324
Chr1	3888545
Chr1	3891230
Chr1	3892306
Chr1	3894384
Chr1	3896255
Chr1	3896258
Chr1	3897059
Chr1	3902863
Chr1	3908776
Chr1	3911417
Chr1	3917836
Chr1	3919416
Chr1	3920160
Chr1	3923224
Chr1	3924035
Chr1	3924412
Chr1	3929010
Chr1	3932252
Chr1	3932955
Chr1	3934816
Chr1	3935633
Chr1	3940404
Chr1	3940696
Chr1	3940722
Chr1	3940770
Chr1	3942727
Chr1	3943845
Chr1	3945152
Chr1	3945655
Chr1	3949370
Chr1	3949376
Chr1	3950750
Chr1	3952302
Chr1	3955151
Chr1	3962523
Chr1	3967440
Chr1	3968896
Chr1	3970034
Chr1	3970360
Chr1	3977438
Chr1	3977737
Chr1	3977751
Chr1	3977841
Chr1	3985148
Chr1	3986297
Chr1	3986492
Chr1	3986799
Chr1	3991288
Chr1	3995672
Chr1	3996444
Chr1	3997707
Chr1	4000855
Chr1	4001144
Chr1	4002127
Chr1	4006186
Chr1	4006820
Chr1	4016261
Chr1	4018533
Chr1	4018995
Chr1	4025195
Chr1	4025584
Chr1	4025974
Chr1	4026405
Chr1	4027923
Chr1	4029345
Chr1	4035773
Chr1	4037705
Chr1	4039214
Chr1	4043403
Chr1	4043607
Chr1	4044578
Chr1	4044641
Chr1	4048923
Chr1	4052141
Chr1	4052658
Chr1	4053439
Chr1	4057265
Chr1	4060933
Chr1	4063049
Chr1	4063307
Chr1	4063936
Chr1	4066024
Chr1	4066054
Chr1	4071496
Chr1	4072735
Chr1	4074189
Chr1	4075066
Chr1	4077015
Chr1	4077575
Chr1	4078444
Chr1	4079637
Chr1	4082454
Chr1	4082906
Chr1	4085289
Chr1	4088316
Chr1	4089423
Chr1	4093388
Chr1	4094938
Chr1	4096571
Chr1	4097148
Chr1	4097216
Chr1	4098168
Chr1	4100920
Chr1	4101572
Chr1	4104090
Chr1	4105105
Chr1	4109724
Chr1	4112089
Chr1	4112803
Chr1	4112890
Chr1	4113506
Chr1	4113571
Chr1	4117652
Chr1	4121313
Chr1	4122320
Chr1	4123914
Chr1	4126921
Chr1	4127706
Chr1	4127964
Chr1	4131596
Chr1	4133426
Chr1	4134988
Chr1	4135509
Chr1	4137131
Chr1	4140498
Chr1	4140505
Chr1	4140892
Chr1	4145603
Chr1	4146822
Chr1	4154763
Chr1	4157960
Chr1	4159247
Chr1	4159737
Chr1	4160806
Chr1	4161653
Chr1	4161654
Chr1	4161907
Chr1	4162319
Chr1	4162630
Chr1	4164713
Chr1	4165817
Chr1	4171694
Chr1	4177893
Chr1	4183397
Chr1	4189556
Chr1	4191646
Chr1	4192622
Chr1	4196203
Chr1	4199704
Chr1	4200080
Chr1	4205257
Chr1	4205540
Chr1	4208077
Chr1	4208176
Chr1	4212476
Chr1	4215379
Chr1	4217184
Chr1	4217839
Chr1	4217840
Chr1	4222211
Chr1	4228908
Chr1	4229636
Chr1	4230737
Chr1	4234105
Chr1	4235952
Chr1	4236346
Chr1	4241034
Chr1	4242548
Chr1	4243499
Chr1	4243573
Chr1	4244308
Chr1	4244498
Chr1	4246135
Chr1	4249621
Chr1	4252251
Chr1	4253094
Chr1	4255644
Chr1	4261225
Chr1	4262678
Chr1	4262946
Chr1	4263056
Chr1	4263070
Chr1	4264855
Chr1	4265080
Chr1	4265088
Chr1	4271014
Chr1	4272187
Chr1	4273442
Chr1	4273818
Chr1	4274720
Chr1	4275308
Chr1	4276774
Chr1	4277694
Chr1	4279817
Chr1	4282657
Chr1	4282709
Chr1	4285658
Chr1	4288138
Chr1	4288390
Chr1	4288526
Chr1	4288954
Chr1	4289087
Chr1	4293680
Chr1	4293933
Chr1	4293980
Chr1	4294094
Chr1	4294100
Chr1	4294428
Chr1	4294720
Chr1	4297647
Chr1	4303519
Chr1	4305139
Chr1	4307680
Chr1	4313542
Chr1	4313716
Chr1	4321600
Chr1	4324767
Chr1	4325414
Chr1	4326062
Chr1	4327279
Chr1	4328135
Chr1	4334539
Chr1	4334603
Chr1	4338723
Chr1	4343185
Chr1	4343187
Chr1	4346865
Chr1	4349247
Chr1	4353273
Chr1	4354128
Chr1	4357272
Chr1	4360333
Chr1	4360457
Chr1	4360710
Chr1	4361069
Chr1	4361143
Chr1	4361909
Chr1	4367848
Chr1	4370667
Chr1	4373814
Chr1	4375842
Chr1	4382293
Chr1	4383379
Chr1	4383976
Chr1	4389859
Chr1	4389997
Chr1	4390544
Chr1	4390988
Chr1	4392187
Chr1	4392707
Chr1	4393637
Chr1	4395524
Chr1	4401239
Chr1	4402762
Chr1	4405380
Chr1	4405734
Chr1	4406387
Chr1	4413898
Chr1	4417591
Chr1	4421570
Chr1	4421772
Chr1	4422125
Chr1	4423005
Chr1	4423021
Chr1	4423134
Chr1	4425456
Chr1	4431017
Chr1	4433277
Chr1	4442288
Chr1	4447538
Chr1	4447564
Chr1	4448214
Chr1	4450042
Chr1	4450687
Chr1	4453335
Chr1	4457615
Chr1	4460640
Chr1	4463052
Chr1	4465461
Chr1	4473998
Chr1	4479268
Chr1	4479636
Chr1	4481209
Chr1	4484446
Chr1	4484509
Chr1	4485094
Chr1	4488541
Chr1	4488542
Chr1	4491904
Chr1	4492544
Chr1	4492926
Chr1	4496312
Chr1	4504097
Chr1	4506577
Chr1	4508291
Chr1	4511019
Chr1	4511659
Chr1	4512121
Chr1	4519888
Chr1	4524099
Chr1	4525568
Chr1	4526111
Chr1	4528390
Chr1	4529853
Chr1	4537991
Chr1	4539294
Chr1	4539618
Chr1	4539619
Chr1	4542416
Chr1	4542953
Chr1	4545827
Chr1	4548066
Chr1	4550552
Chr1	4553477
Chr1	4553514
Chr1	4553629
Chr1	4553637
Chr1	4553893
Chr1	4555908
Chr1	4556434
Chr1	4559678
Chr1	4559856
Chr1	4563171
Chr1	4567006
Chr1	4567309
Chr1	4567408
Chr1	4567941
Chr1	4573876
Chr1	4576381
Chr1	4578667
Chr1	4579414
Chr1	4580440
Chr1	4580544
Chr1	4583169
Chr1	4587375
Chr1	4589064
Chr1	4589223
Chr1	4592743
Chr1	4594958
Chr1	4594964
Chr1	4595019
Chr1	4595506
Chr1	4596196
Chr1	4597596
Chr1	4597652
Chr1	4599159
Chr1	4601166
Chr1	4602723
Chr1	4605982
Chr1	4607757
Chr1	4610809
Chr1	4611602
Chr1	4612740
Chr1	4613015
Chr1	4621017
Chr1	4625798
Chr1	4627126
Chr1	4627494
Chr1	4629720
Chr1	4629798
Chr1	4629829
Chr1	4629859
Chr1	4631110
Chr1	4632938
Chr1	4638358
Chr1	4642095
Chr1	4642340
Chr1	4643709
Chr1	4647147
Chr1	4650009
Chr1	4650870
Chr1	4651353
Chr1	4655340
Chr1	4656988
Chr1	4663686
Chr1	4664073
Chr1	4665787
Chr1	4667215
Chr1	4669593
Chr1	4670512
Chr1	4672425
Chr1	4672810
Chr1	4673965
Chr1	4676295
Chr1	4679786
Chr1	4683103
Chr1	4687672
Chr1	4687984
Chr1	4689581
Chr1	4690415
Chr1	4691354
Chr1	4693500
Chr1	4694371
Chr1	4696469
Chr1	4699100
Chr1	4700986
Chr1	4701191
Chr1	4711607
Chr1	4711761
Chr1	4713038
Chr1	4714630
Chr1	4721162
Chr1	4722587
Chr1	4722638
Chr1	4723119
Chr1	4724573
Chr1	4727217
Chr1	4727219
Chr1	4727349
Chr1	4727645
Chr1	4727735
Chr1	4727944
Chr1	4740391
Chr1	4742770
Chr1	4743099
Chr1	4743105
Chr1	4743794
Chr1	4744269
Chr1	4745717
Chr1	4747441
Chr1	4748745
Chr1	4753862
Chr1	4755921
Chr1	4758233
Chr1	4759104
Chr1	4764278
Chr1	4764938
Chr1	4769470
Chr1	4773718
Chr1	4774517
Chr1	4776472
Chr1	4776982
Chr1	4777896
Chr1	4779063
Chr1	4779892
Chr1	4779976
Chr1	4780067
Chr1	4780893
Chr1	4783776
Chr1	4783843
Chr1	4783874
Chr1	4785413
Chr1	4787096
Chr1	4787374
Chr1	4788038
Chr1	4788210
Chr1	4788250
Chr1	4788262
Chr1	4792091
Chr1	4797043
Chr1	4799757
Chr1	4800008
Chr1	4800208
Chr1	4801441
Chr1	4804547
Chr1	4804697
Chr1	4804701
Chr1	4804713
Chr1	4807066
Chr1	4807495
Chr1	4807718
Chr1	4807723
Chr1	4808197
Chr1	4809302
Chr1	4810824
Chr1	4811855
Chr1	4811858
Chr1	4814447
Chr1	4818045
Chr1	4818123
Chr1	4819550
Chr1	4824172
Chr1	4824321
Chr1	4827088
Chr1	4831603
Chr1	4832008
Chr1	4833930
Chr1	4836753
Chr1	4837232
Chr1	4838688
Chr1	4838927
Chr1	4838966
Chr1	4840008
Chr1	4843034
Chr1	4848539
Chr1	4853078
Chr1	4854288
Chr1	4857142
Chr1	4860223
Chr1	4860781
Chr1	4867669
Chr1	4872121
Chr1	4873187
Chr1	4874844
Chr1	4875043
Chr1	4876762
Chr1	4877964
Chr1	4879050
Chr1	4888015
Chr1	4893198
Chr1	4895174
Chr1	4895762
Chr1	4896913
Chr1	4898868
Chr1	4901733
Chr1	4906154
Chr1	4907407
Chr1	4911497
Chr1	4914330
Chr1	4914339
Chr1	4914990
Chr1	4915044
Chr1	4916293
Chr1	4917607
Chr1	4918841
Chr1	4923384
Chr1	4924301
Chr1	4927510
Chr1	4927606
Chr1	4929230
Chr1	4930313
Chr1	4930646
Chr1	4931246
Chr1	4939632
Chr1	4939973
Chr1	4947129
Chr1	4955434
Chr1	4961679
Chr1	4961680
Chr1	4963256
Chr1	4963541
Chr1	4963729
Chr1	4965688
Chr1	4966036
Chr1	4966240
Chr1	4966534
Chr1	4968873
Chr1	4969202
Chr1	4969277
Chr1	4969283
Chr1	4971278
Chr1	4976047
Chr1	4977473
Chr1	4978729
Chr1	4978972
Chr1	4985714
Chr1	4987690
Chr1	4989262
Chr1	4991917
Chr1	4994302
Chr1	4995091
Chr1	4995896
Chr1	5001038
Chr1	5002178
Chr1	5005577
Chr1	5007321
Chr1	5008749
Chr1	5008997
Chr1	5019672
Chr1	5027116
Chr1	5030564
Chr1	5030617
Chr1	5032510
Chr1	5040338
Chr1	5043862
Chr1	5051094
Chr1	5056336
Chr1	5057261
Chr1	5063409
Chr1	5070241
Chr1	5076362
Chr1	5078393
Chr1	5080298
Chr1	5082502
Chr1	5084163
Chr1	5084818
Chr1	5084968
Chr1	5087520
Chr1	5090763
Chr1	5097138
Chr1	5098336
Chr1	5101215
Chr1	5101552
Chr1	5101573
Chr1	5102876
Chr1	5107936
Chr1	5108589
Chr1	5111830
Chr1	5111903
Chr1	5117187
Chr1	5117402
Chr1	5119596
Chr1	5119650
Chr1	5119716
Chr1	5121272
Chr1	5121319
Chr1	5123270
Chr1	5123628
Chr1	5124407
Chr1	5127592
Chr1	5128205
Chr1	5133213
Chr1	5134462
Chr1	5137718
Chr1	5138425
Chr1	5143708
Chr1	5149207
Chr1	5149399
Chr1	5149764
Chr1	5150217
Chr1	5150219
Chr1	5151382
Chr1	5152361
Chr1	5152721
Chr1	5154390
Chr1	5156881
Chr1	5158058
Chr1	5158093
Chr1	5162650
Chr1	5162869
Chr1	5163854
Chr1	5167398
Chr1	5167479
Chr1	5167512
Chr1	5168823
Chr1	5169143
Chr1	5171770
Chr1	5171782
Chr1	5176912
Chr1	5178899
Chr1	5178947
Chr1	5179420
Chr1	5180955
Chr1	5186018
Chr1	5187300
Chr1	5188139
Chr1	5190040
Chr1	5191453
Chr1	5192419
Chr1	5193409
Chr1	5194105
Chr1	5194321
Chr1	5194562
Chr1	5197323
Chr1	5202193
Chr1	5202797
Chr1	5205371
Chr1	5212389
Chr1	5218525
Chr1	5219239
Chr1	5225213
Chr1	5228652
Chr1	5229689
Chr1	5230442
Chr1	5235505
Chr1	5235938
Chr1	5237077
Chr1	5239178
Chr1	5240995
Chr1	5242690
Chr1	5245017
Chr1	5246017
Chr1	5246661
Chr1	5248655
Chr1	5248958
Chr1	5250731
Chr1	5251899
Chr1	5252720
Chr1	5252863
Chr1	5254238
Chr1	5254671
Chr1	5257204
Chr1	5257832
Chr1	5258900
Chr1	5259477
Chr1	5263183
Chr1	5264038
Chr1	5270127
Chr1	5270759
Chr1	5272362
Chr1	5272454
Chr1	5276312
Chr1	5284793
Chr1	5285841
Chr1	5286994
Chr1	5287405
Chr1	5288458
Chr1	5289058
Chr1	5289621
Chr1	5292401
Chr1	5296404
Chr1	5302590
Chr1	5309456
Chr1	5309482
Chr1	5312550
Chr1	5312638
Chr1	5313056
Chr1	5314835
Chr1	5316159
Chr1	5316168
Chr1	5329612
Chr1	5330253
Chr1	5332691
Chr1	5333134
Chr1	5335834
Chr1	5342245
Chr1	5343878
Chr1	5345944
Chr1	5346218
Chr1	5346417
Chr1	5347844
Chr1	5348136
Chr1	5351157
Chr1	5351644
Chr1	5353911
Chr1	5356781
Chr1	5357042
Chr1	5359816
Chr1	5360180
Chr1	5361501
Chr1	5361834
Chr1	5363689
Chr1	5370290
Chr1	5370357
Chr1	5373297
Chr1	5373354
Chr1	5375724
Chr1	5375913
Chr1	5376076
Chr1	5376524
Chr1	5376533
Chr1	5378241
Chr1	5380142
Chr1	5383041
Chr1	5385246
Chr1	5386337
Chr1	5386613
Chr1	5386634
Chr1	5388717
Chr1	5396531
Chr1	5398301
Chr1	5400695
Chr1	5400956
Chr1	5401897
Chr1	5404918
Chr1	5408322
Chr1	5408446
Chr1	5416845
Chr1	5420510
Chr1	5428147
Chr1	5430139
Chr1	5432021
Chr1	5432026
Chr1	5433020
Chr1	5433620
Chr1	5434155
Chr1	5444549
Chr1	5447502
Chr1	5448179
Chr1	5454402
Chr1	5458449
Chr1	5458614
Chr1	5462536
Chr1	5463560
Chr1	5464040
Chr1	5468539
Chr1	5470792
Chr1	5471204
Chr1	5471603
Chr1	5473269
Chr1	5476984
Chr1	5480363
Chr1	5484213
Chr1	5484396
Chr1	5486629
Chr1	5487047
Chr1	5487844
Chr1	5489345
Chr1	5489349
Chr1	5489365
Chr1	5489369
Chr1	5489511
Chr1	5491198
Chr1	5495460
Chr1	5497246
Chr1	5498451
Chr1	5504964
Chr1	5505915
Chr1	5511921
Chr1	5519017
Chr1	5522662
Chr1	5526100
Chr1	5526307
Chr1	5530892
Chr1	5531700
Chr1	5533602
Chr1	5534189
Chr1	5542262
Chr1	5542287
Chr1	5542358
Chr1	5544717
Chr1	5545759
Chr1	5546448
Chr1	5546569
Chr1	5547294
Chr1	5552486
Chr1	5554774
Chr1	5554803
Chr1	5555820
Chr1	5556566
Chr1	5556649
Chr1	5556653
Chr1	5558082
Chr1	5567430
Chr1	5572048
Chr1	5572578
Chr1	5578853
Chr1	5580060
Chr1	5582728
Chr1	5584930
Chr1	5586763
Chr1	5586784
Chr1	5590678
Chr1	5599067
Chr1	5600524
Chr1	5607386
Chr1	5608305
Chr1	5613354
Chr1	5617459
Chr1	5620748
Chr1	5621621
Chr1	5622467
Chr1	5625797
Chr1	5629419
Chr1	5629497
Chr1	5629645
Chr1	5630154
Chr1	5631502
Chr1	5632128
Chr1	5632308
Chr1	5632344
Chr1	5632650
Chr1	5636576
Chr1	5639890
Chr1	5639982
Chr1	5640049
Chr1	5640230
Chr1	5640359
Chr1	5640652
Chr1	5644079
Chr1	5646401
Chr1	5649373
Chr1	5649381
Chr1	5649772
Chr1	5650116
Chr1	5650128
Chr1	5650161
Chr1	5653388
Chr1	5655473
Chr1	5657267
Chr1	5657519
Chr1	5663099
Chr1	5664092
Chr1	5665831
Chr1	5666216
Chr1	5667187
Chr1	5669294
Chr1	5670473
Chr1	5670739
Chr1	5671927
Chr1	5672080
Chr1	5672977
Chr1	5673202
Chr1	5673492
Chr1	5679878
Chr1	5683466
Chr1	5684421
Chr1	5688060
Chr1	5689857
Chr1	5690003
Chr1	5694493
Chr1	5694588
Chr1	5695347
Chr1	5697018
Chr1	5701594
Chr1	5703446
Chr1	5706002
Chr1	5708635
Chr1	5713387
Chr1	5718275
Chr1	5723997
Chr1	5724324
Chr1	5726175
Chr1	5730564
Chr1	5731039
Chr1	5734284
Chr1	5740223
Chr1	5743469
Chr1	5745048
Chr1	5747104
Chr1	5749060
Chr1	5749289
Chr1	5750729
Chr1	5759631
Chr1	5760852
Chr1	5762376
Chr1	5766404
Chr1	5766537
Chr1	5766968
Chr1	5768078
Chr1	5768396
Chr1	5769828
Chr1	5771948
Chr1	5771988
Chr1	5772158
Chr1	5774505
Chr1	5775998
Chr1	5776021
Chr1	5778141
Chr1	5778364
Chr1	5778679
Chr1	5778697
Chr1	5792406
Chr1	5799109
Chr1	5800053
Chr1	5801403
Chr1	5801767
Chr1	5806962
Chr1	5809174
Chr1	5815339
Chr1	5815340
Chr1	5815678
Chr1	5822449
Chr1	5826528
Chr1	5827388
Chr1	5829024
Chr1	5835243
Chr1	5836382
[truncated: 93,895 more rows]

## Sheet: Fig. 1e Pair2MotherHetUncurated
Chromosome	Position
Chr1	28614
Chr1	29134
Chr1	30546
Chr1	91740
Chr1	135423
Chr1	137468
Chr1	161458
Chr1	203414
Chr1	218594
Chr1	259330
Chr1	259440
Chr1	261314
Chr1	261422
Chr1	261720
Chr1	352983
Chr1	353126
Chr1	623961
Chr1	663335
Chr1	733995
Chr1	734821
Chr1	835769
Chr1	838548
Chr1	841317
Chr1	925938
Chr1	929835
Chr1	956163
Chr1	1030220
Chr1	1057360
Chr1	1077412
Chr1	1179125
Chr1	1372697
Chr1	1379475
Chr1	1388472
Chr1	1425411
Chr1	1488377
Chr1	1489129
Chr1	1497497
Chr1	1497861
Chr1	1502242
Chr1	1502380
Chr1	1502837
Chr1	1503585
Chr1	1506687
Chr1	1511190
Chr1	1511505
Chr1	1511564
Chr1	1512111
Chr1	1514603
Chr1	1515413
Chr1	1522663
Chr1	1524511
Chr1	1526261
Chr1	1526321
Chr1	1526708
Chr1	1528247
Chr1	1528774
Chr1	1529382
Chr1	1540474
Chr1	1543292
Chr1	1548595
Chr1	1549946
Chr1	1550259
Chr1	1550544
Chr1	1551431
Chr1	1554644
Chr1	1555098
Chr1	1565682
Chr1	1576306
Chr1	1580060
Chr1	1583070
Chr1	1583144
Chr1	1584018
Chr1	1584072
Chr1	1587186
Chr1	1588609
Chr1	1588690
Chr1	1589499
Chr1	1593115
Chr1	1593614
Chr1	1610011
Chr1	1610694
Chr1	1614456
Chr1	1621204
Chr1	1625405
Chr1	1631244
Chr1	1635629
Chr1	1644972
Chr1	1647304
Chr1	1657314
Chr1	1658400
Chr1	1660689
Chr1	1676067
Chr1	1676956
Chr1	1679869
Chr1	1682406
Chr1	1683468
Chr1	1685974
Chr1	1691696
Chr1	1701299
Chr1	1702343
Chr1	1703104
Chr1	1706902
Chr1	1711657
Chr1	1719123
Chr1	1722282
Chr1	1722938
Chr1	1724306
Chr1	1725276
Chr1	1725607
Chr1	1728678
Chr1	1730328
Chr1	1731177
Chr1	1732797
Chr1	1732889
Chr1	1735065
Chr1	1737205
Chr1	1738531
Chr1	1743920
Chr1	1744858
Chr1	1747996
Chr1	1750905
Chr1	1752102
Chr1	1761485
Chr1	1766559
Chr1	1771393
Chr1	1784675
Chr1	1791354
Chr1	1791558
Chr1	1797971
Chr1	1801349
Chr1	1809851
Chr1	1812084
Chr1	1817561
Chr1	1827053
Chr1	1834536
Chr1	1845737
Chr1	1849749
Chr1	1851863
Chr1	1853876
Chr1	1856329
Chr1	1856771
Chr1	1868886
Chr1	1869408
Chr1	1876719
Chr1	1885122
Chr1	1888478
Chr1	1889513
Chr1	1902203
Chr1	1905167
Chr1	1907784
Chr1	1910621
Chr1	1917359
Chr1	1921682
Chr1	1925190
Chr1	1929993
Chr1	1933759
Chr1	1934479
Chr1	1934845
Chr1	1934996
Chr1	1935890
Chr1	1936627
Chr1	1936941
Chr1	1938996
Chr1	1941494
Chr1	1941905
Chr1	1942003
Chr1	1943093
Chr1	1945686
Chr1	1953734
Chr1	1955044
Chr1	1959316
Chr1	1968261
Chr1	1968745
Chr1	1970231
Chr1	1971765
Chr1	1972041
Chr1	1984432
Chr1	1990280
Chr1	2003514
Chr1	2005364
Chr1	2006346
Chr1	2008303
Chr1	2019153
Chr1	2026155
Chr1	2027152
Chr1	2031364
Chr1	2031453
Chr1	2031467
Chr1	2031556
Chr1	2033149
Chr1	2033779
Chr1	2037985
Chr1	2043164
Chr1	2052279
Chr1	2056606
Chr1	2057700
Chr1	2059433
Chr1	2059775
Chr1	2059830
Chr1	2066897
Chr1	2069836
Chr1	2070809
Chr1	2072106
Chr1	2072595
Chr1	2073307
Chr1	2079550
Chr1	2079583
Chr1	2080417
Chr1	2081016
Chr1	2081040
Chr1	2083367
Chr1	2085595
Chr1	2092155
Chr1	2092693
Chr1	2096238
Chr1	2097366
Chr1	2097566
Chr1	2097568
Chr1	2099767
Chr1	2099769
Chr1	2105131
Chr1	2106228
Chr1	2108069
Chr1	2111641
Chr1	2114387
Chr1	2114630
Chr1	2116752
Chr1	2117484
Chr1	2117918
Chr1	2118838
Chr1	2120821
Chr1	2121436
Chr1	2121917
Chr1	2122021
Chr1	2125719
Chr1	2126426
Chr1	2134016
Chr1	2135094
Chr1	2137391
Chr1	2138339
Chr1	2140430
Chr1	2146083
Chr1	2150926
Chr1	2156819
Chr1	2160003
Chr1	2160696
Chr1	2168127
Chr1	2168390
Chr1	2169990
Chr1	2171574
Chr1	2175339
Chr1	2182826
Chr1	2183487
Chr1	2187166
Chr1	2197220
Chr1	2197269
Chr1	2198608
Chr1	2202693
Chr1	2204556
Chr1	2207518
Chr1	2209322
Chr1	2209416
Chr1	2210323
Chr1	2210527
Chr1	2212153
Chr1	2215772
Chr1	2216569
Chr1	2218327
Chr1	2219269
Chr1	2219446
Chr1	2224521
Chr1	2225908
Chr1	2227518
Chr1	2230008
Chr1	2230910
Chr1	2231752
Chr1	2231885
Chr1	2237295
Chr1	2237595
Chr1	2248329
Chr1	2248334
Chr1	2253867
Chr1	2261255
Chr1	2266659
Chr1	2269889
Chr1	2275008
Chr1	2277094
Chr1	2284915
Chr1	2285039
Chr1	2285537
Chr1	2287209
Chr1	2288504
Chr1	2288512
Chr1	2288674
Chr1	2289108
Chr1	2289230
Chr1	2289768
Chr1	2290312
Chr1	2292030
Chr1	2293166
Chr1	2293666
Chr1	2296428
Chr1	2298289
Chr1	2302029
Chr1	2302228
Chr1	2305243
Chr1	2309359
Chr1	2320739
Chr1	2323945
Chr1	2345466
Chr1	2345997
Chr1	2346093
Chr1	2346173
Chr1	2346405
Chr1	2348726
Chr1	2349258
Chr1	2349757
Chr1	2351364
Chr1	2351975
Chr1	2353859
Chr1	2354930
Chr1	2356056
Chr1	2356234
Chr1	2359310
Chr1	2362496
Chr1	2366844
Chr1	2369757
Chr1	2370065
Chr1	2370354
Chr1	2370799
Chr1	2371174
Chr1	2371976
Chr1	2375886
Chr1	2377806
Chr1	2378789
Chr1	2379740
Chr1	2382318
Chr1	2386190
Chr1	2388485
Chr1	2388770
Chr1	2390241
Chr1	2390834
Chr1	2393901
Chr1	2395106
Chr1	2395231
Chr1	2395253
Chr1	2396935
Chr1	2397036
Chr1	2399578
Chr1	2401670
Chr1	2402050
Chr1	2402076
Chr1	2403042
Chr1	2405115
Chr1	2407261
Chr1	2407277
Chr1	2407831
Chr1	2408733
Chr1	2413297
Chr1	2414437
Chr1	2418903
Chr1	2422425
Chr1	2424255
Chr1	2429616
Chr1	2431222
Chr1	2431284
Chr1	2432412
Chr1	2433923
Chr1	2434617
Chr1	2435537
Chr1	2435602
Chr1	2438917
Chr1	2441266
Chr1	2444126
Chr1	2445383
Chr1	2445539
Chr1	2447697
Chr1	2448309
Chr1	2450252
Chr1	2451039
Chr1	2451276
Chr1	2451718
Chr1	2453881
Chr1	2454021
Chr1	2460082
Chr1	2460105
Chr1	2460117
Chr1	2461466
Chr1	2461913
Chr1	2464547
Chr1	2465294
Chr1	2465411
Chr1	2472790
Chr1	2481654
Chr1	2485681
Chr1	2485921
Chr1	2486214
Chr1	2486284
Chr1	2487527
Chr1	2487960
Chr1	2489852
Chr1	2489918
Chr1	2490842
Chr1	2492307
Chr1	2492646
Chr1	2493752
Chr1	2501223
Chr1	2503768
Chr1	2505166
Chr1	2505258
Chr1	2512078
Chr1	2513455
Chr1	2515382
Chr1	2516332
Chr1	2517889
Chr1	2517910
Chr1	2523228
Chr1	2525204
Chr1	2530007
Chr1	2533989
Chr1	2535845
Chr1	2541440
Chr1	2544320
Chr1	2547281
Chr1	2550383
Chr1	2557150
Chr1	2558261
Chr1	2563507
Chr1	2572106
Chr1	2572197
Chr1	2572345
Chr1	2572526
Chr1	2572555
Chr1	2572627
Chr1	2572709
Chr1	2574363
Chr1	2574368
Chr1	2574394
Chr1	2574527
Chr1	2575347
Chr1	2578090
Chr1	2578307
Chr1	2578466
Chr1	2578490
Chr1	2579155
Chr1	2580080
Chr1	2581562
Chr1	2583678
Chr1	2583781
Chr1	2588687
Chr1	2589530
Chr1	2591277
Chr1	2591310
Chr1	2591579
Chr1	2591847
Chr1	2592455
Chr1	2593035
Chr1	2595695
Chr1	2599662
Chr1	2603394
Chr1	2603672
Chr1	2603970
Chr1	2604007
Chr1	2604093
Chr1	2606288
Chr1	2607744
Chr1	2610214
Chr1	2610436
Chr1	2612369
Chr1	2616278
Chr1	2620720
Chr1	2620974
Chr1	2622969
Chr1	2623870
Chr1	2629365
Chr1	2629379
Chr1	2629576
Chr1	2629629
Chr1	2630229
Chr1	2631392
Chr1	2634527
Chr1	2634620
Chr1	2636278
Chr1	2636619
Chr1	2637089
Chr1	2638144
Chr1	2640788
Chr1	2642184
Chr1	2646882
Chr1	2647569
Chr1	2656490
Chr1	2656752
Chr1	2660039
Chr1	2665753
Chr1	2668775
Chr1	2669405
Chr1	2670677
Chr1	2670749
Chr1	2672422
Chr1	2672447
Chr1	2676219
Chr1	2678892
Chr1	2682925
Chr1	2683205
Chr1	2684544
Chr1	2685800
Chr1	2694952
Chr1	2696154
Chr1	2696175
Chr1	2697648
Chr1	2697660
Chr1	2698081
Chr1	2698715
Chr1	2701563
Chr1	2705767
Chr1	2707896
Chr1	2709841
Chr1	2710027
Chr1	2710586
Chr1	2711347
Chr1	2711855
Chr1	2714379
Chr1	2714616
Chr1	2716109
Chr1	2717203
Chr1	2719320
Chr1	2720136
Chr1	2724459
Chr1	2724795
Chr1	2726327
Chr1	2728805
Chr1	2730055
Chr1	2731845
Chr1	2732629
Chr1	2733306
Chr1	2733338
Chr1	2740690
Chr1	2742238
Chr1	2746675
Chr1	2747457
Chr1	2748253
Chr1	2748455
Chr1	2748978
Chr1	2749352
Chr1	2749404
Chr1	2749509
Chr1	2750565
Chr1	2750768
Chr1	2753978
Chr1	2755575
Chr1	2755599
Chr1	2756674
Chr1	2757348
Chr1	2757397
Chr1	2758371
Chr1	2759173
Chr1	2760529
Chr1	2761002
Chr1	2764039
Chr1	2767183
Chr1	2768153
Chr1	2769467
Chr1	2770183
Chr1	2772010
Chr1	2778822
Chr1	2791863
Chr1	2793216
Chr1	2794279
Chr1	2794517
Chr1	2795682
Chr1	2797075
Chr1	2798164
Chr1	2801359
Chr1	2807100
Chr1	2809147
Chr1	2809225
Chr1	2809271
Chr1	2812602
Chr1	2816696
Chr1	2818570
Chr1	2820044
Chr1	2822535
Chr1	2824167
Chr1	2824566
Chr1	2825592
Chr1	2825684
Chr1	2825963
Chr1	2828308
Chr1	2828621
Chr1	2829880
Chr1	2831975
Chr1	2834287
Chr1	2835700
Chr1	2838221
Chr1	2840656
Chr1	2841841
Chr1	2842581
Chr1	2843324
Chr1	2848130
Chr1	2851894
Chr1	2854858
Chr1	2860514
Chr1	2860734
Chr1	2863897
Chr1	2870813
Chr1	2874556
Chr1	2875263
Chr1	2875745
Chr1	2878498
Chr1	2879206
Chr1	2881110
Chr1	2882565
Chr1	2882933
Chr1	2887858
Chr1	2887894
Chr1	2887960
Chr1	2893641
Chr1	2893810
Chr1	2894104
Chr1	2894720
Chr1	2897201
Chr1	2897363
Chr1	2903521
Chr1	2903984
Chr1	2904703
Chr1	2909014
Chr1	2910049
Chr1	2916478
Chr1	2921166
Chr1	2921198
Chr1	2921431
Chr1	2922856
Chr1	2923036
Chr1	2925514
Chr1	2929656
Chr1	2930042
Chr1	2930369
Chr1	2930737
Chr1	2933203
Chr1	2937621
Chr1	2938662
Chr1	2942332
Chr1	2943903
Chr1	2945700
Chr1	2946784
Chr1	2950349
Chr1	2951014
Chr1	2953731
Chr1	2960469
Chr1	2963422
Chr1	2963764
Chr1	2963905
Chr1	2967537
Chr1	2969747
Chr1	2981146
Chr1	2981184
Chr1	2981228
Chr1	2982096
Chr1	2983802
Chr1	2984943
Chr1	2988406
Chr1	2991601
Chr1	2991817
Chr1	2993017
Chr1	2993377
Chr1	2998272
Chr1	2999864
Chr1	3002607
Chr1	3005982
Chr1	3007115
Chr1	3014987
Chr1	3016391
Chr1	3020631
Chr1	3021765
Chr1	3025660
Chr1	3026985
Chr1	3036191
Chr1	3040976
Chr1	3041259
Chr1	3042035
Chr1	3043734
Chr1	3046303
Chr1	3047419
Chr1	3047794
Chr1	3048165
Chr1	3050317
Chr1	3051931
Chr1	3052836
Chr1	3056508
Chr1	3062144
Chr1	3063384
Chr1	3063514
Chr1	3065657
Chr1	3066198
Chr1	3070346
Chr1	3070404
Chr1	3071883
Chr1	3072048
Chr1	3073003
Chr1	3073279
Chr1	3075316
Chr1	3078327
Chr1	3080752
Chr1	3080758
Chr1	3080852
Chr1	3083618
Chr1	3085030
Chr1	3089208
Chr1	3089775
Chr1	3090552
Chr1	3090600
Chr1	3095676
Chr1	3096254
Chr1	3096396
Chr1	3099332
Chr1	3100374
Chr1	3102039
Chr1	3102333
Chr1	3102531
Chr1	3110884
Chr1	3110990
Chr1	3111420
Chr1	3115444
Chr1	3118375
Chr1	3124340
Chr1	3126667
Chr1	3126698
Chr1	3129621
Chr1	3134670
Chr1	3137089
Chr1	3138057
Chr1	3141393
Chr1	3141402
Chr1	3141972
Chr1	3142895
Chr1	3142923
Chr1	3142969
Chr1	3143206
Chr1	3144179
Chr1	3144729
Chr1	3146898
Chr1	3149631
Chr1	3149666
Chr1	3149795
Chr1	3152373
Chr1	3153508
Chr1	3154308
Chr1	3166858
Chr1	3167446
Chr1	3168694
Chr1	3170154
Chr1	3172097
Chr1	3172770
Chr1	3172970
Chr1	3173123
Chr1	3174538
Chr1	3177161
Chr1	3181317
Chr1	3181520
Chr1	3182193
Chr1	3185230
Chr1	3185822
Chr1	3188994
Chr1	3193642
Chr1	3193722
Chr1	3197648
Chr1	3197712
Chr1	3198502
Chr1	3198987
Chr1	3199047
Chr1	3201343
Chr1	3204026
Chr1	3205157
Chr1	3207859
Chr1	3209798
Chr1	3210214
Chr1	3211484
Chr1	3216334
Chr1	3217374
Chr1	3218925
Chr1	3224035
Chr1	3226969
Chr1	3227664
Chr1	3228693
Chr1	3229227
Chr1	3229322
Chr1	3231706
Chr1	3233488
Chr1	3236139
Chr1	3238155
Chr1	3247192
Chr1	3249379
Chr1	3249437
Chr1	3249526
Chr1	3253299
Chr1	3254145
Chr1	3257895
Chr1	3258628
Chr1	3259941
Chr1	3262508
Chr1	3262511
Chr1	3265907
Chr1	3274439
Chr1	3275769
Chr1	3279180
Chr1	3285726
Chr1	3287775
Chr1	3289199
Chr1	3294422
Chr1	3297177
Chr1	3308191
Chr1	3310670
Chr1	3312169
Chr1	3312771
Chr1	3314035
Chr1	3317512
Chr1	3319775
Chr1	3324053
Chr1	3328863
Chr1	3338209
Chr1	3339346
Chr1	3339500
Chr1	3340323
Chr1	3341616
Chr1	3342246
Chr1	3345038
Chr1	3346944
Chr1	3346958
Chr1	3350056
Chr1	3350268
Chr1	3353384
Chr1	3356147
Chr1	3361104
Chr1	3364890
Chr1	3365003
Chr1	3365035
Chr1	3365042
Chr1	3367292
Chr1	3367353
Chr1	3367739
Chr1	3368171
Chr1	3369767
Chr1	3372901
Chr1	3374212
Chr1	3376063
Chr1	3407803
Chr1	3409888
Chr1	3412262
Chr1	3414289
Chr1	3417534
Chr1	3421178
Chr1	3424684
Chr1	3427837
Chr1	3430077
Chr1	3431086
Chr1	3431849
Chr1	3432379
Chr1	3438017
Chr1	3438049
Chr1	3438480
Chr1	3440674
Chr1	3443008
Chr1	3443432
Chr1	3446748
Chr1	3448611
Chr1	3449266
Chr1	3452256
Chr1	3452546
Chr1	3455749
Chr1	3456054
Chr1	3460371
Chr1	3463989
Chr1	3468977
Chr1	3473910
Chr1	3478962
Chr1	3480101
Chr1	3482889
Chr1	3483309
Chr1	3484013
Chr1	3484233
Chr1	3485060
Chr1	3486472
Chr1	3486672
Chr1	3487357
Chr1	3487789
Chr1	3488044
Chr1	3489314
Chr1	3490988
Chr1	3491547
Chr1	3491609
Chr1	3491725
Chr1	3502916
Chr1	3513063
Chr1	3515777
Chr1	3516052
Chr1	3516437
Chr1	3519797
Chr1	3521105
Chr1	3521888
Chr1	3521894
Chr1	3522206
Chr1	3522317
Chr1	3523010
Chr1	3527583
Chr1	3530028
Chr1	3530081
Chr1	3533234
Chr1	3533425
Chr1	3533477
Chr1	3534938
Chr1	3536131
Chr1	3539588
Chr1	3539589
Chr1	3541919
Chr1	3546322
Chr1	3546745
Chr1	3548531
Chr1	3551368
Chr1	3561260
Chr1	3564845
Chr1	3567913
Chr1	3571554
Chr1	3571853
Chr1	3573177
Chr1	3573293
Chr1	3575779
Chr1	3575839
Chr1	3579208
Chr1	3582818
Chr1	3584091
Chr1	3585374
Chr1	3587447
Chr1	3591328
Chr1	3592703
Chr1	3593711
Chr1	3595249
Chr1	3596048
Chr1	3597138
Chr1	3598018
Chr1	3598213
Chr1	3598811
Chr1	3598953
Chr1	3603756
Chr1	3603887
Chr1	3606656
Chr1	3609834
Chr1	3611900
Chr1	3613771
Chr1	3619263
Chr1	3620709
Chr1	3622009
Chr1	3624497
Chr1	3644312
Chr1	3649598
Chr1	3651681
Chr1	3652654
Chr1	3654298
Chr1	3654554
Chr1	3664048
Chr1	3672050
Chr1	3675318
Chr1	3676092
Chr1	3684188
Chr1	3693548
Chr1	3695532
Chr1	3696294
Chr1	3696592
Chr1	3696887
Chr1	3712168
Chr1	3712234
Chr1	3712818
Chr1	3712875
Chr1	3713258
Chr1	3714293
Chr1	3715115
Chr1	3718087
Chr1	3718268
Chr1	3718797
Chr1	3722620
Chr1	3722836
Chr1	3723206
Chr1	3723330
Chr1	3727948
Chr1	3728153
Chr1	3730836
Chr1	3734196
Chr1	3739081
Chr1	3742823
Chr1	3747263
Chr1	3748151
Chr1	3748178
Chr1	3748248
Chr1	3750219
Chr1	3750916
Chr1	3753050
Chr1	3757062
Chr1	3757071
Chr1	3760751
Chr1	3763615
Chr1	3764183
Chr1	3765145
Chr1	3768483
Chr1	3770299
Chr1	3777516
Chr1	3778977
Chr1	3779295
Chr1	3787280
Chr1	3790016
Chr1	3790109
Chr1	3792090
Chr1	3792249
Chr1	3794348
Chr1	3795992
Chr1	3797283
Chr1	3800505
Chr1	3802812
Chr1	3803133
Chr1	3806220
Chr1	3806659
Chr1	3807765
Chr1	3809027
Chr1	3809415
Chr1	3809599
Chr1	3810076
Chr1	3813356
Chr1	3813825
Chr1	3813882
Chr1	3814205
Chr1	3818085
Chr1	3818507
Chr1	3820072
Chr1	3820715
Chr1	3821099
Chr1	3823993
Chr1	3830627
Chr1	3831970
Chr1	3833666
Chr1	3839026
Chr1	3844342
Chr1	3844789
Chr1	3848679
Chr1	3848712
Chr1	3850570
Chr1	3852833
Chr1	3855622
Chr1	3855794
Chr1	3858149
Chr1	3858167
Chr1	3858503
Chr1	3860335
Chr1	3862842
Chr1	3865687
Chr1	3868893
Chr1	3870063
Chr1	3870744
Chr1	3871305
Chr1	3871424
Chr1	3872627
Chr1	3876388
Chr1	3884641
Chr1	3888324
Chr1	3888545
Chr1	3891230
Chr1	3892306
Chr1	3894384
Chr1	3896255
Chr1	3896258
Chr1	3897059
Chr1	3902863
Chr1	3908776
Chr1	3911417
Chr1	3917836
Chr1	3919416
Chr1	3920160
Chr1	3923224
Chr1	3924035
Chr1	3924412
Chr1	3929010
Chr1	3932252
Chr1	3932955
Chr1	3934816
Chr1	3935633
Chr1	3940404
Chr1	3940696
Chr1	3940722
Chr1	3940770
Chr1	3942727
Chr1	3943845
Chr1	3945152
Chr1	3945655
Chr1	3949370
Chr1	3949376
Chr1	3950750
Chr1	3952302
Chr1	3955151
Chr1	3962523
Chr1	3967440
Chr1	3968896
Chr1	3970034
Chr1	3970360
Chr1	3977438
Chr1	3977737
Chr1	3977751
Chr1	3977841
Chr1	3985148
Chr1	3986297
Chr1	3986492
Chr1	3986799
Chr1	3991288
Chr1	3995672
Chr1	3996444
Chr1	3997707
Chr1	4000855
Chr1	4001144
Chr1	4002127
Chr1	4006186
Chr1	4006820
Chr1	4016261
Chr1	4018533
Chr1	4018995
Chr1	4025195
Chr1	4025584
Chr1	4025974
Chr1	4026405
Chr1	4027923
Chr1	4029345
Chr1	4035773
Chr1	4037705
Chr1	4039214
Chr1	4043403
Chr1	4043607
Chr1	4044578
Chr1	4044641
Chr1	4048923
Chr1	4052141
Chr1	4052658
Chr1	4053439
Chr1	4057265
Chr1	4060933
Chr1	4063049
Chr1	4063307
Chr1	4063936
Chr1	4066024
Chr1	4066054
Chr1	4071496
Chr1	4072735
Chr1	4074189
Chr1	4075066
Chr1	4077015
Chr1	4077575
Chr1	4078444
Chr1	4079637
Chr1	4082454
Chr1	4082906
Chr1	4085289
Chr1	4088316
Chr1	4089423
Chr1	4093388
Chr1	4094938
Chr1	4096571
Chr1	4097148
Chr1	4097216
Chr1	4098168
Chr1	4100920
Chr1	4101572
Chr1	4104090
Chr1	4105105
Chr1	4109724
Chr1	4112089
Chr1	4112803
Chr1	4112890
Chr1	4113506
Chr1	4113571
Chr1	4117652
Chr1	4121313
Chr1	4122320
Chr1	4123914
Chr1	4126921
Chr1	4127706
Chr1	4127964
Chr1	4131596
Chr1	4133426
Chr1	4134988
Chr1	4135509
Chr1	4137131
Chr1	4140498
Chr1	4140505
Chr1	4140892
Chr1	4145603
Chr1	4146822
Chr1	4154763
Chr1	4157960
Chr1	4159247
Chr1	4159737
Chr1	4160806
Chr1	4161653
Chr1	4161654
Chr1	4161907
Chr1	4162319
Chr1	4162630
Chr1	4164713
Chr1	4165817
Chr1	4171694
Chr1	4177893
Chr1	4183397
Chr1	4189556
Chr1	4191646
Chr1	4192622
Chr1	4196203
Chr1	4199704
Chr1	4200080
Chr1	4205257
Chr1	4205540
Chr1	4208077
Chr1	4208176
Chr1	4212476
Chr1	4215379
Chr1	4217184
Chr1	4217839
Chr1	4217840
Chr1	4222211
Chr1	4228908
Chr1	4229636
Chr1	4230737
Chr1	4234105
Chr1	4235952
Chr1	4236346
Chr1	4241034
Chr1	4242548
Chr1	4243499
Chr1	4243573
Chr1	4244308
Chr1	4244498
Chr1	4246135
Chr1	4249621
Chr1	4252251
Chr1	4253094
Chr1	4255644
Chr1	4261225
Chr1	4262678
Chr1	4262946
Chr1	4263056
Chr1	4263070
Chr1	4264855
Chr1	4265080
Chr1	4265088
Chr1	4271014
Chr1	4272187
Chr1	4273442
Chr1	4273818
Chr1	4274720
Chr1	4275308
Chr1	4276774
Chr1	4277694
Chr1	4279817
Chr1	4282657
Chr1	4282709
Chr1	4285658
Chr1	4288138
Chr1	4288390
Chr1	4288526
Chr1	4288954
Chr1	4289087
Chr1	4293680
Chr1	4293933
Chr1	4293980
Chr1	4294094
Chr1	4294100
Chr1	4294428
Chr1	4294720
Chr1	4297647
Chr1	4303519
Chr1	4305139
Chr1	4307680
Chr1	4313542
Chr1	4313716
Chr1	4321600
Chr1	4324767
Chr1	4325414
Chr1	4326062
Chr1	4327279
Chr1	4328135
Chr1	4334539
Chr1	4334603
Chr1	4338723
Chr1	4343185
Chr1	4343187
Chr1	4346865
Chr1	4349247
Chr1	4353273
Chr1	4354128
Chr1	4357272
Chr1	4360333
Chr1	4360457
Chr1	4360710
Chr1	4361069
Chr1	4361143
Chr1	4361909
Chr1	4367848
Chr1	4370667
Chr1	4373814
Chr1	4375842
Chr1	4382293
Chr1	4383379
Chr1	4383976
Chr1	4389859
Chr1	4389997
Chr1	4390544
Chr1	4390988
Chr1	4392187
Chr1	4392707
Chr1	4393637
Chr1	4395524
Chr1	4401239
Chr1	4402762
Chr1	4405380
Chr1	4405734
Chr1	4406387
Chr1	4413898
Chr1	4417591
Chr1	4421570
Chr1	4421772
Chr1	4422125
Chr1	4423005
Chr1	4423021
Chr1	4423134
Chr1	4425456
Chr1	4431017
Chr1	4433277
Chr1	4442288
Chr1	4447538
Chr1	4447564
Chr1	4448214
Chr1	4450042
Chr1	4450687
Chr1	4453335
Chr1	4457615
Chr1	4460640
Chr1	4463052
Chr1	4465461
Chr1	4473998
Chr1	4479268
Chr1	4479636
Chr1	4481209
Chr1	4484446
Chr1	4484509
Chr1	4485094
Chr1	4488541
Chr1	4488542
Chr1	4491904
Chr1	4492544
Chr1	4492926
Chr1	4496312
Chr1	4504097
Chr1	4506577
Chr1	4508291
Chr1	4511019
Chr1	4511659
Chr1	4512121
Chr1	4519888
Chr1	4524099
Chr1	4525568
Chr1	4526111
Chr1	4528390
Chr1	4529853
Chr1	4537991
Chr1	4539294
Chr1	4539618
Chr1	4539619
Chr1	4542416
Chr1	4542953
Chr1	4545827
Chr1	4548066
Chr1	4550552
Chr1	4553477
Chr1	4553514
Chr1	4553629
Chr1	4553637
Chr1	4553893
Chr1	4555908
Chr1	4556434
Chr1	4559678
Chr1	4559856
Chr1	4563171
Chr1	4567006
Chr1	4567309
Chr1	4567408
Chr1	4567941
Chr1	4573876
Chr1	4576381
Chr1	4578667
Chr1	4579414
Chr1	4580440
Chr1	4580544
Chr1	4583169
Chr1	4587375
Chr1	4589064
Chr1	4589223
Chr1	4592743
Chr1	4594958
Chr1	4594964
Chr1	4595019
Chr1	4595506
Chr1	4596196
Chr1	4597596
Chr1	4597652
Chr1	4599159
Chr1	4601166
Chr1	4602723
Chr1	4605982
Chr1	4607757
Chr1	4610809
Chr1	4611602
Chr1	4612740
Chr1	4613015
Chr1	4621017
Chr1	4625798
Chr1	4627126
Chr1	4627494
Chr1	4629720
Chr1	4629798
Chr1	4629829
Chr1	4629859
Chr1	4631110
Chr1	4632938
Chr1	4638358
Chr1	4642095
Chr1	4642340
Chr1	4643709
Chr1	4647147
Chr1	4650009
Chr1	4650870
Chr1	4651353
Chr1	4655340
Chr1	4656988
Chr1	4663686
Chr1	4664073
Chr1	4665787
Chr1	4667215
Chr1	4669593
Chr1	4670512
Chr1	4672425
Chr1	4672810
Chr1	4673965
Chr1	4676295
Chr1	4679786
Chr1	4683103
Chr1	4687672
Chr1	4687984
Chr1	4689581
Chr1	4690415
Chr1	4691354
Chr1	4693500
Chr1	4694371
Chr1	4696469
Chr1	4699100
Chr1	4700986
Chr1	4701191
Chr1	4711607
Chr1	4711761
Chr1	4713038
Chr1	4714630
Chr1	4721162
Chr1	4722587
Chr1	4722638
Chr1	4723119
Chr1	4724573
Chr1	4727217
Chr1	4727219
Chr1	4727349
Chr1	4727645
Chr1	4727735
Chr1	4727944
Chr1	4740391
Chr1	4742770
Chr1	4743099
Chr1	4743105
Chr1	4743794
Chr1	4744269
Chr1	4745717
Chr1	4747441
Chr1	4748745
Chr1	4753862
Chr1	4755921
Chr1	4758233
Chr1	4759104
Chr1	4764278
Chr1	4764938
Chr1	4769470
Chr1	4773718
Chr1	4774517
Chr1	4776472
Chr1	4776982
Chr1	4777896
Chr1	4779063
Chr1	4779892
Chr1	4779976
Chr1	4780067
Chr1	4780893
Chr1	4783776
Chr1	4783843
Chr1	4783874
Chr1	4785413
Chr1	4787096
Chr1	4787374
Chr1	4788038
Chr1	4788210
Chr1	4788250
Chr1	4788262
Chr1	4792091
Chr1	4797043
Chr1	4799757
Chr1	4800008
Chr1	4800208
Chr1	4801441
Chr1	4804547
Chr1	4804697
Chr1	4804701
Chr1	4804713
Chr1	4807066
Chr1	4807495
Chr1	4807718
Chr1	4807723
Chr1	4808197
Chr1	4809302
Chr1	4810824
Chr1	4811855
Chr1	4811858
Chr1	4814447
Chr1	4818045
Chr1	4818123
Chr1	4819550
Chr1	4824172
Chr1	4824321
Chr1	4827088
Chr1	4831603
Chr1	4832008
Chr1	4833930
Chr1	4836753
Chr1	4837232
Chr1	4838688
Chr1	4838927
Chr1	4838966
Chr1	4840008
Chr1	4843034
Chr1	4848539
Chr1	4853078
Chr1	4854288
Chr1	4857142
Chr1	4860223
Chr1	4860781
Chr1	4867669
Chr1	4872121
Chr1	4873187
Chr1	4874844
Chr1	4875043
Chr1	4876762
Chr1	4877964
Chr1	4879050
Chr1	4888015
Chr1	4893198
Chr1	4895174
Chr1	4895762
Chr1	4896913
Chr1	4898868
Chr1	4901733
Chr1	4906154
Chr1	4907407
Chr1	4911497
Chr1	4914330
Chr1	4914339
Chr1	4914990
Chr1	4915044
Chr1	4916293
Chr1	4917607
Chr1	4918841
Chr1	4923384
Chr1	4924301
Chr1	4927510
Chr1	4927606
Chr1	4929230
Chr1	4930313
Chr1	4930646
Chr1	4931246
Chr1	4939632
Chr1	4939973
Chr1	4947129
Chr1	4955434
Chr1	4961679
Chr1	4961680
Chr1	4963256
Chr1	4963541
Chr1	4963729
Chr1	4965688
Chr1	4966036
Chr1	4966240
Chr1	4966534
Chr1	4968873
Chr1	4969202
Chr1	4969277
Chr1	4969283
Chr1	4971278
Chr1	4976047
Chr1	4977473
Chr1	4978729
Chr1	4978972
Chr1	4985714
Chr1	4987690
Chr1	4989262
Chr1	4991917
Chr1	4994302
Chr1	4995091
Chr1	4995896
Chr1	5001038
Chr1	5002178
Chr1	5005577
Chr1	5007321
Chr1	5008749
Chr1	5008997
Chr1	5019672
Chr1	5027116
Chr1	5030564
Chr1	5030617
Chr1	5032510
Chr1	5040338
Chr1	5043862
Chr1	5051094
Chr1	5056336
Chr1	5057261
Chr1	5063409
Chr1	5070241
Chr1	5076362
Chr1	5078393
Chr1	5080298
Chr1	5082502
Chr1	5084163
Chr1	5084818
Chr1	5084968
Chr1	5087520
Chr1	5090763
Chr1	5097138
Chr1	5098336
Chr1	5101215
Chr1	5101552
Chr1	5101573
Chr1	5102876
Chr1	5107936
Chr1	5108589
Chr1	5111830
Chr1	5111903
Chr1	5117187
Chr1	5117402
Chr1	5119596
Chr1	5119650
Chr1	5119716
Chr1	5121272
Chr1	5121319
Chr1	5123270
Chr1	5123628
Chr1	5124407
Chr1	5127592
Chr1	5128205
Chr1	5133213
Chr1	5134462
Chr1	5137718
Chr1	5138425
Chr1	5143708
Chr1	5149207
Chr1	5149399
Chr1	5149764
Chr1	5150217
Chr1	5150219
Chr1	5151382
Chr1	5152361
Chr1	5152721
Chr1	5154390
Chr1	5156881
Chr1	5158058
Chr1	5158093
Chr1	5162650
Chr1	5162869
Chr1	5163854
Chr1	5167398
Chr1	5167479
Chr1	5167512
Chr1	5168823
Chr1	5169143
Chr1	5171770
Chr1	5171782
Chr1	5176912
Chr1	5178899
Chr1	5178947
Chr1	5179420
Chr1	5180955
Chr1	5186018
Chr1	5187300
Chr1	5188139
Chr1	5190040
Chr1	5191453
Chr1	5192419
Chr1	5193409
Chr1	5194105
Chr1	5194321
Chr1	5194562
Chr1	5197323
Chr1	5202193
Chr1	5202797
Chr1	5205371
Chr1	5212389
Chr1	5218525
Chr1	5219239
Chr1	5225213
Chr1	5228652
Chr1	5229689
Chr1	5230442
Chr1	5235505
Chr1	5235938
Chr1	5237077
Chr1	5239178
Chr1	5240995
Chr1	5242690
Chr1	5245017
Chr1	5246017
Chr1	5246661
Chr1	5248655
Chr1	5248958
Chr1	5250731
Chr1	5251899
Chr1	5252720
Chr1	5252863
Chr1	5254238
Chr1	5254671
Chr1	5257204
Chr1	5257832
Chr1	5258900
Chr1	5259477
Chr1	5263183
Chr1	5264038
Chr1	5270127
Chr1	5270759
Chr1	5272362
Chr1	5272454
Chr1	5276312
Chr1	5284793
Chr1	5285841
Chr1	5286994
Chr1	5287405
Chr1	5288458
Chr1	5289058
Chr1	5289621
Chr1	5292401
Chr1	5296404
Chr1	5302590
Chr1	5309456
Chr1	5309482
Chr1	5312550
Chr1	5312638
Chr1	5313056
Chr1	5314835
Chr1	5316159
Chr1	5316168
Chr1	5329612
Chr1	5330253
Chr1	5332691
Chr1	5333134
Chr1	5335834
Chr1	5342245
Chr1	5343878
Chr1	5345944
Chr1	5346218
Chr1	5346417
Chr1	5347844
Chr1	5348136
Chr1	5351157
Chr1	5351644
Chr1	5353911
Chr1	5356781
Chr1	5357042
Chr1	5359816
Chr1	5360180
Chr1	5361501
Chr1	5361834
Chr1	5363689
Chr1	5370290
Chr1	5370357
Chr1	5373297
Chr1	5373354
Chr1	5375724
Chr1	5375913
Chr1	5376076
Chr1	5376524
Chr1	5376533
Chr1	5378241
Chr1	5380142
Chr1	5383041
Chr1	5385246
Chr1	5386337
Chr1	5386613
Chr1	5386634
Chr1	5388717
Chr1	5396531
Chr1	5398301
Chr1	5400695
Chr1	5400956
Chr1	5401897
Chr1	5404918
Chr1	5408322
Chr1	5408446
Chr1	5416845
Chr1	5420510
Chr1	5428147
Chr1	5430139
Chr1	5432021
Chr1	5432026
Chr1	5433020
Chr1	5433620
Chr1	5434155
Chr1	5444549
Chr1	5447502
Chr1	5448179
Chr1	5454402
Chr1	5458449
Chr1	5458614
Chr1	5462536
Chr1	5463560
Chr1	5464040
Chr1	5468539
Chr1	5470792
Chr1	5471204
Chr1	5471603
Chr1	5473269
Chr1	5476984
Chr1	5480363
Chr1	5484213
Chr1	5484396
Chr1	5486629
Chr1	5487047
Chr1	5487844
Chr1	5489345
Chr1	5489349
Chr1	5489365
Chr1	5489369
Chr1	5489511
Chr1	5491198
Chr1	5495460
Chr1	5497246
Chr1	5498451
Chr1	5504964
Chr1	5505915
Chr1	5511921
Chr1	5519017
Chr1	5522662
Chr1	5526100
Chr1	5526307
Chr1	5530892
Chr1	5531700
Chr1	5533602
Chr1	5534189
Chr1	5542262
Chr1	5542287
Chr1	5542358
Chr1	5544717
Chr1	5545759
Chr1	5546448
Chr1	5546569
Chr1	5547294
Chr1	5552486
Chr1	5554774
Chr1	5554803
Chr1	5555820
Chr1	5556566
Chr1	5556649
Chr1	5556653
Chr1	5558082
Chr1	5567430
Chr1	5572048
Chr1	5572578
Chr1	5578853
Chr1	5580060
Chr1	5582728
Chr1	5584930
Chr1	5586763
Chr1	5586784
Chr1	5590678
Chr1	5599067
Chr1	5600524
Chr1	5607386
Chr1	5608305
Chr1	5613354
Chr1	5617459
Chr1	5620748
Chr1	5621621
Chr1	5622467
Chr1	5625797
Chr1	5629419
Chr1	5629497
Chr1	5629645
Chr1	5630154
Chr1	5631502
Chr1	5632128
Chr1	5632308
Chr1	5632344
Chr1	5632650
Chr1	5636576
Chr1	5639890
Chr1	5639982
Chr1	5640049
Chr1	5640230
Chr1	5640359
Chr1	5640652
Chr1	5644079
Chr1	5646401
Chr1	5649373
Chr1	5649381
Chr1	5649772
Chr1	5650116
Chr1	5650128
Chr1	5650161
Chr1	5653388
Chr1	5655473
Chr1	5657267
Chr1	5657519
Chr1	5663099
Chr1	5664092
Chr1	5665831
Chr1	5666216
Chr1	5667187
Chr1	5669294
Chr1	5670473
Chr1	5670739
Chr1	5671927
Chr1	5672080
Chr1	5672977
Chr1	5673202
Chr1	5673492
Chr1	5679878
Chr1	5683466
Chr1	5684421
Chr1	5688060
Chr1	5689857
Chr1	5690003
Chr1	5694493
Chr1	5694588
Chr1	5695347
Chr1	5697018
Chr1	5701594
Chr1	5703446
Chr1	5706002
Chr1	5708635
Chr1	5713387
Chr1	5718275
Chr1	5723997
Chr1	5724324
Chr1	5726175
Chr1	5730564
Chr1	5731039
Chr1	5734284
Chr1	5740223
Chr1	5743469
Chr1	5745048
Chr1	5747104
Chr1	5749060
Chr1	5749289
Chr1	5750729
Chr1	5759631
Chr1	5760852
Chr1	5762376
Chr1	5766404
Chr1	5766537
Chr1	5766968
Chr1	5768078
Chr1	5768396
Chr1	5769828
Chr1	5771948
Chr1	5771988
Chr1	5772158
Chr1	5774505
Chr1	5775998
Chr1	5776021
Chr1	5778141
Chr1	5778364
Chr1	5778679
Chr1	5778697
Chr1	5792406
Chr1	5799109
Chr1	5800053
Chr1	5801403
Chr1	5801767
Chr1	5806962
Chr1	5809174
Chr1	5815339
Chr1	5815340
Chr1	5815678
Chr1	5822449
Chr1	5826528
Chr1	5827388
Chr1	5829024
Chr1	5835243
Chr1	5836382
[truncated: 93,896 more rows]

## Sheet: Fig. 1e Pair2DaughterHetUncurat
Chromosome	Position
Chr1	28614
Chr1	29134
Chr1	30546
Chr1	91740
Chr1	135423
Chr1	137468
Chr1	161458
Chr1	203414
Chr1	218594
Chr1	259330
Chr1	259440
Chr1	261314
Chr1	261422
Chr1	261720
Chr1	352983
Chr1	353126
Chr1	623961
Chr1	663335
Chr1	733995
Chr1	734821
Chr1	835769
Chr1	838548
Chr1	841317
Chr1	925938
Chr1	929835
Chr1	956163
Chr1	1030220
Chr1	1057360
Chr1	1077412
Chr1	1179125
Chr1	1372697
Chr1	1379475
Chr1	1388472
Chr1	1425411
Chr1	1488377
Chr1	1489129
Chr1	1497497
Chr1	1497861
Chr1	1502242
Chr1	1502380
Chr1	1502837
Chr1	1503585
Chr1	1506687
Chr1	1511190
Chr1	1511505
Chr1	1511564
Chr1	1512111
Chr1	1514603
Chr1	1515413
Chr1	1522663
Chr1	1524511
Chr1	1526261
Chr1	1526321
Chr1	1526708
Chr1	1528247
Chr1	1528774
Chr1	1529382
Chr1	1540474
Chr1	1543292
Chr1	1548595
Chr1	1549946
Chr1	1550259
Chr1	1550544
Chr1	1551431
Chr1	1554644
Chr1	1555098
Chr1	1565682
Chr1	1576306
Chr1	1580060
Chr1	1583070
Chr1	1583144
Chr1	1584018
Chr1	1584072
Chr1	1587186
Chr1	1588609
Chr1	1588690
Chr1	1589499
Chr1	1593115
Chr1	1593614
Chr1	1610011
Chr1	1610694
Chr1	1614456
Chr1	1621204
Chr1	1625405
Chr1	1631244
Chr1	1635629
Chr1	1644972
Chr1	1647304
Chr1	1657314
Chr1	1658400
Chr1	1660689
Chr1	1676067
Chr1	1676956
Chr1	1679869
Chr1	1682406
Chr1	1683468
Chr1	1685974
Chr1	1691696
Chr1	1701299
Chr1	1702343
Chr1	1703104
Chr1	1706902
Chr1	1711657
Chr1	1719123
Chr1	1722282
Chr1	1722938
Chr1	1724306
Chr1	1725276
Chr1	1725607
Chr1	1728678
Chr1	1730328
Chr1	1731177
Chr1	1732797
Chr1	1732889
Chr1	1735065
Chr1	1737205
Chr1	1738531
Chr1	1743920
Chr1	1744858
Chr1	1747996
Chr1	1750905
Chr1	1752102
Chr1	1761485
Chr1	1766559
Chr1	1771393
Chr1	1784675
Chr1	1791354
Chr1	1791558
Chr1	1797971
Chr1	1801349
Chr1	1809851
Chr1	1812084
Chr1	1817561
Chr1	1827053
Chr1	1834536
Chr1	1845737
Chr1	1849749
Chr1	1851863
Chr1	1853876
Chr1	1856329
Chr1	1856771
Chr1	1868886
Chr1	1869408
Chr1	1876719
Chr1	1885122
Chr1	1888478
Chr1	1889513
Chr1	1902203
Chr1	1905167
Chr1	1907784
Chr1	1910621
Chr1	1917359
Chr1	1921682
Chr1	1925190
Chr1	1929993
Chr1	1933759
Chr1	1934479
Chr1	1934845
Chr1	1934996
Chr1	1935890
Chr1	1936627
Chr1	1936941
Chr1	1938996
Chr1	1941494
Chr1	1941905
Chr1	1942003
Chr1	1943093
Chr1	1945686
Chr1	1953734
Chr1	1955044
Chr1	1959316
Chr1	1968261
Chr1	1968745
Chr1	1970231
Chr1	1971765
Chr1	1972041
Chr1	1984432
Chr1	1990280
Chr1	2003514
Chr1	2005364
Chr1	2006346
Chr1	2008303
Chr1	2019153
Chr1	2026155
Chr1	2027152
Chr1	2031364
Chr1	2031453
Chr1	2031467
Chr1	2031556
Chr1	2033149
Chr1	2033779
Chr1	2037985
Chr1	2043164
Chr1	2052279
Chr1	2056606
Chr1	2057700
Chr1	2059433
Chr1	2059775
Chr1	2059830
Chr1	2066897
Chr1	2069836
Chr1	2070809
Chr1	2072106
Chr1	2072595
Chr1	2073307
Chr1	2079550
Chr1	2079583
Chr1	2080417
Chr1	2081016
Chr1	2081040
Chr1	2083367
Chr1	2085595
Chr1	2092155
Chr1	2092693
Chr1	2096238
Chr1	2097366
Chr1	2097566
Chr1	2097568
Chr1	2099767
Chr1	2099769
Chr1	2105131
Chr1	2106228
Chr1	2108069
Chr1	2111641
Chr1	2114387
Chr1	2114630
Chr1	2116752
Chr1	2117484
Chr1	2117918
Chr1	2118838
Chr1	2120821
Chr1	2121436
Chr1	2121917
Chr1	2122021
Chr1	2125719
Chr1	2126426
Chr1	2134016
Chr1	2135094
Chr1	2137391
Chr1	2138339
Chr1	2140430
Chr1	2146083
Chr1	2150926
Chr1	2156819
Chr1	2160003
Chr1	2160696
Chr1	2168127
Chr1	2168390
Chr1	2169990
Chr1	2171574
Chr1	2175339
Chr1	2182826
Chr1	2183487
Chr1	2187166
Chr1	2197220
Chr1	2197269
Chr1	2198608
Chr1	2202693
Chr1	2204556
Chr1	2207518
Chr1	2209322
Chr1	2209416
Chr1	2210323
Chr1	2210527
Chr1	2212153
Chr1	2215772
Chr1	2216569
Chr1	2218327
Chr1	2219269
Chr1	2219446
Chr1	2224521
Chr1	2225908
Chr1	2227518
Chr1	2230008
Chr1	2230910
Chr1	2231752
Chr1	2231885
Chr1	2237295
Chr1	2237595
Chr1	2248329
Chr1	2248334
Chr1	2253867
Chr1	2261255
Chr1	2266659
Chr1	2269889
Chr1	2275008
Chr1	2277094
Chr1	2284915
Chr1	2285039
Chr1	2285537
Chr1	2287209
Chr1	2288504
Chr1	2288512
Chr1	2288674
Chr1	2289108
Chr1	2289230
Chr1	2289768
Chr1	2290312
Chr1	2292030
Chr1	2293166
Chr1	2293666
Chr1	2296428
Chr1	2298289
Chr1	2302029
Chr1	2302228
Chr1	2305243
Chr1	2309359
Chr1	2320739
Chr1	2323945
Chr1	2345466
Chr1	2345997
Chr1	2346093
Chr1	2346173
Chr1	2346405
Chr1	2348726
Chr1	2349258
Chr1	2349757
Chr1	2351364
Chr1	2351975
Chr1	2353859
Chr1	2354930
Chr1	2356056
Chr1	2356234
Chr1	2359310
Chr1	2362496
Chr1	2366844
Chr1	2369757
Chr1	2370065
Chr1	2370354
Chr1	2370799
Chr1	2371174
Chr1	2371976
Chr1	2375886
Chr1	2377806
Chr1	2378789
Chr1	2379740
Chr1	2382318
Chr1	2386190
Chr1	2388485
Chr1	2388770
Chr1	2390241
Chr1	2390834
Chr1	2393901
Chr1	2395106
Chr1	2395231
Chr1	2395253
Chr1	2396935
Chr1	2397036
Chr1	2399578
Chr1	2401670
Chr1	2402050
Chr1	2402076
Chr1	2403042
Chr1	2405115
Chr1	2407261
Chr1	2407277
Chr1	2407831
Chr1	2408733
Chr1	2413297
Chr1	2414437
Chr1	2418903
Chr1	2422425
Chr1	2424255
Chr1	2429616
Chr1	2431222
Chr1	2431284
Chr1	2432412
Chr1	2433923
Chr1	2434617
Chr1	2435537
Chr1	2435602
Chr1	2438917
Chr1	2441266
Chr1	2444126
Chr1	2445383
Chr1	2445539
Chr1	2447697
Chr1	2448309
Chr1	2450252
Chr1	2451039
Chr1	2451276
Chr1	2451718
Chr1	2453881
Chr1	2454021
Chr1	2460082
Chr1	2460105
Chr1	2460117
Chr1	2461466
Chr1	2461913
Chr1	2464547
Chr1	2465294
Chr1	2465411
Chr1	2472790
Chr1	2481654
Chr1	2485681
Chr1	2485921
Chr1	2486214
Chr1	2486284
Chr1	2487527
Chr1	2487960
Chr1	2489852
Chr1	2489918
Chr1	2490842
Chr1	2492307
Chr1	2492646
Chr1	2493752
Chr1	2501223
Chr1	2503768
Chr1	2505166
Chr1	2505258
Chr1	2512078
Chr1	2513455
Chr1	2515382
Chr1	2516332
Chr1	2517889
Chr1	2517910
Chr1	2523228
Chr1	2525204
Chr1	2530007
Chr1	2533989
Chr1	2535845
Chr1	2541440
Chr1	2544320
Chr1	2547281
Chr1	2550383
Chr1	2557150
Chr1	2558261
Chr1	2563507
Chr1	2572106
Chr1	2572197
Chr1	2572345
Chr1	2572526
Chr1	2572555
Chr1	2572627
Chr1	2572709
Chr1	2574363
Chr1	2574368
Chr1	2574394
Chr1	2574527
Chr1	2575347
Chr1	2578090
Chr1	2578307
Chr1	2578466
Chr1	2578490
Chr1	2579155
Chr1	2580080
Chr1	2581562
Chr1	2583678
Chr1	2583781
Chr1	2588687
Chr1	2589530
Chr1	2591277
Chr1	2591310
Chr1	2591579
Chr1	2591847
Chr1	2592455
Chr1	2593035
Chr1	2595695
Chr1	2599662
Chr1	2603394
Chr1	2603672
Chr1	2603970
Chr1	2604007
Chr1	2604093
Chr1	2606288
Chr1	2607744
Chr1	2610214
Chr1	2610436
Chr1	2612369
Chr1	2616278
Chr1	2620720
Chr1	2620974
Chr1	2622969
Chr1	2623870
Chr1	2629365
Chr1	2629379
Chr1	2629576
Chr1	2629629
Chr1	2630229
Chr1	2631392
Chr1	2634527
Chr1	2634620
Chr1	2636278
Chr1	2636619
Chr1	2637089
Chr1	2638144
Chr1	2640788
Chr1	2642184
Chr1	2646882
Chr1	2647569
Chr1	2656490
Chr1	2656752
Chr1	2660039
Chr1	2665753
Chr1	2668775
Chr1	2669405
Chr1	2670677
Chr1	2670749
Chr1	2672422
Chr1	2672447
Chr1	2676219
Chr1	2678892
Chr1	2682925
Chr1	2683205
Chr1	2684544
Chr1	2685800
Chr1	2694952
Chr1	2696154
Chr1	2696175
Chr1	2697648
Chr1	2697660
Chr1	2698081
Chr1	2698715
Chr1	2701563
Chr1	2705767
Chr1	2707896
Chr1	2709841
Chr1	2710027
Chr1	2710586
Chr1	2711347
Chr1	2711855
Chr1	2714379
Chr1	2714616
Chr1	2716109
Chr1	2717203
Chr1	2719320
Chr1	2720136
Chr1	2724459
Chr1	2724795
Chr1	2726327
Chr1	2728805
Chr1	2730055
Chr1	2731845
Chr1	2732629
Chr1	2733306
Chr1	2733338
Chr1	2740690
Chr1	2742238
Chr1	2746675
Chr1	2747457
Chr1	2748253
Chr1	2748455
Chr1	2748978
Chr1	2749352
Chr1	2749404
Chr1	2749509
Chr1	2750565
Chr1	2750768
Chr1	2753978
Chr1	2755575
Chr1	2755599
Chr1	2756674
Chr1	2757348
Chr1	2757397
Chr1	2758371
Chr1	2759173
Chr1	2760529
Chr1	2761002
Chr1	2764039
Chr1	2767183
Chr1	2768153
Chr1	2769467
Chr1	2770183
Chr1	2772010
Chr1	2778822
Chr1	2791863
Chr1	2793216
Chr1	2794279
Chr1	2794517
Chr1	2795682
Chr1	2797075
Chr1	2798164
Chr1	2801359
Chr1	2807100
Chr1	2809147
Chr1	2809225
Chr1	2809271
Chr1	2812602
Chr1	2816696
Chr1	2818570
Chr1	2820044
Chr1	2822535
Chr1	2824167
Chr1	2824566
Chr1	2825592
Chr1	2825684
Chr1	2825963
Chr1	2828308
Chr1	2828621
Chr1	2829880
Chr1	2831975
Chr1	2834287
Chr1	2835700
Chr1	2838221
Chr1	2840656
Chr1	2841841
Chr1	2842581
Chr1	2843324
Chr1	2848130
Chr1	2851894
Chr1	2854858
Chr1	2860514
Chr1	2860734
Chr1	2863897
Chr1	2870813
Chr1	2874556
Chr1	2875263
Chr1	2875745
Chr1	2878498
Chr1	2879206
Chr1	2881110
Chr1	2882565
Chr1	2882933
Chr1	2887858
Chr1	2887894
Chr1	2887960
Chr1	2893641
Chr1	2893810
Chr1	2894104
Chr1	2894720
Chr1	2897201
Chr1	2897363
Chr1	2903521
Chr1	2903984
Chr1	2904703
Chr1	2909014
Chr1	2910049
Chr1	2916478
Chr1	2921166
Chr1	2921198
Chr1	2921431
Chr1	2922856
Chr1	2923036
Chr1	2925514
Chr1	2929656
Chr1	2930042
Chr1	2930369
Chr1	2930737
Chr1	2933203
Chr1	2937621
Chr1	2938662
Chr1	2942332
Chr1	2943903
Chr1	2945700
Chr1	2946784
Chr1	2950349
Chr1	2951014
Chr1	2953731
Chr1	2960469
Chr1	2963422
Chr1	2963764
Chr1	2963905
Chr1	2967537
Chr1	2969747
Chr1	2981146
Chr1	2981184
Chr1	2981228
Chr1	2982096
Chr1	2983802
Chr1	2984943
Chr1	2988406
Chr1	2991601
Chr1	2991817
Chr1	2993017
Chr1	2993377
Chr1	2998272
Chr1	2999864
Chr1	3002607
Chr1	3005982
Chr1	3007115
Chr1	3014987
Chr1	3016391
Chr1	3020631
Chr1	3021765
Chr1	3025660
Chr1	3026985
Chr1	3036191
Chr1	3040976
Chr1	3041259
Chr1	3042035
Chr1	3043734
Chr1	3046303
Chr1	3047419
Chr1	3047794
Chr1	3048165
Chr1	3050317
Chr1	3051931
Chr1	3052836
Chr1	3056508
Chr1	3062144
Chr1	3063384
Chr1	3063514
Chr1	3065657
Chr1	3066198
Chr1	3070346
Chr1	3070404
Chr1	3071883
Chr1	3072048
Chr1	3073003
Chr1	3073279
Chr1	3075316
Chr1	3078327
Chr1	3080752
Chr1	3080758
Chr1	3080852
Chr1	3083618
Chr1	3085030
Chr1	3089208
Chr1	3089775
Chr1	3090552
Chr1	3090600
Chr1	3095676
Chr1	3096254
Chr1	3096396
Chr1	3099332
Chr1	3100374
Chr1	3102039
Chr1	3102333
Chr1	3102531
Chr1	3110884
Chr1	3110990
Chr1	3111420
Chr1	3115444
Chr1	3118375
Chr1	3124340
Chr1	3126667
Chr1	3126698
Chr1	3129621
Chr1	3134670
Chr1	3137089
Chr1	3138057
Chr1	3141393
Chr1	3141402
Chr1	3141972
Chr1	3142895
Chr1	3142923
Chr1	3142969
Chr1	3143206
Chr1	3144179
Chr1	3144729
Chr1	3146898
Chr1	3149631
Chr1	3149666
Chr1	3149795
Chr1	3152373
Chr1	3153508
Chr1	3154308
Chr1	3166858
Chr1	3167446
Chr1	3168694
Chr1	3170154
Chr1	3172097
Chr1	3172770
Chr1	3172970
Chr1	3173123
Chr1	3174538
Chr1	3177161
Chr1	3181317
Chr1	3181520
Chr1	3182193
Chr1	3185230
Chr1	3185822
Chr1	3188994
Chr1	3193642
Chr1	3193722
Chr1	3197648
Chr1	3197712
Chr1	3198502
Chr1	3198987
Chr1	3199047
Chr1	3201343
Chr1	3204026
Chr1	3205157
Chr1	3207859
Chr1	3209798
Chr1	3210214
Chr1	3211484
Chr1	3216334
Chr1	3217374
Chr1	3218925
Chr1	3224035
Chr1	3226969
Chr1	3227664
Chr1	3228693
Chr1	3229227
Chr1	3229322
Chr1	3231706
Chr1	3233488
Chr1	3236139
Chr1	3238155
Chr1	3247192
Chr1	3249379
Chr1	3249437
Chr1	3249526
Chr1	3253299
Chr1	3254145
Chr1	3257895
Chr1	3258628
Chr1	3259941
Chr1	3262508
Chr1	3262511
Chr1	3265907
Chr1	3274439
Chr1	3275769
Chr1	3279180
Chr1	3285726
Chr1	3287775
Chr1	3289199
Chr1	3294422
Chr1	3297177
Chr1	3308191
Chr1	3310670
Chr1	3312169
Chr1	3312771
Chr1	3314035
Chr1	3317512
Chr1	3319775
Chr1	3324053
Chr1	3328863
Chr1	3338209
Chr1	3339346
Chr1	3339500
Chr1	3340323
Chr1	3341616
Chr1	3342246
Chr1	3345038
Chr1	3346944
Chr1	3346958
Chr1	3350056
Chr1	3350268
Chr1	3353384
Chr1	3356147
Chr1	3361104
Chr1	3364890
Chr1	3365003
Chr1	3365035
Chr1	3365042
Chr1	3367292
Chr1	3367353
Chr1	3367739
Chr1	3368171
Chr1	3369767
Chr1	3372901
Chr1	3374212
Chr1	3376063
Chr1	3407803
Chr1	3409888
Chr1	3412262
Chr1	3414289
Chr1	3417534
Chr1	3421178
Chr1	3424684
Chr1	3427837
Chr1	3430077
Chr1	3431086
Chr1	3431849
Chr1	3432379
Chr1	3438017
Chr1	3438049
Chr1	3438480
Chr1	3440674
Chr1	3443008
Chr1	3443432
Chr1	3446748
Chr1	3448611
Chr1	3449266
Chr1	3452256
Chr1	3452546
Chr1	3455749
Chr1	3456054
Chr1	3460371
Chr1	3463989
Chr1	3468977
Chr1	3473910
Chr1	3478962
Chr1	3480101
Chr1	3482889
Chr1	3483309
Chr1	3484013
Chr1	3484233
Chr1	3485060
Chr1	3486472
Chr1	3486672
Chr1	3487357
Chr1	3487789
Chr1	3488044
Chr1	3489314
Chr1	3490988
Chr1	3491547
Chr1	3491609
Chr1	3491725
Chr1	3502916
Chr1	3513063
Chr1	3515777
Chr1	3516052
Chr1	3516437
Chr1	3519797
Chr1	3521105
Chr1	3521888
Chr1	3521894
Chr1	3522206
Chr1	3522317
Chr1	3523010
Chr1	3527583
Chr1	3530028
Chr1	3530081
Chr1	3533234
Chr1	3533425
Chr1	3533477
Chr1	3534938
Chr1	3536131
Chr1	3539588
Chr1	3539589
Chr1	3541919
Chr1	3546322
Chr1	3546745
Chr1	3548531
Chr1	3551368
Chr1	3561260
Chr1	3564845
Chr1	3567913
Chr1	3571554
Chr1	3571853
Chr1	3573177
Chr1	3573293
Chr1	3575779
Chr1	3575839
Chr1	3579208
Chr1	3582818
Chr1	3584091
Chr1	3585374
Chr1	3587447
Chr1	3591328
Chr1	3592703
Chr1	3593711
Chr1	3595249
Chr1	3596048
Chr1	3597138
Chr1	3598018
Chr1	3598213
Chr1	3598811
Chr1	3598953
Chr1	3603756
Chr1	3603887
Chr1	3606656
Chr1	3609834
Chr1	3611900
Chr1	3613771
Chr1	3619263
Chr1	3620709
Chr1	3622009
Chr1	3624497
Chr1	3644312
Chr1	3649598
Chr1	3651681
Chr1	3652654
Chr1	3654298
Chr1	3654554
Chr1	3664048
Chr1	3672050
Chr1	3675318
Chr1	3676092
Chr1	3684188
Chr1	3693548
Chr1	3695532
Chr1	3696294
Chr1	3696592
Chr1	3696887
Chr1	3712168
Chr1	3712234
Chr1	3712818
Chr1	3712875
Chr1	3713258
Chr1	3714293
Chr1	3715115
Chr1	3718087
Chr1	3718268
Chr1	3718797
Chr1	3722620
Chr1	3722836
Chr1	3723206
Chr1	3723330
Chr1	3727948
Chr1	3728153
Chr1	3730836
Chr1	3734196
Chr1	3739081
Chr1	3742823
Chr1	3747263
Chr1	3748151
Chr1	3748178
Chr1	3748248
Chr1	3750219
Chr1	3750916
Chr1	3753050
Chr1	3757062
Chr1	3757071
Chr1	3760751
Chr1	3763615
Chr1	3764183
Chr1	3765145
Chr1	3768483
Chr1	3770299
Chr1	3777516
Chr1	3778977
Chr1	3779295
Chr1	3787280
Chr1	3790016
Chr1	3790109
Chr1	3792090
Chr1	3792249
Chr1	3794348
Chr1	3795992
Chr1	3797283
Chr1	3800505
Chr1	3802812
Chr1	3803133
Chr1	3806220
Chr1	3806659
Chr1	3807765
Chr1	3809027
Chr1	3809415
Chr1	3809599
Chr1	3810076
Chr1	3813356
Chr1	3813825
Chr1	3813882
Chr1	3814205
Chr1	3818085
Chr1	3818507
Chr1	3820072
Chr1	3820715
Chr1	3821099
Chr1	3823993
Chr1	3830627
Chr1	3831970
Chr1	3833666
Chr1	3839026
Chr1	3844342
Chr1	3844789
Chr1	3848679
Chr1	3848712
Chr1	3850570
Chr1	3852833
Chr1	3855622
Chr1	3855794
Chr1	3858149
Chr1	3858167
Chr1	3858503
Chr1	3860335
Chr1	3862842
Chr1	3865687
Chr1	3868893
Chr1	3870063
Chr1	3870744
Chr1	3871305
Chr1	3871424
Chr1	3872627
Chr1	3876388
Chr1	3884641
Chr1	3888324
Chr1	3888545
Chr1	3891230
Chr1	3892306
Chr1	3894384
Chr1	3896255
Chr1	3896258
Chr1	3897059
Chr1	3902863
Chr1	3908776
Chr1	3911417
Chr1	3917836
Chr1	3919416
Chr1	3920160
Chr1	3923224
Chr1	3924035
Chr1	3924412
Chr1	3929010
Chr1	3932252
Chr1	3932955
Chr1	3934816
Chr1	3935633
Chr1	3940404
Chr1	3940696
Chr1	3940722
Chr1	3940770
Chr1	3942727
Chr1	3943845
Chr1	3945152
Chr1	3945655
Chr1	3949370
Chr1	3949376
Chr1	3950750
Chr1	3952302
Chr1	3955151
Chr1	3962523
Chr1	3967440
Chr1	3968896
Chr1	3970034
Chr1	3970360
Chr1	3977438
Chr1	3977737
Chr1	3977751
Chr1	3977841
Chr1	3985148
Chr1	3986297
Chr1	3986492
Chr1	3986799
Chr1	3991288
Chr1	3995672
Chr1	3996444
Chr1	3997707
Chr1	4000855
Chr1	4001144
Chr1	4002127
Chr1	4006186
Chr1	4006820
Chr1	4016261
Chr1	4018533
Chr1	4018995
Chr1	4025195
Chr1	4025584
Chr1	4025974
Chr1	4026405
Chr1	4027923
Chr1	4029345
Chr1	4035773
Chr1	4037705
Chr1	4039214
Chr1	4043403
Chr1	4043607
Chr1	4044578
Chr1	4044641
Chr1	4048923
Chr1	4052141
Chr1	4052658
Chr1	4053439
Chr1	4057265
Chr1	4060933
Chr1	4063049
Chr1	4063307
Chr1	4063936
Chr1	4066024
Chr1	4066054
Chr1	4071496
Chr1	4072735
Chr1	4074189
Chr1	4075066
Chr1	4077015
Chr1	4077575
Chr1	4078444
Chr1	4079637
Chr1	4082454
Chr1	4082906
Chr1	4085289
Chr1	4088316
Chr1	4089423
Chr1	4093388
Chr1	4094938
Chr1	4096571
Chr1	4097148
Chr1	4097216
Chr1	4098168
Chr1	4100920
Chr1	4101572
Chr1	4104090
Chr1	4105105
Chr1	4109724
Chr1	4112089
Chr1	4112803
Chr1	4112890
Chr1	4113506
Chr1	4113571
Chr1	4117652
Chr1	4121313
Chr1	4122320
Chr1	4123914
Chr1	4126921
Chr1	4127706
Chr1	4127964
Chr1	4131596
Chr1	4133426
Chr1	4134988
Chr1	4135509
Chr1	4137131
Chr1	4140498
Chr1	4140505
Chr1	4140892
Chr1	4145603
Chr1	4146822
Chr1	4154763
Chr1	4157960
Chr1	4159247
Chr1	4159737
Chr1	4160806
Chr1	4161653
Chr1	4161654
Chr1	4161907
Chr1	4162319
Chr1	4162630
Chr1	4164713
Chr1	4165817
Chr1	4171694
Chr1	4177893
Chr1	4183397
Chr1	4189556
Chr1	4191646
Chr1	4192622
Chr1	4196203
Chr1	4199704
Chr1	4200080
Chr1	4205257
Chr1	4205540
Chr1	4208077
Chr1	4208176
Chr1	4212476
Chr1	4215379
Chr1	4217184
Chr1	4217839
Chr1	4217840
Chr1	4222211
Chr1	4228908
Chr1	4229636
Chr1	4230737
Chr1	4234105
Chr1	4235952
Chr1	4236346
Chr1	4241034
Chr1	4242548
Chr1	4243499
Chr1	4243573
Chr1	4244308
Chr1	4244498
Chr1	4246135
Chr1	4249621
Chr1	4252251
Chr1	4253094
Chr1	4255644
Chr1	4261225
Chr1	4262678
Chr1	4262946
Chr1	4263056
Chr1	4263070
Chr1	4264855
Chr1	4265080
Chr1	4265088
Chr1	4271014
Chr1	4272187
Chr1	4273442
Chr1	4273818
Chr1	4274720
Chr1	4275308
Chr1	4276774
Chr1	4277694
Chr1	4279817
Chr1	4282657
Chr1	4282709
Chr1	4285658
Chr1	4288138
Chr1	4288390
Chr1	4288526
Chr1	4288954
Chr1	4289087
Chr1	4293680
Chr1	4293933
Chr1	4293980
Chr1	4294094
Chr1	4294100
Chr1	4294428
Chr1	4294720
Chr1	4297647
Chr1	4303519
Chr1	4305139
Chr1	4307680
Chr1	4313542
Chr1	4313716
Chr1	4321600
Chr1	4324767
Chr1	4325414
Chr1	4326062
Chr1	4327279
Chr1	4328135
Chr1	4334539
Chr1	4334603
Chr1	4338723
Chr1	4343185
Chr1	4343187
Chr1	4346865
Chr1	4349247
Chr1	4353273
Chr1	4354128
Chr1	4357272
Chr1	4360333
Chr1	4360457
Chr1	4360710
Chr1	4361069
Chr1	4361143
Chr1	4361909
Chr1	4367848
Chr1	4370667
Chr1	4373814
Chr1	4375842
Chr1	4382293
Chr1	4383379
Chr1	4383976
Chr1	4389859
Chr1	4389997
Chr1	4390544
Chr1	4390988
Chr1	4392187
Chr1	4392707
Chr1	4393637
Chr1	4395524
Chr1	4401239
Chr1	4402762
Chr1	4405380
Chr1	4405734
Chr1	4406387
Chr1	4413898
Chr1	4417591
Chr1	4421570
Chr1	4421772
Chr1	4422125
Chr1	4423005
Chr1	4423021
Chr1	4423134
Chr1	4425456
Chr1	4431017
Chr1	4433277
Chr1	4442288
Chr1	4447538
Chr1	4447564
Chr1	4448214
Chr1	4450042
Chr1	4450687
Chr1	4453335
Chr1	4457615
Chr1	4460640
Chr1	4463052
Chr1	4465461
Chr1	4473998
Chr1	4479268
Chr1	4479636
Chr1	4481209
Chr1	4484446
Chr1	4484509
Chr1	4485094
Chr1	4488541
Chr1	4488542
Chr1	4491904
Chr1	4492544
Chr1	4492926
Chr1	4496312
Chr1	4504097
Chr1	4506577
Chr1	4508291
Chr1	4511019
Chr1	4511659
Chr1	4512121
Chr1	4519888
Chr1	4524099
Chr1	4525568
Chr1	4526111
Chr1	4528390
Chr1	4529853
Chr1	4537991
Chr1	4539294
Chr1	4539618
Chr1	4539619
Chr1	4542416
Chr1	4542953
Chr1	4545827
Chr1	4548066
Chr1	4550552
Chr1	4553477
Chr1	4553514
Chr1	4553629
Chr1	4553637
Chr1	4553893
Chr1	4555908
Chr1	4556434
Chr1	4559678
Chr1	4559856
Chr1	4563171
Chr1	4567006
Chr1	4567309
Chr1	4567408
Chr1	4567941
Chr1	4573876
Chr1	4576381
Chr1	4578667
Chr1	4579414
Chr1	4580440
Chr1	4580544
Chr1	4583169
Chr1	4587375
Chr1	4589064
Chr1	4589223
Chr1	4592743
Chr1	4594958
Chr1	4594964
Chr1	4595019
Chr1	4595506
Chr1	4596196
Chr1	4597596
Chr1	4597652
Chr1	4599159
Chr1	4601166
Chr1	4602723
Chr1	4605982
Chr1	4607757
Chr1	4610809
Chr1	4611602
Chr1	4612740
Chr1	4613015
Chr1	4621017
Chr1	4625798
Chr1	4627126
Chr1	4627494
Chr1	4629720
Chr1	4629798
Chr1	4629829
Chr1	4629859
Chr1	4631110
Chr1	4632938
Chr1	4638358
Chr1	4642095
Chr1	4642340
Chr1	4643709
Chr1	4647147
Chr1	4650009
Chr1	4650870
Chr1	4651353
Chr1	4655340
Chr1	4656988
Chr1	4663686
Chr1	4664073
Chr1	4665787
Chr1	4667215
Chr1	4669593
Chr1	4670512
Chr1	4672425
Chr1	4672810
Chr1	4673965
Chr1	4676295
Chr1	4679786
Chr1	4683103
Chr1	4687672
Chr1	4687984
Chr1	4689581
Chr1	4690415
Chr1	4691354
Chr1	4693500
Chr1	4694371
Chr1	4696469
Chr1	4699100
Chr1	4700986
Chr1	4701191
Chr1	4711607
Chr1	4711761
Chr1	4713038
Chr1	4714630
Chr1	4721162
Chr1	4722587
Chr1	4722638
Chr1	4723119
Chr1	4724573
Chr1	4727217
Chr1	4727219
Chr1	4727349
Chr1	4727645
Chr1	4727735
Chr1	4727944
Chr1	4740391
Chr1	4742770
Chr1	4743099
Chr1	4743105
Chr1	4743794
Chr1	4744269
Chr1	4745717
Chr1	4747441
Chr1	4748745
Chr1	4753862
Chr1	4755921
Chr1	4758233
Chr1	4759104
Chr1	4764278
Chr1	4764938
Chr1	4769470
Chr1	4773718
Chr1	4774517
Chr1	4776472
Chr1	4776982
Chr1	4777896
Chr1	4779063
Chr1	4779892
Chr1	4779976
Chr1	4780067
Chr1	4780893
Chr1	4783776
Chr1	4783843
Chr1	4783874
Chr1	4785413
Chr1	4787096
Chr1	4787374
Chr1	4788038
Chr1	4788210
Chr1	4788250
Chr1	4788262
Chr1	4792091
Chr1	4797043
Chr1	4799757
Chr1	4800008
Chr1	4800208
Chr1	4801441
Chr1	4804547
Chr1	4804697
Chr1	4804701
Chr1	4804713
Chr1	4807066
Chr1	4807495
Chr1	4807718
Chr1	4807723
Chr1	4808197
Chr1	4809302
Chr1	4810824
Chr1	4811855
Chr1	4811858
Chr1	4814447
Chr1	4818045
Chr1	4818123
Chr1	4819550
Chr1	4824172
Chr1	4824321
Chr1	4827088
Chr1	4831603
Chr1	4832008
Chr1	4833930
Chr1	4836753
Chr1	4837232
Chr1	4838688
Chr1	4838927
Chr1	4838966
Chr1	4840008
Chr1	4843034
Chr1	4848539
Chr1	4853078
Chr1	4854288
Chr1	4857142
Chr1	4860223
Chr1	4860781
Chr1	4867669
Chr1	4872121
Chr1	4873187
Chr1	4874844
Chr1	4875043
Chr1	4876762
Chr1	4877964
Chr1	4879050
Chr1	4888015
Chr1	4893198
Chr1	4895174
Chr1	4895762
Chr1	4896913
Chr1	4898868
Chr1	4901733
Chr1	4906154
Chr1	4907407
Chr1	4911497
Chr1	4914330
Chr1	4914339
Chr1	4914990
Chr1	4915044
Chr1	4916293
Chr1	4917607
Chr1	4918841
Chr1	4923384
Chr1	4924301
Chr1	4927510
Chr1	4927606
Chr1	4929230
Chr1	4930313
Chr1	4930646
Chr1	4931246
Chr1	4939632
Chr1	4939973
Chr1	4947129
Chr1	4955434
Chr1	4961679
Chr1	4961680
Chr1	4963256
Chr1	4963541
Chr1	4963729
Chr1	4965688
Chr1	4966036
Chr1	4966240
Chr1	4966534
Chr1	4968873
Chr1	4969202
Chr1	4969277
Chr1	4969283
Chr1	4971278
Chr1	4976047
Chr1	4977473
Chr1	4978729
Chr1	4978972
Chr1	4985714
Chr1	4987690
Chr1	4989262
Chr1	4991917
Chr1	4994302
Chr1	4995091
Chr1	4995896
Chr1	5001038
Chr1	5002178
Chr1	5005577
Chr1	5007321
Chr1	5008749
Chr1	5008997
Chr1	5019672
Chr1	5027116
Chr1	5030564
Chr1	5030617
Chr1	5032510
Chr1	5040338
Chr1	5043862
Chr1	5051094
Chr1	5056336
Chr1	5057261
Chr1	5063409
Chr1	5070241
Chr1	5076362
Chr1	5078393
Chr1	5080298
Chr1	5082502
Chr1	5084163
Chr1	5084818
Chr1	5084968
Chr1	5087520
Chr1	5090763
Chr1	5097138
Chr1	5098336
Chr1	5101215
Chr1	5101552
Chr1	5101573
Chr1	5102876
Chr1	5107936
Chr1	5108589
Chr1	5111830
Chr1	5111903
Chr1	5117187
Chr1	5117402
Chr1	5119596
Chr1	5119650
Chr1	5119716
Chr1	5121272
Chr1	5121319
Chr1	5123270
Chr1	5123628
Chr1	5124407
Chr1	5127592
Chr1	5128205
Chr1	5133213
Chr1	5134462
Chr1	5137718
Chr1	5138425
Chr1	5143708
Chr1	5149207
Chr1	5149399
Chr1	5149764
Chr1	5150217
Chr1	5150219
Chr1	5151382
Chr1	5152361
Chr1	5152721
Chr1	5154390
Chr1	5156881
Chr1	5158058
Chr1	5158093
Chr1	5162650
Chr1	5162869
Chr1	5163854
Chr1	5167398
Chr1	5167479
Chr1	5167512
Chr1	5168823
Chr1	5169143
Chr1	5171770
Chr1	5171782
Chr1	5176912
Chr1	5178899
Chr1	5178947
Chr1	5179420
Chr1	5180955
Chr1	5186018
Chr1	5187300
Chr1	5188139
Chr1	5190040
Chr1	5191453
Chr1	5192419
Chr1	5193409
Chr1	5194105
Chr1	5194321
Chr1	5194562
Chr1	5197323
Chr1	5202193
Chr1	5202797
Chr1	5205371
Chr1	5212389
Chr1	5218525
Chr1	5219239
Chr1	5225213
Chr1	5228652
Chr1	5229689
Chr1	5230442
Chr1	5235505
Chr1	5235938
Chr1	5237077
Chr1	5239178
Chr1	5240995
Chr1	5242690
Chr1	5245017
Chr1	5246017
Chr1	5246661
Chr1	5248655
Chr1	5248958
Chr1	5250731
Chr1	5251899
Chr1	5252720
Chr1	5252863
Chr1	5254238
Chr1	5254671
Chr1	5257204
Chr1	5257832
Chr1	5258900
Chr1	5259477
Chr1	5263183
Chr1	5264038
Chr1	5270127
Chr1	5270759
Chr1	5272362
Chr1	5272454
Chr1	5276312
Chr1	5284793
Chr1	5285841
Chr1	5286994
Chr1	5287405
Chr1	5288458
Chr1	5289058
Chr1	5289621
Chr1	5292401
Chr1	5296404
Chr1	5302590
Chr1	5309456
Chr1	5309482
Chr1	5312550
Chr1	5312638
Chr1	5313056
Chr1	5314835
Chr1	5316159
Chr1	5316168
Chr1	5329612
Chr1	5330253
Chr1	5332691
Chr1	5333134
Chr1	5335834
Chr1	5342245
Chr1	5343878
Chr1	5345944
Chr1	5346218
Chr1	5346417
Chr1	5347844
Chr1	5348136
Chr1	5351157
Chr1	5351644
Chr1	5353911
Chr1	5356781
Chr1	5357042
Chr1	5359816
Chr1	5360180
Chr1	5361501
Chr1	5361834
Chr1	5363689
Chr1	5370290
Chr1	5370357
Chr1	5373297
Chr1	5373354
Chr1	5375724
Chr1	5375913
Chr1	5376076
Chr1	5376524
Chr1	5376533
Chr1	5378241
Chr1	5380142
Chr1	5383041
Chr1	5385246
Chr1	5386337
Chr1	5386613
Chr1	5386634
Chr1	5388717
Chr1	5396531
Chr1	5398301
Chr1	5400695
Chr1	5400956
Chr1	5401897
Chr1	5404918
Chr1	5408322
Chr1	5408446
Chr1	5416845
Chr1	5420510
Chr1	5428147
Chr1	5430139
Chr1	5432021
Chr1	5432026
Chr1	5433020
Chr1	5433620
Chr1	5434155
Chr1	5444549
Chr1	5447502
Chr1	5448179
Chr1	5454402
Chr1	5458449
Chr1	5458614
Chr1	5462536
Chr1	5463560
Chr1	5464040
Chr1	5468539
Chr1	5470792
Chr1	5471204
Chr1	5471603
Chr1	5473269
Chr1	5476984
Chr1	5480363
Chr1	5484213
Chr1	5484396
Chr1	5486629
Chr1	5487047
Chr1	5487844
Chr1	5489345
Chr1	5489349
Chr1	5489365
Chr1	5489369
Chr1	5489511
Chr1	5491198
Chr1	5495460
Chr1	5497246
Chr1	5498451
Chr1	5504964
Chr1	5505915
Chr1	5511921
Chr1	5519017
Chr1	5522662
Chr1	5526100
Chr1	5526307
Chr1	5530892
Chr1	5531700
Chr1	5533602
Chr1	5534189
Chr1	5542262
Chr1	5542287
Chr1	5542358
Chr1	5544717
Chr1	5545759
Chr1	5546448
Chr1	5546569
Chr1	5547294
Chr1	5552486
Chr1	5554774
Chr1	5554803
Chr1	5555820
Chr1	5556566
Chr1	5556649
Chr1	5556653
Chr1	5558082
Chr1	5567430
Chr1	5572048
Chr1	5572578
Chr1	5578853
Chr1	5580060
Chr1	5582728
Chr1	5584930
Chr1	5586763
Chr1	5586784
Chr1	5590678
Chr1	5599067
Chr1	5600524
Chr1	5607386
Chr1	5608305
Chr1	5613354
Chr1	5617459
Chr1	5620748
Chr1	5621621
Chr1	5622467
Chr1	5625797
Chr1	5629419
Chr1	5629497
Chr1	5629645
Chr1	5630154
Chr1	5631502
Chr1	5632128
Chr1	5632308
Chr1	5632344
Chr1	5632650
Chr1	5636576
Chr1	5639890
Chr1	5639982
Chr1	5640049
Chr1	5640230
Chr1	5640359
Chr1	5640652
Chr1	5644079
Chr1	5646401
Chr1	5649373
Chr1	5649381
Chr1	5649772
Chr1	5650116
Chr1	5650128
Chr1	5650161
Chr1	5653388
Chr1	5655473
Chr1	5657267
Chr1	5657519
Chr1	5663099
Chr1	5664092
Chr1	5665831
Chr1	5666216
Chr1	5667187
Chr1	5669294
Chr1	5670473
Chr1	5670739
Chr1	5671927
Chr1	5672080
Chr1	5672977
Chr1	5673202
Chr1	5673492
Chr1	5679878
Chr1	5683466
Chr1	5684421
Chr1	5688060
Chr1	5689857
Chr1	5690003
Chr1	5694493
Chr1	5694588
Chr1	5695347
Chr1	5697018
Chr1	5701594
Chr1	5703446
Chr1	5706002
Chr1	5708635
Chr1	5713387
Chr1	5718275
Chr1	5723997
Chr1	5724324
Chr1	5726175
Chr1	5730564
Chr1	5731039
Chr1	5734284
Chr1	5740223
Chr1	5743469
Chr1	5745048
Chr1	5747104
Chr1	5749060
Chr1	5749289
Chr1	5750729
Chr1	5759631
Chr1	5760852
Chr1	5762376
Chr1	5766404
Chr1	5766537
Chr1	5766968
Chr1	5768078
Chr1	5768396
Chr1	5769828
Chr1	5771948
Chr1	5771988
Chr1	5772158
Chr1	5774505
Chr1	5775998
Chr1	5776021
Chr1	5778141
Chr1	5778364
Chr1	5778679
Chr1	5778697
Chr1	5792406
Chr1	5799109
Chr1	5800053
Chr1	5801403
Chr1	5801767
Chr1	5806962
Chr1	5809174
Chr1	5815339
Chr1	5815340
Chr1	5815678
Chr1	5822449
Chr1	5826528
Chr1	5827388
Chr1	5829024
Chr1	5835243
Chr1	5836382
[truncated: 93,897 more rows]
