# Supplementary material for: Co-inheritance of recombined chromatids maintains heterozygosity in a parthenogenetic ant
Source: Nat Ecol Evol. 2024 Jul 16;8(8):1522–33. doi: 10.1038/s41559-024-02455-z (PMC11310076; doi:10.1038/s41559-024-02455-z)
Supplement: Supplementary file 9 — Statistical source data. [file 41559_2024_2455_MOESM9_ESM.xlsx]

## Sheet: Fig 2b
Clonal line	Colony	Sex and ploidy	Sample 1 Number	Sample 2 Number	Number of crossovers
A	C16	Haploid male	1	2	180
A	C16	Haploid male	1	3	175
A	C16	Haploid male	1	4	174
A	C16	Haploid male	2	3	189
A	C16	Haploid male	2	4	170
A	C16	Haploid male	3	4	167
A	C16	Diploid female	1	2	2
A	C16	Diploid female	1	3	9
A	C16	Diploid female	1	4	2
A	C16	Diploid female	2	3	7
A	C16	Diploid female	2	4	0
A	C16	Diploid female	3	4	7
B	STC6	Haploid male	1	2	221
B	STC6	Haploid male	1	3	215
B	STC6	Haploid male	2	3	208
B	STC6	Diploid female	1	2	0
B	STC6	Diploid female	1	3	3
B	STC6	Diploid female	2	3	3

## Sheet: Fig2c CrossoversViaLOHC16DipFem
Chromosome	Position
Chr11	13563027
Chr3	12785693
Chr3	13063836
Chr5	14977590
Chr5	3956798
Chr6	16078890
Chr6	1124139
Chr6	6153371

## Sheet: Fig2c Crossovers_C16HapMale
Chromosome	Position
Chr1	2098289
Chr1	2231752
Chr1	2646882
Chr1	3934049
Chr1	4393799
Chr1	4526814
Chr1	4710063
Chr1	5011625
Chr1	5043862
Chr1	5254671
Chr1	6057012
Chr1	7897402
Chr1	15473596
Chr1	15714199
Chr1	15899945
Chr1	16226238
Chr1	16627291
Chr1	18171121
Chr1	18302305
Chr1	19136068
Chr1	19212270
Chr1	19245955
Chr1	19416235
Chr1	19911712
Chr1	21374666
Chr1	21474438
Chr1	22489817
Chr1	24405166
Chr2	165628
Chr2	379742
Chr2	478048
Chr2	709889
Chr2	2964642
Chr2	2986467
Chr2	6721402
Chr2	6856195
Chr2	6951665
Chr2	7168543
Chr2	7311867
Chr2	7596991
Chr2	7882205
Chr2	8542894
Chr2	8727840
Chr2	8805056
Chr2	9481708
Chr2	9515045
Chr2	9616537
Chr2	9678036
Chr2	9903233
Chr2	10049850
Chr2	10062538
Chr2	12376698
Chr2	17442441
Chr2	17818323
Chr2	18027845
Chr3	54081
Chr3	366302
Chr3	619993
Chr3	905977
Chr3	1195814
Chr3	5369970
Chr3	5633570
Chr3	5675052
Chr3	5766305
Chr3	5838716
Chr3	6128269
Chr3	6210545
Chr3	10722856
Chr3	11061879
Chr3	11096878
Chr3	11141887
Chr3	12785693
Chr3	13081818
Chr3	13153854
Chr3	14367069
Chr3	14573268
Chr3	14656986
Chr3	14709171
Chr3	14926085
Chr3	15474480
Chr3	16493228
Chr3	16508935
Chr3	16572060
Chr3	17644541
Chr3	18116659
Chr4	579515
Chr4	759278
Chr4	1004087
Chr4	2286277
Chr4	2439479
Chr4	2902589
Chr4	2921530
Chr4	5309390
Chr4	5329017
Chr4	5554657
Chr4	5648297
Chr4	6107976
Chr4	6293091
Chr4	6376333
Chr4	6816007
Chr4	6940631
Chr4	7172094
Chr4	7204494
Chr4	9511306
Chr4	10178479
Chr4	10487570
Chr4	11318675
Chr4	11416096
Chr4	11682521
Chr4	11891859
Chr4	13669278
Chr4	14018220
Chr4	14085128
Chr4	14295194
Chr4	14330804
Chr5	1136405
Chr5	1281940
Chr5	2031578
Chr5	2527921
Chr5	3782963
Chr5	3956798
Chr5	4353033
Chr5	4393463
Chr5	4791801
Chr5	4844360
Chr5	4870095
Chr5	4961443
Chr5	5519071
Chr5	5732504
Chr5	7267978
Chr5	11409473
Chr5	11630622
Chr5	11912510
Chr5	11958262
Chr5	12188028
Chr5	12234650
Chr5	13041777
Chr5	13326317
Chr5	13481227
Chr5	13951461
Chr5	14540080
Chr5	14820501
Chr5	14977590
Chr6	959317
Chr6	1060137
Chr6	1124139
Chr6	6260327
Chr6	6482758
Chr6	14984404
Chr6	15046621
Chr6	15198592
Chr6	15512121
Chr6	15598005
Chr6	15627748
Chr6	15974952
Chr6	16008684
Chr6	16037286
Chr6	16078890
Chr7	869320
Chr7	1023139
Chr7	1210303
Chr7	1299178
Chr7	1509791
Chr7	1551409
Chr7	1649577
Chr7	1739504
Chr7	1873398
Chr7	2278261
Chr7	2314730
Chr7	2480770
Chr7	2609533
Chr7	3157329
Chr7	3200805
Chr7	3838838
Chr7	3917665
Chr7	4489110
Chr7	5254112
Chr7	9838491
Chr7	9908261
Chr7	11360638
Chr7	11858672
Chr7	13968359
Chr7	16171938
Chr8	5501313
Chr8	7153068
Chr8	8776617
Chr8	8845070
Chr8	9075987
Chr8	9135072
Chr8	9180194
Chr8	9254557
Chr8	9364971
Chr8	9814667
Chr8	9872027
Chr8	10006472
Chr8	10166826
Chr8	10322394
Chr8	11969907
Chr8	13045084
Chr8	13076503
Chr8	13253076
Chr8	13408159
Chr8	13565512
Chr8	13933796
Chr8	15064101
Chr8	15234542
Chr8	15329900
Chr8	15338509
Chr8	15375487
Chr9	578443
Chr9	616737
Chr9	811806
Chr9	1489707
Chr9	1504431
Chr9	1600906
Chr9	1967536
Chr9	2113187
Chr9	2647979
Chr9	3383575
Chr9	8259230
Chr9	8454025
Chr9	9279026
Chr9	9556723
Chr9	9850956
Chr9	10077314
Chr9	11638760
Chr9	11785630
Chr9	11882079
Chr9	12623841
Chr9	12681512
Chr9	12910942
Chr9	12947601
Chr9	13620931
Chr9	13934383
Chr9	14426113
Chr9	15204319
Chr10	1440738
Chr10	1836684
Chr10	2769685
Chr10	2864786
Chr10	3426532
Chr10	3748344
Chr10	3908833
Chr10	4070666
Chr10	4151786
Chr10	4278886
Chr10	4493373
Chr10	4551339
Chr10	4684556
Chr10	4737381
Chr10	5434786
Chr10	6873800
Chr10	7209211
Chr10	7439424
Chr10	10177754
Chr10	10449868
Chr10	11032494
Chr10	11118005
Chr10	11611272
Chr10	11816002
Chr10	11838318
Chr10	11880375
Chr10	12000736
Chr11	2217575
Chr11	2345236
Chr11	2492017
Chr11	3392852
Chr11	3492451
Chr11	3538187
Chr11	3654034
Chr11	4350114
Chr11	4405384
Chr11	4759638
Chr11	5076992
Chr11	5254183
Chr11	5479196
Chr11	5565341
Chr11	5590444
Chr11	5653829
Chr11	5805790
Chr11	5848059
Chr11	9082674
Chr11	9333643
Chr11	9894215
Chr11	10394344
Chr11	10696166
Chr11	10978550
Chr11	11211821
Chr11	12011925
Chr11	13562878
Chr11	13667058
Chr12	1393260
Chr12	1481957
Chr12	1570917
Chr12	1918076
Chr12	1962802
Chr12	2283099
Chr12	2583453
Chr12	2720673
Chr12	2974604
Chr12	7301427
Chr12	7343812
Chr12	7595557
Chr12	7808959
Chr12	8794842
Chr12	8870040
Chr12	9346522
Chr12	9578778
Chr12	9707133
Chr12	9744685
Chr12	9838453
Chr12	9981656
Chr12	10538479
Chr13	159777
Chr13	755959
Chr13	1851625
Chr13	1872008
Chr13	2143863
Chr13	2305724
Chr13	2375840
Chr13	2899800
Chr13	8477006
Chr13	8506729
Chr13	8950545
Chr14	262738
Chr14	504045
Chr14	2229197
Chr14	2374999
Chr14	2392183
Chr14	2902199
Chr14	2933044
Chr14	3056113
Chr14	3223626
Chr14	3662732
Chr14	3946251
Chr14	4101807
Chr14	4251769
Chr14	4523103
Chr14	4663832
Chr14	4692410
Chr14	4763087
Chr14	4981440
Chr14	5150385
Chr14	5265493
Chr14	6360635
Chr14	8227354

## Sheet: Fig2c Put.Ancestr.Het._C16
Chromosome	Position
Chr1	203707
Chr1	1372697
Chr1	1373298
Chr1	1801979
Chr1	1809851
Chr1	1823166
Chr1	1851863
Chr1	1856771
Chr1	1863993
Chr1	1884014
Chr1	1889513
Chr1	1996710
Chr1	2037985
Chr1	2067514
Chr1	2098289
Chr1	2129334
Chr1	2136522
Chr1	2137391
Chr1	2157386
Chr1	2174550
Chr1	2186929
Chr1	2202511
Chr1	2203368
Chr1	2231752
Chr1	2237343
Chr1	2248329
Chr1	2253867
Chr1	2261255
Chr1	2275008
Chr1	2275316
Chr1	2290312
Chr1	2292030
Chr1	2305243
Chr1	2312787
Chr1	2342388
Chr1	2354930
Chr1	2362496
Chr1	2367192
Chr1	2429127
Chr1	2431278
Chr1	2432412
Chr1	2434617
Chr1	2443738
Chr1	2452792
Chr1	2462506
Chr1	2472954
Chr1	2487527
Chr1	2487960
Chr1	2492307
Chr1	2495489
Chr1	2501223
Chr1	2513455
Chr1	2531764
Chr1	2557150
Chr1	2570472
Chr1	2572197
Chr1	2607744
Chr1	2622662
Chr1	2623870
Chr1	2628170
Chr1	2636619
Chr1	2637089
Chr1	2646882
Chr1	2719320
Chr1	2719942
Chr1	2724459
Chr1	2724795
Chr1	2726033
Chr1	2726846
Chr1	2726859
Chr1	2736777
Chr1	2736780
Chr1	2869831
Chr1	2870813
Chr1	2921166
Chr1	2933150
Chr1	2956485
Chr1	2971303
Chr1	2990860
Chr1	2993377
Chr1	2997548
Chr1	3010404
Chr1	3033705
Chr1	3073003
Chr1	3090600
Chr1	3094448
Chr1	3094919
Chr1	3101536
Chr1	3158281
Chr1	3158997
Chr1	3172337
Chr1	3177161
Chr1	3178784
Chr1	3310670
Chr1	3318384
Chr1	3324051
Chr1	3326653
Chr1	3329712
Chr1	3334786
Chr1	3350268
Chr1	3360998
Chr1	3368171
Chr1	3371873
Chr1	3374212
Chr1	3378284
Chr1	3407490
Chr1	3409888
Chr1	3414289
Chr1	3424684
Chr1	3435361
Chr1	3438049
Chr1	3440674
Chr1	3459892
Chr1	3483241
Chr1	3487357
Chr1	3488044
Chr1	3491547
Chr1	3502370
Chr1	3513063
Chr1	3515777
Chr1	3516437
Chr1	3530028
Chr1	3530081
Chr1	3531681
Chr1	3555255
Chr1	3557747
Chr1	3587447
Chr1	3597138
Chr1	3598213
Chr1	3607990
Chr1	3616830
Chr1	3624912
Chr1	3644547
Chr1	3648059
Chr1	3648139
Chr1	3654298
Chr1	3662832
Chr1	3739081
Chr1	3742823
Chr1	3751717
Chr1	3765145
Chr1	3790109
Chr1	3792090
Chr1	3794348
Chr1	3806659
Chr1	3809027
Chr1	3809415
Chr1	3813231
Chr1	3813825
Chr1	3813882
Chr1	3818507
Chr1	3819384
Chr1	3846884
Chr1	3849446
Chr1	3858149
Chr1	3858167
Chr1	3858258
Chr1	3866779
Chr1	3866937
Chr1	3871424
Chr1	3875018
Chr1	3876388
Chr1	3884641
Chr1	3903355
Chr1	3905600
Chr1	3923224
Chr1	3934049
Chr1	3940512
Chr1	3944756
Chr1	3949370
Chr1	3949376
Chr1	3950750
Chr1	3955151
Chr1	3962135
Chr1	3970034
Chr1	4000889
Chr1	4001144
Chr1	4002802
Chr1	4006530
Chr1	4008343
Chr1	4018889
Chr1	4019000
Chr1	4035773
Chr1	4053439
Chr1	4057265
Chr1	4064213
Chr1	4072041
Chr1	4076410
Chr1	4082454
Chr1	4090811
Chr1	4090895
Chr1	4092506
Chr1	4092722
Chr1	4094938
Chr1	4103790
Chr1	4112803
Chr1	4117652
Chr1	4120784
Chr1	4137927
Chr1	4142916
Chr1	4146822
Chr1	4198831
Chr1	4198843
Chr1	4223821
Chr1	4249225
Chr1	4269224
Chr1	4293933
Chr1	4305139
Chr1	4338723
Chr1	4352479
Chr1	4352536
Chr1	4360333
Chr1	4371259
Chr1	4375842
Chr1	4378311
Chr1	4380310
Chr1	4393799
Chr1	4409830
Chr1	4409958
Chr1	4417955
Chr1	4421772
Chr1	4431201
Chr1	4459600
Chr1	4498645
Chr1	4508291
Chr1	4514055
Chr1	4525568
Chr1	4526814
Chr1	4531021
Chr1	4567006
Chr1	4576381
Chr1	4578667
Chr1	4592743
Chr1	4596196
Chr1	4601126
Chr1	4605982
Chr1	4623733
Chr1	4629720
Chr1	4629798
Chr1	4629829
Chr1	4629859
Chr1	4648187
Chr1	4650009
Chr1	4657494
Chr1	4665678
Chr1	4669831
Chr1	4679430
Chr1	4710063
Chr1	4742770
Chr1	4743567
Chr1	4747441
Chr1	4748745
Chr1	4748852
Chr1	4755304
Chr1	4770994
Chr1	4783378
Chr1	4783380
Chr1	4783771
Chr1	4800008
Chr1	4804205
Chr1	4807066
Chr1	4807495
Chr1	4807718
Chr1	4810178
Chr1	4811855
Chr1	4811858
Chr1	4814447
Chr1	4824172
Chr1	4824257
Chr1	4834931
Chr1	4836753
Chr1	4839161
Chr1	4840689
Chr1	4857386
Chr1	4859784
Chr1	4867777
Chr1	4876762
Chr1	4878337
Chr1	4890787
Chr1	4896097
Chr1	4906154
Chr1	4914861
Chr1	4924759
Chr1	4930441
Chr1	4969086
Chr1	4974820
Chr1	4974827
Chr1	4976047
Chr1	4986635
Chr1	4987690
Chr1	4994302
Chr1	5011625
Chr1	5017467
Chr1	5043862
Chr1	5068952
Chr1	5207548
Chr1	5211869
Chr1	5212948
Chr1	5254671
Chr1	5258424
Chr1	5260256
Chr1	5286994
Chr1	5293643
Chr1	5348136
Chr1	5385387
Chr1	5387239
Chr1	5399709
Chr1	5400695
Chr1	5408661
Chr1	5409372
Chr1	5410406
Chr1	5410508
Chr1	5458168
Chr1	5470792
Chr1	5472180
Chr1	5482326
Chr1	5484213
Chr1	5485891
Chr1	5498451
Chr1	5501543
Chr1	5503512
Chr1	5559864
Chr1	5572048
Chr1	5582157
Chr1	5593060
Chr1	5605748
Chr1	5611111
Chr1	5613354
Chr1	5632344
Chr1	5640230
Chr1	5640359
Chr1	5640365
Chr1	5646401
Chr1	5655473
Chr1	5657519
Chr1	5658334
Chr1	5659298
Chr1	5664092
Chr1	5665831
Chr1	5669294
Chr1	5679878
Chr1	5688060
Chr1	5689857
Chr1	5691244
Chr1	5704676
Chr1	5707242
Chr1	5715491
Chr1	5727887
Chr1	5734316
Chr1	5740592
Chr1	5750729
Chr1	5760799
Chr1	5770219
Chr1	5774505
Chr1	5799109
Chr1	5800053
Chr1	5815678
Chr1	5826377
Chr1	5826528
Chr1	5829024
Chr1	5876818
Chr1	5878855
Chr1	5880269
Chr1	5881125
Chr1	5883972
Chr1	5884296
Chr1	5884658
Chr1	5900657
Chr1	5925778
Chr1	5927042
Chr1	5927067
Chr1	5933574
Chr1	5942671
Chr1	5943654
Chr1	5947879
Chr1	5949701
Chr1	5949927
Chr1	5950165
Chr1	5957437
Chr1	5958635
Chr1	5960244
Chr1	5973166
Chr1	5983509
Chr1	5993954
Chr1	6009058
Chr1	6014847
Chr1	6026709
Chr1	6057012
Chr1	6058010
Chr1	6059410
Chr1	6064938
Chr1	6064941
Chr1	6065069
Chr1	6082492
Chr1	6093241
Chr1	6094864
Chr1	6116504
Chr1	6119638
Chr1	6120317
Chr1	6125213
Chr1	6127940
Chr1	6129224
Chr1	6131107
Chr1	6150089
Chr1	6190274
Chr1	6197011
Chr1	6205550
Chr1	6212649
Chr1	6213217
Chr1	6215899
Chr1	6215951
Chr1	6216766
Chr1	6220259
Chr1	6224274
Chr1	6226010
Chr1	6237213
Chr1	6242263
Chr1	6252309
Chr1	6266587
Chr1	6281730
Chr1	6284577
Chr1	6285107
Chr1	6292641
Chr1	6293328
Chr1	6294444
Chr1	6300454
Chr1	6303347
Chr1	6319815
Chr1	6324904
Chr1	6336575
Chr1	6340998
Chr1	6344066
Chr1	6349167
Chr1	6349719
Chr1	6352584
Chr1	6353015
Chr1	6353045
Chr1	6353203
Chr1	6368753
Chr1	6368830
Chr1	6381960
Chr1	6387140
Chr1	6418373
Chr1	6422978
Chr1	6429717
Chr1	6429718
Chr1	6429825
Chr1	6453149
Chr1	6454637
Chr1	6480980
Chr1	6481071
Chr1	6488192
Chr1	6490617
Chr1	6491657
Chr1	6491783
Chr1	6492785
Chr1	6499838
Chr1	6501475
Chr1	6501493
Chr1	6501520
Chr1	7284349
Chr1	7897402
Chr1	7928032
Chr1	7934058
Chr1	7935036
Chr1	7945269
Chr1	7951331
Chr1	7962672
Chr1	7963024
Chr1	7971065
Chr1	7974408
Chr1	7979135
Chr1	7979445
Chr1	7979492
Chr1	7981681
Chr1	7994528
Chr1	7994981
Chr1	7996258
Chr1	7996306
Chr1	8011901
Chr1	8016469
Chr1	8028301
Chr1	8037107
Chr1	8041868
Chr1	8047099
Chr1	8054662
Chr1	8143968
Chr1	8145109
Chr1	8148044
Chr1	8152111
Chr1	8155570
Chr1	8158395
Chr1	8158560
Chr1	8160032
Chr1	8167685
Chr1	8185544
Chr1	8202212
Chr1	8202228
Chr1	8301572
Chr1	8318418
Chr1	8320368
Chr1	8323565
Chr1	8325200
Chr1	8326849
Chr1	8328550
Chr1	8335453
Chr1	8335557
Chr1	8343539
Chr1	8384159
Chr1	8384162
Chr1	8384198
Chr1	8384361
Chr1	8384429
Chr1	8913361
Chr1	8935315
Chr1	8941346
Chr1	8962730
Chr1	8964401
Chr1	8971437
Chr1	8976084
Chr1	8978161
Chr1	9027431
Chr1	9032563
Chr1	9032904
Chr1	9032976
Chr1	9052308
Chr1	9106305
Chr1	9113641
Chr1	9114437
Chr1	9118958
Chr1	9135295
Chr1	9135904
Chr1	9140608
Chr1	9145575
Chr1	9147314
Chr1	9147595
Chr1	9147691
Chr1	9159035
Chr1	9159857
Chr1	9160802
Chr1	9162652
Chr1	9173775
Chr1	9180539
Chr1	9180929
Chr1	9180975
Chr1	9184057
Chr1	9192822
Chr1	9194540
Chr1	9206081
Chr1	9206333
Chr1	9215055
Chr1	9218233
Chr1	9224665
Chr1	9224908
Chr1	9224977
Chr1	9289792
Chr1	9320706
Chr1	9340394
Chr1	9392778
Chr1	9397343
Chr1	9397779
Chr1	9406743
Chr1	9408596
Chr1	9439668
Chr1	9443964
Chr1	9451589
Chr1	9465862
Chr1	9469302
Chr1	9469402
Chr1	9471464
Chr1	9478625
Chr1	9481059
Chr1	9485861
Chr1	9490293
Chr1	9493813
Chr1	9499523
Chr1	9512617
Chr1	9512660
Chr1	9519385
Chr1	9519580
Chr1	9526394
Chr1	9529403
Chr1	9529539
Chr1	9532127
Chr1	9532547
Chr1	9562546
Chr1	9579030
Chr1	9584392
Chr1	9589292
Chr1	9603842
Chr1	9604392
Chr1	9612044
Chr1	9615087
Chr1	9618316
Chr1	9642419
Chr1	9643476
Chr1	9645734
Chr1	9647972
Chr1	9663271
Chr1	9664692
Chr1	9666881
Chr1	9668064
Chr1	9697775
Chr1	9706901
Chr1	9710403
Chr1	9710684
Chr1	9715573
Chr1	9721804
Chr1	9721834
Chr1	9734052
Chr1	9734680
Chr1	9734748
Chr1	9747548
Chr1	9751680
Chr1	9759129
Chr1	9788946
Chr1	9804009
Chr1	9805958
Chr1	9826042
Chr1	9841245
Chr1	9842207
Chr1	9845104
Chr1	9849599
Chr1	9854766
Chr1	9861258
Chr1	9863120
Chr1	9869805
Chr1	9877738
Chr1	9880729
Chr1	9882021
Chr1	9887975
Chr1	9921136
Chr1	9932782
Chr1	9935700
Chr1	9937822
Chr1	9941893
Chr1	9946268
Chr1	9951384
Chr1	9955511
Chr1	9965346
Chr1	9968024
Chr1	9971684
Chr1	10007904
Chr1	10038149
Chr1	10039383
Chr1	10054830
Chr1	10075744
Chr1	10090345
Chr1	10105200
Chr1	10110486
Chr1	10115956
Chr1	10117097
Chr1	10118573
Chr1	10118578
Chr1	10118628
Chr1	10119489
Chr1	10125497
Chr1	10149753
Chr1	10150295
Chr1	10151958
Chr1	10170003
Chr1	10173627
Chr1	10185728
Chr1	10186727
Chr1	10201240
Chr1	10208034
Chr1	10210042
Chr1	10213754
Chr1	10217702
Chr1	10234665
Chr1	10241385
Chr1	10242009
Chr1	10279552
Chr1	10285590
Chr1	10302068
Chr1	10308518
Chr1	10318922
Chr1	10319582
Chr1	10322747
Chr1	10324126
Chr1	10329679
Chr1	10330831
Chr1	10349005
Chr1	10350927
Chr1	10387263
Chr1	10387304
Chr1	10388226
Chr1	10389350
Chr1	10407084
Chr1	10407243
Chr1	10412507
Chr1	10419755
Chr1	10424496
Chr1	10443236
Chr1	10450145
Chr1	10498375
Chr1	10511374
Chr1	10576419
Chr1	10599406
Chr1	10600418
Chr1	10647424
Chr1	10670271
Chr1	10695458
Chr1	10719367
Chr1	10721936
Chr1	10722315
Chr1	10727797
Chr1	10746615
Chr1	10761365
Chr1	10780873
Chr1	10784828
Chr1	10787731
Chr1	10790468
Chr1	10795257
Chr1	10820458
Chr1	10857412
Chr1	10882406
Chr1	10883243
Chr1	10905665
Chr1	10910665
Chr1	10916250
Chr1	10919762
Chr1	10928093
Chr1	10941807
Chr1	10953917
Chr1	10968493
Chr1	10971909
Chr1	11011788
Chr1	11011918
Chr1	11014938
Chr1	11025349
Chr1	11035493
Chr1	11036974
Chr1	11064899
Chr1	11077473
Chr1	11093698
Chr1	11097685
Chr1	11147600
Chr1	11173531
Chr1	11175720
Chr1	11193649
Chr1	11196697
Chr1	11207585
Chr1	11222058
Chr1	11273800
Chr1	11276168
Chr1	11306567
Chr1	11326155
Chr1	11331351
Chr1	11342587
Chr1	11345573
Chr1	11345596
Chr1	11355728
Chr1	11361803
Chr1	11369289
Chr1	11373078
Chr1	11385972
Chr1	11386137
Chr1	11410939
Chr1	11414307
Chr1	11436895
Chr1	11440703
Chr1	11450477
Chr1	11460064
Chr1	11465867
Chr1	11469382
Chr1	11490541
Chr1	11506378
Chr1	11539196
Chr1	11553222
Chr1	11555131
Chr1	11557336
Chr1	11575929
Chr1	11581053
Chr1	11585156
Chr1	11592195
Chr1	11592563
Chr1	11600043
Chr1	11627542
Chr1	11662636
Chr1	11664941
Chr1	11690007
Chr1	11721141
Chr1	11734487
Chr1	11735378
Chr1	11736116
Chr1	11756354
Chr1	11820662
Chr1	11825761
Chr1	11845292
Chr1	11982316
Chr1	12005475
Chr1	12030797
Chr1	12036628
Chr1	12037659
Chr1	12046700
Chr1	12049468
Chr1	12051375
Chr1	12059657
Chr1	12061311
Chr1	12074640
Chr1	12075302
Chr1	12086562
Chr1	12106738
Chr1	12120809
Chr1	12124940
Chr1	12125031
Chr1	12128229
Chr1	12160823
Chr1	12194600
Chr1	12195637
Chr1	12196077
Chr1	12212791
Chr1	12228061
Chr1	12249253
Chr1	12275108
Chr1	12278739
Chr1	12317452
Chr1	12329506
Chr1	12331556
Chr1	12335503
Chr1	12335844
Chr1	12336118
Chr1	12347941
Chr1	12352884
Chr1	12361689
Chr1	12377386
Chr1	12434893
Chr1	12436439
Chr1	12437590
Chr1	12447795
Chr1	12447858
Chr1	12454627
Chr1	12458215
Chr1	12461849
Chr1	12464502
Chr1	12469244
Chr1	12511386
Chr1	12523465
Chr1	12524334
Chr1	12529541
Chr1	12547710
Chr1	12570312
Chr1	12577275
Chr1	12583561
Chr1	12589562
Chr1	12590310
Chr1	12602242
Chr1	12608075
Chr1	12644231
Chr1	12644319
Chr1	12644429
Chr1	12667099
Chr1	12673822
Chr1	12684376
Chr1	12688721
Chr1	12695125
Chr1	12695145
Chr1	12717171
Chr1	12721655
Chr1	12729001
Chr1	12730809
Chr1	12769542
Chr1	12788399
Chr1	12844559
Chr1	12871379
Chr1	12875950
Chr1	12914866
Chr1	12922246
Chr1	12922767
Chr1	12964659
Chr1	12971528
Chr1	12981734
Chr1	12984504
Chr1	12997902
Chr1	12998356
Chr1	13037657
Chr1	13045740
Chr1	13049087
Chr1	13049088
Chr1	13071949
Chr1	13079215
Chr1	13083300
Chr1	13085723
Chr1	13092830
Chr1	13135822
Chr1	13151802
Chr1	13159340
Chr1	13170362
Chr1	13171876
Chr1	13171992
Chr1	13173628
Chr1	13175193
Chr1	13175195
Chr1	13175694
Chr1	13185529
Chr1	13187895
Chr1	13188804
Chr1	13192568
Chr1	13196527
Chr1	13209258
Chr1	13214312
Chr1	13219372
Chr1	13220300
Chr1	13232599
Chr1	13232610
Chr1	13235934
Chr1	13239265
Chr1	13239361
Chr1	13239429
Chr1	13244561
Chr1	13244881
Chr1	13245886
Chr1	13246015
Chr1	13248133
Chr1	13248178
Chr1	13258443
Chr1	13258593
Chr1	13259748
Chr1	13262230
Chr1	13282390
Chr1	13282615
Chr1	13290763
Chr1	13297166
Chr1	13298155
Chr1	13299505
Chr1	13303723
Chr1	13304971
Chr1	13307031
Chr1	13311699
Chr1	13312345
Chr1	13314916
Chr1	13315989
Chr1	13316207
Chr1	13317248
Chr1	13318329
Chr1	13318332
Chr1	13320290
Chr1	13320890
Chr1	13321265
Chr1	13322200
Chr1	13322867
Chr1	13322873
Chr1	13324283
Chr1	13334027
Chr1	13349041
Chr1	13350376
Chr1	13350455
Chr1	13358838
Chr1	13379088
Chr1	13383347
Chr1	13385279
Chr1	13395604
Chr1	13396324
Chr1	13405600
Chr1	13409832
Chr1	13409952
Chr1	13409965
Chr1	13410585
Chr1	13410652
Chr1	13464031
Chr1	13466533
Chr1	13484667
Chr1	13491242
Chr1	13527700
Chr1	13528218
Chr1	13529701
Chr1	13535303
Chr1	13539169
Chr1	13544018
Chr1	13546668
Chr1	13588695
Chr1	13602222
Chr1	13612604
Chr1	13627823
Chr1	13653770
Chr1	13656755
Chr1	13678634
Chr1	13691741
Chr1	13697080
Chr1	13716572
Chr1	13721566
Chr1	13726571
Chr1	13728895
Chr1	13775283
Chr1	13823241
Chr1	13856965
Chr1	13857031
Chr1	13877288
Chr1	13944056
Chr1	14000787
Chr1	14024726
Chr1	14043260
Chr1	14045876
Chr1	14046012
Chr1	14046020
Chr1	14046206
Chr1	14049130
Chr1	14049619
Chr1	14052468
Chr1	14052487
Chr1	14053748
Chr1	14057194
Chr1	14066194
Chr1	14078763
Chr1	14079257
Chr1	14081826
Chr1	14086111
Chr1	14103538
Chr1	14103727
Chr1	14108999
Chr1	14111358
Chr1	14120099
Chr1	14120647
Chr1	14123573
Chr1	14124161
Chr1	14128108
Chr1	14132358
Chr1	14132380
Chr1	14133771
Chr1	14136978
Chr1	14144370
Chr1	14148038
Chr1	14157214
Chr1	14162266
Chr1	14162619
Chr1	14163907
Chr1	14175668
Chr1	14178961
Chr1	14181792
Chr1	14182208
Chr1	14188134
Chr1	14188523
Chr1	14188624
Chr1	14190945
Chr1	14205780
Chr1	14214756
Chr1	14367625
Chr1	14460287
Chr1	14462728
Chr1	14604482
Chr1	14757062
Chr1	14758004
Chr1	14758310
Chr1	14797689
Chr1	14802172
Chr1	14816770
Chr1	14837204
Chr1	14854736
Chr1	14856521
Chr1	14868338
Chr1	14875694
Chr1	14902625
Chr1	14906291
Chr1	14910561
Chr1	14917684
Chr1	14917918
Chr1	14918066
Chr1	14921899
Chr1	14930915
Chr1	14935917
Chr1	14945906
Chr1	14945920
Chr1	14987941
Chr1	15019995
Chr1	15047828
Chr1	15130319
Chr1	15137429
Chr1	15140872
Chr1	15149490
Chr1	15195416
Chr1	15209709
Chr1	15211078
Chr1	15222862
Chr1	15239998
Chr1	15257997
Chr1	15262225
Chr1	15277421
Chr1	15281214
Chr1	15288458
Chr1	15343118
Chr1	15354436
Chr1	15354533
Chr1	15359384
Chr1	15362275
Chr1	15369838
Chr1	15374086
Chr1	15376918
Chr1	15397911
Chr1	15397926
Chr1	15398378
Chr1	15416563
Chr1	15426566
Chr1	15426822
Chr1	15429117
Chr1	15430365
Chr1	15434353
Chr1	15440014
Chr1	15440279
Chr1	15445246
Chr1	15445295
Chr1	15450523
Chr1	15458507
Chr1	15473596
Chr1	15479167
Chr1	15485964
Chr1	15494863
Chr1	15506463
Chr1	15516125
Chr1	15574557
Chr1	15576930
Chr1	15600026
Chr1	15601038
Chr1	15621704
Chr1	15667705
Chr1	15683278
Chr1	15690437
Chr1	15690457
Chr1	15702043
Chr1	15708214
Chr1	15714199
Chr1	15715461
Chr1	15717101
Chr1	15722113
Chr1	15737626
Chr1	15756939
Chr1	15759920
Chr1	15760777
Chr1	15760992
Chr1	15767078
Chr1	15772704
Chr1	15785580
Chr1	15796383
Chr1	15797624
Chr1	15829440
Chr1	15839440
Chr1	15845953
Chr1	15852796
Chr1	15862547
Chr1	15873598
Chr1	15877000
Chr1	15896754
Chr1	15899945
Chr1	15935721
Chr1	15939074
Chr1	15940303
Chr1	15940307
Chr1	15944252
Chr1	15950398
Chr1	15956811
Chr1	15961985
Chr1	15972249
Chr1	15979638
Chr1	15998921
Chr1	16039033
Chr1	16046455
Chr1	16048904
Chr1	16062145
Chr1	16064649
Chr1	16065148
Chr1	16085267
Chr1	16089720
Chr1	16137387
Chr1	16137449
Chr1	16153499
Chr1	16166064
Chr1	16175363
Chr1	16183629
Chr1	16189940
Chr1	16191585
Chr1	16200249
Chr1	16226238
Chr1	16304413
Chr1	16305447
Chr1	16307114
Chr1	16335288
Chr1	16335855
Chr1	16335953
Chr1	16340687
Chr1	16364843
Chr1	16365488
Chr1	16371325
Chr1	16385511
Chr1	16422135
Chr1	16426947
Chr1	16430050
Chr1	16430922
Chr1	16431665
Chr1	16435587
Chr1	16464104
Chr1	16480423
Chr1	16480457
Chr1	16483752
Chr1	16484671
Chr1	16484768
Chr1	16497502
Chr1	16551482
Chr1	16564609
Chr1	16595279
Chr1	16595295
Chr1	16595331
Chr1	16597142
Chr1	16599927
Chr1	16600065
Chr1	16627291
Chr1	16628259
Chr1	16628734
Chr1	16636128
Chr1	16636201
Chr1	16637815
Chr1	16643204
Chr1	16657016
Chr1	16662619
Chr1	16662643
Chr1	16682260
Chr1	16696291
Chr1	16697116
Chr1	16714965
Chr1	16716168
Chr1	16723002
Chr1	16739513
Chr1	16756960
Chr1	16758470
Chr1	16793300
Chr1	16806979
Chr1	16823269
Chr1	16832462
Chr1	16858497
Chr1	16875076
Chr1	16885120
Chr1	16904798
Chr1	16923324
Chr1	16926075
Chr1	16941148
Chr1	16948010
Chr1	16980711
Chr1	16986502
Chr1	17883759
Chr1	17891329
Chr1	17910997
Chr1	17911580
Chr1	17912121
Chr1	17912137
Chr1	17913432
Chr1	17914292
Chr1	17915915
Chr1	17923454
Chr1	17927361
Chr1	17930580
Chr1	17931269
Chr1	17935488
Chr1	17937593
Chr1	17943790
Chr1	17944537
Chr1	17944538
Chr1	17945650
Chr1	17955797
Chr1	17955816
Chr1	17992428
Chr1	18008090
Chr1	18026297
Chr1	18031213
Chr1	18031216
Chr1	18031250
Chr1	18031257
Chr1	18031262
Chr1	18035200
Chr1	18035223
Chr1	18041426
Chr1	18045826
Chr1	18049732
Chr1	18050708
Chr1	18064392
Chr1	18069793
Chr1	18071263
Chr1	18072075
Chr1	18072493
Chr1	18076428
Chr1	18090948
Chr1	18096684
Chr1	18099436
Chr1	18101452
Chr1	18101656
Chr1	18132316
Chr1	18136419
Chr1	18136781
Chr1	18137612
Chr1	18139682
Chr1	18171121
Chr1	18179291
Chr1	18205118
Chr1	18206467
Chr1	18208035
Chr1	18213038
Chr1	18213221
Chr1	18234150
Chr1	18237980
Chr1	18240556
Chr1	18242056
Chr1	18264170
Chr1	18278787
Chr1	18278799
Chr1	18302305
Chr1	18302335
Chr1	18304889
Chr1	18308719
Chr1	18317357
Chr1	18321943
Chr1	18322228
Chr1	18322258
Chr1	18329571
Chr1	18331803
Chr1	18389445
Chr1	18421561
Chr1	18454870
Chr1	18473356
Chr1	18486522
Chr1	18490735
Chr1	18490776
Chr1	18492497
Chr1	18584457
Chr1	18590547
Chr1	18609184
Chr1	18622966
Chr1	18639962
Chr1	18669689
Chr1	18670116
Chr1	18672004
Chr1	18678631
Chr1	18691052
Chr1	18691146
Chr1	18691171
Chr1	18691321
Chr1	18691349
Chr1	18692621
Chr1	18694276
Chr1	18694288
Chr1	18704289
Chr1	18713085
Chr1	18720885
Chr1	18732979
Chr1	18740672
Chr1	18751618
Chr1	18751774
Chr1	18761007
Chr1	18773191
Chr1	18780482
Chr1	18786446
Chr1	18795058
Chr1	18804391
Chr1	18838611
Chr1	18847722
Chr1	18871742
Chr1	18878151
Chr1	18879698
Chr1	18880198
Chr1	18897060
Chr1	18908357
Chr1	18910602
Chr1	18920519
Chr1	18929545
Chr1	18933143
Chr1	18933698
Chr1	18936681
Chr1	18943165
Chr1	18965926
Chr1	18973398
Chr1	18981008
Chr1	18984409
Chr1	19006502
Chr1	19011558
Chr1	19022392
Chr1	19023219
Chr1	19025448
Chr1	19054916
Chr1	19073919
Chr1	19093748
Chr1	19103226
Chr1	19109566
Chr1	19116761
Chr1	19118249
Chr1	19119548
Chr1	19124532
Chr1	19125660
Chr1	19136068
Chr1	19141238
Chr1	19141832
Chr1	19169157
Chr1	19184315
Chr1	19185913
Chr1	19191852
Chr1	19196508
Chr1	19204711
Chr1	19209203
Chr1	19212270
Chr1	19213256
Chr1	19213270
Chr1	19217787
Chr1	19227009
Chr1	19245955
Chr1	19247695
Chr1	19316734
Chr1	19319416
Chr1	19319418
Chr1	19325868
Chr1	19334780
Chr1	19341582
Chr1	19353162
Chr1	19362233
Chr1	19371761
Chr1	19373101
Chr1	19373725
Chr1	19384405
Chr1	19393221
Chr1	19400214
Chr1	19400232
Chr1	19401724
Chr1	19407073
Chr1	19413330
Chr1	19416235
Chr1	19418508
Chr1	19423579
Chr1	19430288
Chr1	19439057
Chr1	19440643
Chr1	19450525
Chr1	19460254
Chr1	19460465
Chr1	19465508
Chr1	19465708
Chr1	19467443
Chr1	19476696
Chr1	19480800
Chr1	19500854
Chr1	19508325
Chr1	19515607
Chr1	19515913
Chr1	19530398
Chr1	19532789
Chr1	19564576
Chr1	19564633
Chr1	19588080
Chr1	19588448
Chr1	19588449
Chr1	19596767
Chr1	19598948
Chr1	19601952
Chr1	19613126
Chr1	19624104
Chr1	19626510
Chr1	19626541
Chr1	19628437
Chr1	19678400
Chr1	19712571
Chr1	19718353
Chr1	19743528
Chr1	19758991
Chr1	19758993
Chr1	19758995
Chr1	19762578
Chr1	19779634
Chr1	19784475
Chr1	19800856
Chr1	19806232
Chr1	19837379
Chr1	19837786
Chr1	19843814
Chr1	19848041
Chr1	19860876
Chr1	19863224
Chr1	19867223
Chr1	19892415
Chr1	19911712
Chr1	19912659
Chr1	19942529
Chr1	19945891
Chr1	20051310
Chr1	20052624
Chr1	20063534
Chr1	20072844
Chr1	20145076
Chr1	20152153
Chr1	20165426
Chr1	20166568
Chr1	20167169
Chr1	20171628
Chr1	20174887
Chr1	20187980
Chr1	20238838
Chr1	20240395
Chr1	20246705
Chr1	20251910
Chr1	20252905
Chr1	20271002
Chr1	20272147
Chr1	20273315
Chr1	20278244
Chr1	20287472
Chr1	20299693
Chr1	20302383
Chr1	20322897
Chr1	20354721
Chr1	20354722
Chr1	20355551
Chr1	20362188
Chr1	20417723
Chr1	20433403
Chr1	20447037
Chr1	20460254
Chr1	20478559
Chr1	20485795
Chr1	20487047
Chr1	20492578
Chr1	20520729
Chr1	20523220
Chr1	20523250
Chr1	20535094
Chr1	20549914
Chr1	20551229
Chr1	20555621
Chr1	20559372
Chr1	20596617
Chr1	20597734
Chr1	20602128
Chr1	20607761
Chr1	20608194
Chr1	20612099
Chr1	20613880
Chr1	20614723
Chr1	20615709
Chr1	20625160
Chr1	20633107
Chr1	20640480
Chr1	20645826
Chr1	20653892
Chr1	20680500
Chr1	20695772
Chr1	20705594
Chr1	20705662
Chr1	20722024
Chr1	20724906
Chr1	20752165
Chr1	20761964
Chr1	20763127
Chr1	20771075
Chr1	20774786
Chr1	20779679
Chr1	20799654
Chr1	20802138
Chr1	20806204
Chr1	20832835
Chr1	20838871
Chr1	20840869
Chr1	20852300
Chr1	20867550
Chr1	20868291
Chr1	20878738
Chr1	20882087
Chr1	20891167
Chr1	20901706
Chr1	20925908
Chr1	20928650
Chr1	20934244
Chr1	20940401
Chr1	20969702
Chr1	20973477
Chr1	20980486
Chr1	20985543
Chr1	20988768
Chr1	20992566
Chr1	20992913
Chr1	20996007
Chr1	20997667
Chr1	20999630
Chr1	21006104
Chr1	21007150
Chr1	21012883
Chr1	21012887
Chr1	21056849
Chr1	21079160
Chr1	21079395
Chr1	21079807
Chr1	21099171
Chr1	21113389
Chr1	21113614
Chr1	21116137
Chr1	21121397
Chr1	21126521
Chr1	21127495
Chr1	21133143
Chr1	21156844
Chr1	21160734
Chr1	21167882
Chr1	21181530
Chr1	21182621
Chr1	21184853
Chr1	21202281
Chr1	21202902
Chr1	21208229
Chr1	21219559
Chr1	21220501
Chr1	21221821
Chr1	21224395
Chr1	21227958
Chr1	21234626
Chr1	21262475
Chr1	21267182
Chr1	21289619
Chr1	21333318
Chr1	21336037
Chr1	21348276
Chr1	21349152
Chr1	21374666
Chr1	21377871
Chr1	21388254
Chr1	21388499
Chr1	21396755
Chr1	21403916
Chr1	21409087
Chr1	21409088
Chr1	21416042
Chr1	21449458
Chr1	21452007
Chr1	21453209
Chr1	21457773
Chr1	21474438
Chr1	21477085
Chr1	21491105
Chr1	21503178
Chr1	21504810
Chr1	21507944
Chr1	21520476
Chr1	21531376
Chr1	21535683
Chr1	21541623
Chr1	21552569
Chr1	21585015
Chr1	21596301
Chr1	21612080
Chr1	21613640
Chr1	21621843
Chr1	21626029
Chr1	21634021
Chr1	21643369
Chr1	21649444
Chr1	21667517
Chr1	21682395
Chr1	21707305
Chr1	21710688
Chr1	21712051
Chr1	21719613
Chr1	21731497
Chr1	21731644
Chr1	21731665
Chr1	21741994
Chr1	21742074
Chr1	21746417
Chr1	21746838
Chr1	21753007
Chr1	21759598
Chr1	21761298
Chr1	21763651
Chr1	21768817
Chr1	21777937
Chr1	21787896
Chr1	21787914
Chr1	21788673
Chr1	21792519
Chr1	21807457
Chr1	21811697
Chr1	21814735
Chr1	21818781
Chr1	21818797
Chr1	21818819
Chr1	21819610
Chr1	21819626
Chr1	21826184
Chr1	21829807
Chr1	21834865
Chr1	21836215
Chr1	21836234
Chr1	21851416
Chr1	21863332
Chr1	21894199
Chr1	21902743
Chr1	21907633
Chr1	21931662
Chr1	21934936
Chr1	21937161
Chr1	21957554
Chr1	21965327
Chr1	21965608
Chr1	21974982
Chr1	21975335
Chr1	21976738
Chr1	21978143
Chr1	21980977
Chr1	21981814
Chr1	21983858
Chr1	22006105
Chr1	22012404
Chr1	22014591
Chr1	22026416
Chr1	22027107
Chr1	22034046
Chr1	22048594
Chr1	22065901
Chr1	22065964
Chr1	22071035
Chr1	22094699
Chr1	22103050
Chr1	22129064
Chr1	22146223
Chr1	22152591
Chr1	22153587
Chr1	22157600
Chr1	22157692
Chr1	22157935
Chr1	22169100
Chr1	22203167
Chr1	22203673
Chr1	22220989
Chr1	22221146
Chr1	22228278
Chr1	22230133
Chr1	22236877
Chr1	22237527
Chr1	22245489
Chr1	22258327
Chr1	22263765
Chr1	22265305
Chr1	22273281
Chr1	22283913
Chr1	22308578
Chr1	22310552
Chr1	22317130
Chr1	22318618
Chr1	22328390
Chr1	22340964
Chr1	22347281
Chr1	22349007
Chr1	22368811
Chr1	22368959
Chr1	22371739
Chr1	22387816
Chr1	22388112
Chr1	22388862
Chr1	22403887
Chr1	22421183
Chr1	22429003
Chr1	22441032
Chr1	22448783
Chr1	22460311
Chr1	22464291
Chr1	22467896
Chr1	22478841
Chr1	22478956
Chr1	22480888
Chr1	22489817
Chr1	22514027
Chr1	22518479
Chr1	22518827
Chr1	22519137
Chr1	22541076
Chr1	22547178
Chr1	22697691
Chr1	22698670
Chr1	22698678
Chr1	22698772
Chr1	22700947
Chr1	22701968
Chr1	22704740
Chr1	22708038
Chr1	22712052
Chr1	22738218
Chr1	22753361
Chr1	22802931
Chr1	22811154
Chr1	22811483
Chr1	22814658
Chr1	22839983
Chr1	22856473
Chr1	22859347
Chr1	22861275
Chr1	22891543
Chr1	22891843
Chr1	22894553
Chr1	22894554
Chr1	22895564
Chr1	22895572
Chr1	22896301
Chr1	22897251
Chr1	22897874
Chr1	22900148
Chr1	22902290
Chr1	22903915
Chr1	22904276
Chr1	22904579
Chr1	22905276
Chr1	22905308
Chr1	22905743
Chr1	22911428
Chr1	22939673
Chr1	22947845
Chr1	22953460
Chr1	22962936
Chr1	22963560
Chr1	22970513
Chr1	22988509
Chr1	22989653
Chr1	23016698
Chr1	23025169
Chr1	23036389
Chr1	23038261
Chr1	23038623
Chr1	23040230
Chr1	23056957
Chr1	23071605
Chr1	23078247
Chr1	23085411
Chr1	23097032
Chr1	23097165
Chr1	23099335
Chr1	23101609
Chr1	23102051
Chr1	23106313
Chr1	23109281
Chr1	23118659
Chr1	23120447
Chr1	23120628
Chr1	23124391
Chr1	23127385
Chr1	23129545
Chr1	23129907
Chr1	23130305
Chr1	23131714
Chr1	23135062
Chr1	23137718
Chr1	23143066
Chr1	23144357
Chr1	23145000
Chr1	23145408
Chr1	23146717
Chr1	23147354
Chr1	23147898
Chr1	23148014
Chr1	23149840
Chr1	23150034
Chr1	23152409
Chr1	23170769
Chr1	23179962
Chr1	23180328
Chr1	23198352
Chr1	23232602
Chr1	23254668
Chr1	23262418
Chr1	23262436
Chr1	23274312
Chr1	23281819
Chr1	23288863
Chr1	23316918
Chr1	23325828
Chr1	23326939
Chr1	23329237
Chr1	23343877
Chr1	23345471
Chr1	23360697
Chr1	23384497
Chr1	23397644
Chr1	23424683
Chr1	23427540
Chr1	23436427
Chr1	23439125
Chr1	23442550
Chr1	23448033
Chr1	23449164
Chr1	23449780
Chr1	23456587
Chr1	23456755
Chr1	23478430
Chr1	23481886
Chr1	23482588
Chr1	23496243
Chr1	23517725
Chr1	23550376
Chr1	23554135
Chr1	23563609
Chr1	23570244
Chr1	23576193
Chr1	23577261
Chr1	23582040
Chr1	23587734
Chr1	23608702
Chr1	23613031
Chr1	23614273
Chr1	23624744
Chr1	23630456
Chr1	23632951
Chr1	23633161
Chr1	23634361
Chr1	23638681
Chr1	23640009
Chr1	23689488
Chr1	23689638
Chr1	23692883
Chr1	23699143
Chr1	23699201
Chr1	23711395
Chr1	23727022
Chr1	23730088
Chr1	23735117
Chr1	23747713
Chr1	23791708
Chr1	23795830
Chr1	23815907
Chr1	23840031
Chr1	23871868
Chr1	23888155
Chr1	23918594
Chr1	23921761
Chr1	23924451
Chr1	23925420
Chr1	23926357
Chr1	23926710
Chr1	23928792
Chr1	23929017
Chr1	23933969
Chr1	23935213
Chr1	23937611
Chr1	23962728
Chr1	23968105
Chr1	23982567
Chr1	23996405
Chr1	23999527
Chr1	24001910
Chr1	24002444
Chr1	24014617
Chr1	24022112
Chr1	24030828
Chr1	24036934
Chr1	24041031
Chr1	24048473
Chr1	24053663
Chr1	24056129
Chr1	24066515
Chr1	24071623
Chr1	24085408
Chr1	24093436
Chr1	24093897
Chr1	24138664
Chr1	24140983
Chr1	24153322
Chr1	24172008
Chr1	24177710
Chr1	24182955
Chr1	24196477
Chr1	24211630
Chr1	24211668
Chr1	24220557
Chr1	24223357
Chr1	24243409
Chr1	24265302
Chr1	24276016
Chr1	24292345
Chr1	24293417
Chr1	24294756
Chr1	24308553
Chr1	24315397
Chr1	24340029
Chr1	24347296
Chr1	24348852
Chr1	24352326
Chr1	24356046
Chr1	24356385
Chr1	24375102
Chr1	24375587
Chr1	24384295
Chr1	24393069
Chr1	24393160
Chr1	24400946
Chr1	24402928
Chr1	24405166
Chr1	24416955
Chr1	24432639
Chr1	24450133
Chr1	24456101
Chr1	24470205
Chr1	24477849
Chr1	24525959
Chr1	24542483
Chr1	24569657
Chr1	24572882
Chr2	42092
Chr2	44276
Chr2	61042
Chr2	63123
Chr2	70023
Chr2	70024
Chr2	70421
[truncated: 15,170 more rows]

## Sheet: Fig2cCrossoversViaLOHSTC6DipFem
Chromosome	Position
Chr13	8704666
Chr13	8939672
Chr7	3834375

## Sheet: Fig2c Crossovers_STC6HapMale
Chromosome	Position
Chr1	259330
Chr1	929835
Chr1	1372697
Chr1	2882933
Chr1	3249379
Chr1	3317512
Chr1	3651681
Chr1	3722836
Chr1	3876388
Chr1	4101572
Chr1	4212476
Chr1	4249621
Chr1	4313542
Chr1	4370667
Chr1	4553477
Chr1	4968873
Chr1	5133213
Chr1	5706002
Chr1	5749060
Chr1	5993954
Chr1	6653099
Chr1	7574131
Chr1	7893054
Chr1	15219982
Chr1	15282993
Chr1	15311044
Chr1	15550827
Chr1	15636614
Chr1	15969843
Chr1	17995008
Chr1	18320015
Chr1	18946660
Chr1	19059684
Chr2	495179
Chr2	5359663
Chr2	7270229
Chr2	7311867
Chr2	7519010
Chr2	8191452
Chr2	8493533
Chr2	8727840
Chr2	9313280
Chr2	9322853
Chr2	9397699
Chr2	12945495
Chr2	13085477
Chr2	13341097
Chr2	16112876
Chr2	16617381
Chr2	16762971
Chr2	16846488
Chr2	16901996
Chr2	17093723
Chr2	17116470
Chr2	17137093
Chr2	17203366
Chr2	17232437
Chr2	17317238
Chr2	17437016
Chr2	17497491
Chr2	17579212
Chr2	17949117
Chr2	18223928
Chr3	439507
Chr3	786403
Chr3	1192877
Chr3	1840030
Chr3	1877544
Chr3	2142997
Chr3	2157084
Chr3	2175933
Chr3	2250813
Chr3	2277666
Chr3	2516410
Chr3	2564852
Chr3	2618180
Chr3	2630183
Chr3	2642729
Chr3	2676891
Chr3	2742172
Chr3	2776472
Chr3	3048272
Chr3	3177787
Chr3	3217204
Chr3	3415360
Chr3	3661198
Chr3	3803419
Chr3	3810426
Chr3	3892399
Chr3	3991010
Chr3	8446607
Chr3	11847834
Chr3	12088813
Chr3	14915018
Chr4	2460975
Chr4	2620133
Chr4	4437047
Chr4	4853352
Chr4	5543420
Chr4	5651118
Chr4	5717543
Chr4	5882098
Chr4	6412829
Chr4	6799046
Chr4	6965051
Chr4	7210747
Chr4	9548828
Chr4	9560620
Chr4	10877690
Chr4	11363339
Chr4	11751912
Chr4	12853746
Chr4	13054388
Chr4	13622282
Chr4	13890408
Chr4	14086483
Chr4	14118752
Chr4	14201409
Chr4	14249481
Chr4	14429433
Chr4	14558643
Chr4	15319618
Chr4	15428389
Chr4	15577273
Chr4	15890200
Chr4	15942035
Chr4	16120130
Chr4	16284617
Chr5	2361710
Chr5	2445775
Chr5	2967272
Chr5	3124495
Chr5	3132958
Chr5	3223530
Chr5	3318677
Chr5	3377722
Chr5	3524961
Chr5	3674752
Chr5	3854489
Chr5	4263339
Chr5	4491397
Chr5	4677747
Chr5	4957587
Chr5	5084574
Chr5	5297303
Chr5	5352284
Chr5	5559336
Chr5	5844732
Chr5	12183683
Chr5	12427960
Chr5	13472142
Chr5	14814030
Chr5	15219316
Chr5	15526354
Chr5	15762952
Chr5	16126096
Chr6	1263507
Chr6	1379738
Chr6	1391018
Chr6	1529106
Chr6	1596011
Chr6	1646602
Chr6	1815633
Chr6	1895746
Chr6	1916030
Chr6	1986558
Chr6	2173344
Chr6	2302674
Chr6	2403616
Chr6	2444426
Chr6	2481426
Chr6	2637947
Chr6	2910029
Chr6	3345194
Chr6	3479501
Chr6	3681322
Chr6	3774999
Chr6	4422122
Chr6	4747602
Chr6	4774639
Chr6	5236876
Chr6	10079187
Chr6	13038613
Chr6	13156100
Chr6	13724254
Chr6	13961154
Chr6	13982023
Chr6	15198592
Chr7	3293492
Chr7	4078169
Chr7	7486217
Chr7	7869375
Chr7	9443125
Chr7	9612453
Chr7	9775639
Chr7	10042621
Chr7	10083778
Chr7	10146002
Chr7	10178724
Chr7	10239051
Chr7	10756453
Chr7	10802258
Chr7	11447281
Chr7	13956900
Chr7	14831563
Chr7	14996473
Chr7	15210472
Chr7	15559726
Chr7	15785726
Chr7	15956637
Chr7	15986283
Chr7	16017895
Chr7	16113172
Chr7	16300719
Chr7	16319259
Chr7	16366547
Chr7	16385131
Chr7	16495061
Chr8	3644441
Chr8	5349979
Chr8	7740318
Chr8	7916870
Chr8	8005166
Chr8	8152729
Chr8	8307100
Chr8	8419711
Chr8	8724346
Chr8	8745104
Chr8	8800004
Chr8	9068150
Chr8	9075954
Chr8	9427338
Chr8	9473919
Chr8	9563366
Chr8	9586825
Chr8	11360323
Chr8	11617463
Chr8	11744306
Chr8	12376051
Chr8	12395583
Chr8	12673853
Chr8	12972529
Chr8	13308732
Chr8	13568377
Chr8	14938977
Chr8	15224342
Chr8	15430902
Chr9	8694540
Chr9	9239615
Chr9	9415293
Chr9	9496572
Chr9	9523804
Chr9	9555741
Chr9	9594585
Chr9	9641134
Chr9	9766446
Chr9	9853756
Chr9	9880695
Chr9	9913969
Chr9	9963060
Chr9	10032041
Chr9	10092269
Chr9	10949617
Chr9	11670414
Chr9	11732421
Chr9	11822008
Chr9	12001758
Chr9	12153080
Chr9	12504410
Chr9	12948392
Chr9	12993265
Chr9	13795306
Chr9	14527233
Chr9	15254706
Chr9	15426568
Chr9	15556824
Chr10	1563034
Chr10	1869412
Chr10	3828253
Chr10	4916267
Chr10	5754241
Chr10	6262354
Chr10	6713469
Chr10	6780245
Chr10	7447313
Chr10	7870857
Chr10	7948137
Chr10	7996746
Chr10	8209573
Chr10	8366178
Chr10	8582876
Chr10	10177085
Chr10	10925328
Chr10	11281901
Chr10	11534534
Chr10	11560424
Chr10	11749120
Chr10	11789793
Chr10	11849177
Chr10	12165648
Chr10	12206310
Chr10	12345012
Chr10	12548204
Chr11	2451094
Chr11	9302235
Chr11	9519845
Chr11	9644944
Chr11	9686500
Chr11	9817066
Chr11	9903315
Chr11	9944101
Chr11	10033395
Chr11	10091741
Chr11	10137622
Chr11	10307058
Chr11	10358040
Chr11	10435302
Chr11	10886055
Chr11	11245288
Chr11	11386223
Chr11	11656341
Chr11	12667175
Chr11	12854075
Chr11	13423045
Chr11	13435059
Chr11	13492199
Chr11	13538590
Chr12	395888
Chr12	684836
Chr12	700545
Chr12	741853
Chr12	768168
Chr12	977697
Chr12	1077987
Chr12	1160530
Chr12	1408166
Chr12	1448755
Chr12	1627229
Chr12	1653466
Chr12	1747952
Chr12	1772962
Chr12	1889671
Chr12	1939721
Chr12	1959350
Chr12	2001903
Chr12	2087378
Chr12	2287375
Chr12	2329536
Chr12	2501602
Chr12	2808154
Chr12	4042012
Chr12	6058761
Chr12	7238846
Chr12	8114782
Chr12	8488959
Chr12	9256001
Chr12	9620315
Chr12	10113916
Chr13	730417
Chr13	794858
Chr13	1802412
Chr13	1848493
Chr13	1913968
Chr13	1919498
Chr13	1948182
Chr13	2055929
Chr13	2091099
Chr13	5215689
Chr13	5653676
Chr13	5961943
Chr13	6924154
Chr13	7367730
Chr13	7903735
Chr13	7971245
Chr13	8080789
Chr13	8182485
Chr13	8503491
Chr13	8513643
Chr13	8522250
Chr13	8555285
Chr13	8678716
Chr13	8756788
Chr13	8848284
Chr13	8943413
Chr13	9071316
Chr13	9107472
Chr14	195525
Chr14	252941
Chr14	315288
Chr14	2972299
Chr14	4152349
Chr14	4360130
Chr14	4630068
Chr14	4653809
Chr14	4748598
Chr14	4836196
Chr14	4874789
Chr14	5152282
Chr14	5218126
Chr14	5245054
Chr14	5264428
Chr14	5706204
Chr14	5865806
Chr14	5877251
Chr14	5890385
Chr14	5968274
Chr14	6310301
Chr14	6394040
Chr14	6514708
Chr14	6769012
Chr14	6901902
Chr14	7064858
Chr14	7224308
Chr14	7293885
Chr14	7946965
Chr14	7975454
Chr14	8146756
Chr14	8247205

## Sheet: Fig2c Put.Ancestr.Het._STC6
Chromosome	Position
Chr1	30546
Chr1	135423
Chr1	161458
Chr1	203414
Chr1	218594
Chr1	259330
Chr1	261314
Chr1	261422
Chr1	261720
Chr1	352983
Chr1	353126
Chr1	733995
Chr1	734821
Chr1	929835
Chr1	1054449
Chr1	1179125
Chr1	1372697
Chr1	1379075
Chr1	1379475
Chr1	1488377
Chr1	1502242
Chr1	1502380
Chr1	1502837
Chr1	1505030
Chr1	1506687
Chr1	1511190
Chr1	1511505
Chr1	1511564
Chr1	1514603
Chr1	1519967
Chr1	1524511
Chr1	1526261
Chr1	1526321
Chr1	1526708
Chr1	1540474
Chr1	1549946
Chr1	1550259
Chr1	1550544
Chr1	1551431
Chr1	1554644
Chr1	1555098
Chr1	1565682
Chr1	1573116
Chr1	1576306
Chr1	1580060
Chr1	1583070
Chr1	1583144
Chr1	1587186
Chr1	1588690
Chr1	1589499
Chr1	1593115
Chr1	1606580
Chr1	1606695
Chr1	1610694
Chr1	1614456
Chr1	1621204
Chr1	1625405
Chr1	1631244
Chr1	1635629
Chr1	1658400
Chr1	1660689
Chr1	1661542
Chr1	1662090
Chr1	1676067
Chr1	1676956
Chr1	1679869
Chr1	1682406
Chr1	1685974
Chr1	1702343
Chr1	1706902
Chr1	1711657
Chr1	1719123
Chr1	1722282
Chr1	1722938
Chr1	1724306
Chr1	1725276
Chr1	1725607
Chr1	1728678
Chr1	1730328
Chr1	1731177
Chr1	1732797
Chr1	1732889
Chr1	1735065
Chr1	1737205
Chr1	1747996
Chr1	1750905
Chr1	1761485
Chr1	1766559
Chr1	1771393
Chr1	1784675
Chr1	1791354
Chr1	1791558
Chr1	1801349
Chr1	1808895
Chr1	1809851
Chr1	1812084
Chr1	1827053
Chr1	1834536
Chr1	1845113
Chr1	1849749
Chr1	1853876
Chr1	1868886
Chr1	1876719
Chr1	1889513
Chr1	1902203
Chr1	1905167
Chr1	1907784
Chr1	1910621
Chr1	1933759
Chr1	1934996
Chr1	1936627
Chr1	1943093
Chr1	1968745
Chr1	1971765
Chr1	2003514
Chr1	2005364
Chr1	2006346
Chr1	2033149
Chr1	2052279
Chr1	2056606
Chr1	2057700
Chr1	2059775
Chr1	2059830
Chr1	2066897
Chr1	2070311
Chr1	2072106
Chr1	2072595
Chr1	2073010
Chr1	2080417
Chr1	2081016
Chr1	2092693
Chr1	2096238
Chr1	2097366
Chr1	2106228
Chr1	2108069
Chr1	2111641
Chr1	2114630
Chr1	2116752
Chr1	2117484
Chr1	2118838
Chr1	2121436
Chr1	2122021
Chr1	2125719
Chr1	2135094
Chr1	2137391
Chr1	2138339
Chr1	2138393
Chr1	2156819
Chr1	2160003
Chr1	2160696
Chr1	2168127
Chr1	2168390
Chr1	2169990
Chr1	2171436
Chr1	2171574
Chr1	2175339
Chr1	2182826
Chr1	2183487
Chr1	2197220
Chr1	2197269
Chr1	2198608
Chr1	2202693
Chr1	2207518
Chr1	2209322
Chr1	2210323
Chr1	2210527
Chr1	2218327
Chr1	2224521
Chr1	2227518
Chr1	2230910
Chr1	2237295
Chr1	2248329
Chr1	2248334
Chr1	2253867
Chr1	2261255
Chr1	2284915
Chr1	2285537
Chr1	2287209
Chr1	2288674
Chr1	2289108
Chr1	2289768
Chr1	2292030
Chr1	2293166
Chr1	2293666
Chr1	2298289
Chr1	2305243
Chr1	2309359
Chr1	2345997
Chr1	2346173
Chr1	2348726
Chr1	2351364
Chr1	2351975
Chr1	2353859
Chr1	2356234
Chr1	2359310
Chr1	2362496
Chr1	2366844
Chr1	2369757
Chr1	2370799
Chr1	2371174
Chr1	2371976
Chr1	2377806
Chr1	2379740
Chr1	2382318
Chr1	2386190
Chr1	2388485
Chr1	2390241
Chr1	2395231
Chr1	2396935
Chr1	2399578
Chr1	2401670
Chr1	2402050
Chr1	2402076
Chr1	2403042
Chr1	2405115
Chr1	2413616
Chr1	2414437
Chr1	2418903
Chr1	2419528
Chr1	2422425
Chr1	2424255
Chr1	2429127
Chr1	2429616
Chr1	2431284
Chr1	2432191
Chr1	2432412
Chr1	2433923
Chr1	2434617
Chr1	2435537
Chr1	2438917
Chr1	2439796
Chr1	2441266
Chr1	2444126
Chr1	2445383
Chr1	2450252
Chr1	2451039
Chr1	2451276
Chr1	2454021
Chr1	2460105
Chr1	2465294
Chr1	2465411
Chr1	2481654
Chr1	2485921
Chr1	2486214
Chr1	2486284
Chr1	2487527
Chr1	2487960
Chr1	2489333
Chr1	2489843
Chr1	2489852
Chr1	2490842
Chr1	2492646
Chr1	2493752
Chr1	2501223
Chr1	2503768
Chr1	2505166
Chr1	2505258
Chr1	2513455
Chr1	2517889
Chr1	2517910
Chr1	2523228
Chr1	2525204
Chr1	2529305
Chr1	2533989
Chr1	2544320
Chr1	2547281
Chr1	2550383
Chr1	2558261
Chr1	2572197
Chr1	2572345
Chr1	2572555
Chr1	2575347
Chr1	2578090
Chr1	2578466
Chr1	2578490
Chr1	2580080
Chr1	2583678
Chr1	2588580
Chr1	2588687
Chr1	2591579
Chr1	2592455
Chr1	2593035
Chr1	2604007
Chr1	2604093
Chr1	2607744
Chr1	2610214
Chr1	2612369
Chr1	2620974
Chr1	2623870
Chr1	2624241
Chr1	2629365
Chr1	2629576
Chr1	2629629
Chr1	2631392
Chr1	2636619
Chr1	2637089
Chr1	2637798
Chr1	2646882
Chr1	2656752
Chr1	2665753
Chr1	2669405
Chr1	2672447
Chr1	2685800
Chr1	2696154
Chr1	2696175
Chr1	2697660
Chr1	2698081
Chr1	2705767
Chr1	2711855
Chr1	2719320
Chr1	2719942
Chr1	2724795
Chr1	2726327
Chr1	2730055
Chr1	2740690
Chr1	2749404
Chr1	2753978
Chr1	2755575
Chr1	2755599
Chr1	2759173
Chr1	2764039
Chr1	2767183
Chr1	2772010
Chr1	2778822
Chr1	2793216
Chr1	2794279
Chr1	2794517
Chr1	2795682
Chr1	2812602
Chr1	2816696
Chr1	2818570
Chr1	2825684
Chr1	2848130
Chr1	2851894
Chr1	2860514
Chr1	2860734
Chr1	2870813
Chr1	2874556
Chr1	2875106
Chr1	2875263
Chr1	2878498
Chr1	2880053
Chr1	2880718
Chr1	2881110
Chr1	2882933
Chr1	2903521
Chr1	2909014
Chr1	2910049
Chr1	2921198
Chr1	2922856
Chr1	2925514
Chr1	2929656
Chr1	2930042
Chr1	2930737
Chr1	2942332
Chr1	2946784
Chr1	2951014
Chr1	2960469
Chr1	2967537
Chr1	2981228
Chr1	2982096
Chr1	2983802
Chr1	2984943
Chr1	2998272
Chr1	3007115
Chr1	3016391
Chr1	3020631
Chr1	3021765
Chr1	3036191
Chr1	3044364
Chr1	3047794
Chr1	3048165
Chr1	3050317
Chr1	3052836
Chr1	3063384
Chr1	3063514
Chr1	3066198
Chr1	3070404
Chr1	3072048
Chr1	3073003
Chr1	3073279
Chr1	3074948
Chr1	3075316
Chr1	3078327
Chr1	3080752
Chr1	3080758
Chr1	3080852
Chr1	3083618
Chr1	3089775
Chr1	3090552
Chr1	3090600
Chr1	3094448
Chr1	3095676
Chr1	3096254
Chr1	3096396
Chr1	3099332
Chr1	3100374
Chr1	3102039
Chr1	3102333
Chr1	3106229
Chr1	3111420
Chr1	3126667
Chr1	3126698
Chr1	3129621
Chr1	3137089
Chr1	3141393
Chr1	3141402
Chr1	3141972
Chr1	3142895
Chr1	3142923
Chr1	3142969
Chr1	3143106
Chr1	3146898
Chr1	3149795
Chr1	3152373
Chr1	3153508
Chr1	3154308
Chr1	3157842
Chr1	3166858
Chr1	3167446
Chr1	3168694
Chr1	3172097
Chr1	3172770
Chr1	3172970
Chr1	3173123
Chr1	3174538
Chr1	3177161
Chr1	3181317
Chr1	3181520
Chr1	3182193
Chr1	3185230
Chr1	3185822
Chr1	3188994
Chr1	3198987
Chr1	3199047
Chr1	3199061
Chr1	3204026
Chr1	3205184
Chr1	3207859
Chr1	3209798
Chr1	3210214
Chr1	3211484
Chr1	3217374
Chr1	3218925
Chr1	3223723
Chr1	3224035
Chr1	3227664
Chr1	3228693
Chr1	3229227
Chr1	3229322
Chr1	3231706
Chr1	3235432
Chr1	3249379
Chr1	3253299
Chr1	3254145
Chr1	3258628
Chr1	3262508
Chr1	3262511
Chr1	3274439
Chr1	3275769
Chr1	3276634
Chr1	3279180
Chr1	3285726
Chr1	3289199
Chr1	3294422
Chr1	3297177
Chr1	3308191
Chr1	3310670
Chr1	3312169
Chr1	3312771
Chr1	3317512
Chr1	3319775
Chr1	3324053
Chr1	3328863
Chr1	3338209
Chr1	3339346
Chr1	3339500
Chr1	3340323
Chr1	3341616
Chr1	3342246
Chr1	3350056
Chr1	3350268
Chr1	3353384
Chr1	3356147
Chr1	3361104
Chr1	3364890
Chr1	3365003
Chr1	3365035
Chr1	3365042
Chr1	3367292
Chr1	3367353
Chr1	3367739
Chr1	3369767
Chr1	3374212
Chr1	3376063
Chr1	3407803
Chr1	3409888
Chr1	3412262
Chr1	3424684
Chr1	3431086
Chr1	3431849
Chr1	3438480
Chr1	3439194
Chr1	3440674
Chr1	3446748
Chr1	3448611
Chr1	3449266
Chr1	3452256
Chr1	3452546
Chr1	3455749
Chr1	3460371
Chr1	3463989
Chr1	3468977
Chr1	3473910
Chr1	3478962
Chr1	3482889
Chr1	3484013
Chr1	3484233
Chr1	3487357
Chr1	3487789
Chr1	3491547
Chr1	3491609
Chr1	3491725
Chr1	3502916
Chr1	3515777
Chr1	3516052
Chr1	3521888
Chr1	3521894
Chr1	3522206
Chr1	3523010
Chr1	3527583
Chr1	3530028
Chr1	3530081
Chr1	3533234
Chr1	3533425
Chr1	3533477
Chr1	3534938
Chr1	3546322
Chr1	3551368
Chr1	3564845
Chr1	3571554
Chr1	3573177
Chr1	3575779
Chr1	3575839
Chr1	3582818
Chr1	3585374
Chr1	3587447
Chr1	3591328
Chr1	3592703
Chr1	3593711
Chr1	3595249
Chr1	3596048
Chr1	3597138
Chr1	3598018
Chr1	3598213
Chr1	3598811
Chr1	3598953
Chr1	3603756
Chr1	3603887
Chr1	3611900
Chr1	3619263
Chr1	3620709
Chr1	3622009
Chr1	3644312
Chr1	3649598
Chr1	3651681
Chr1	3652654
Chr1	3654298
Chr1	3664048
Chr1	3672914
Chr1	3675318
Chr1	3676092
Chr1	3684188
Chr1	3693548
Chr1	3695532
Chr1	3696294
Chr1	3696887
Chr1	3712818
Chr1	3712875
Chr1	3712940
Chr1	3713258
Chr1	3715115
Chr1	3716821
Chr1	3718268
Chr1	3718797
Chr1	3722836
Chr1	3723206
Chr1	3727886
Chr1	3727948
Chr1	3728153
Chr1	3730836
Chr1	3734196
Chr1	3739081
Chr1	3742823
Chr1	3748151
Chr1	3748178
Chr1	3750916
Chr1	3757062
Chr1	3757071
Chr1	3763615
Chr1	3765145
Chr1	3778977
Chr1	3790109
Chr1	3792090
Chr1	3792249
Chr1	3794348
Chr1	3797283
Chr1	3800505
Chr1	3801895
Chr1	3803133
Chr1	3806659
Chr1	3809027
Chr1	3809415
Chr1	3809599
Chr1	3810076
Chr1	3813356
Chr1	3813882
Chr1	3814205
Chr1	3818085
Chr1	3818507
Chr1	3820715
Chr1	3830627
Chr1	3831970
Chr1	3833666
Chr1	3835405
Chr1	3839026
Chr1	3844342
Chr1	3844789
Chr1	3848679
Chr1	3848712
Chr1	3850456
Chr1	3850570
Chr1	3855622
Chr1	3855794
Chr1	3858149
Chr1	3858167
Chr1	3858503
Chr1	3860335
Chr1	3862842
Chr1	3865687
Chr1	3870063
Chr1	3870744
Chr1	3871305
Chr1	3871424
Chr1	3872627
Chr1	3876388
Chr1	3887785
Chr1	3888545
Chr1	3891230
Chr1	3891447
Chr1	3892306
Chr1	3894384
Chr1	3897059
Chr1	3902863
Chr1	3905600
Chr1	3908776
Chr1	3917836
Chr1	3919416
Chr1	3920160
Chr1	3923224
Chr1	3924035
Chr1	3924412
Chr1	3924514
Chr1	3929010
Chr1	3932252
Chr1	3932955
Chr1	3934049
Chr1	3934816
Chr1	3940404
Chr1	3940696
Chr1	3940770
Chr1	3942727
Chr1	3943845
Chr1	3945152
Chr1	3945655
Chr1	3949370
Chr1	3949376
Chr1	3950750
Chr1	3952302
Chr1	3962523
Chr1	3967440
Chr1	3970034
Chr1	3974214
Chr1	3977737
Chr1	3977751
Chr1	3977841
Chr1	3985148
Chr1	3986297
Chr1	3986492
Chr1	3996444
Chr1	3997707
Chr1	4000855
Chr1	4001144
Chr1	4002127
Chr1	4006186
Chr1	4006820
Chr1	4016261
Chr1	4018533
Chr1	4018995
Chr1	4026405
Chr1	4029345
Chr1	4035773
Chr1	4039214
Chr1	4043403
Chr1	4043607
Chr1	4044578
Chr1	4044641
Chr1	4048923
Chr1	4052141
Chr1	4052658
Chr1	4060933
Chr1	4063307
Chr1	4063936
Chr1	4066024
Chr1	4066054
Chr1	4068026
Chr1	4068062
Chr1	4075066
Chr1	4077575
Chr1	4078444
Chr1	4079637
Chr1	4082454
Chr1	4082906
Chr1	4097148
Chr1	4097216
Chr1	4097884
Chr1	4101572
Chr1	4104090
Chr1	4105105
Chr1	4112089
Chr1	4112803
Chr1	4113506
Chr1	4113571
Chr1	4117652
Chr1	4121313
Chr1	4122320
Chr1	4123914
Chr1	4126921
Chr1	4127706
Chr1	4127964
Chr1	4131596
Chr1	4133426
Chr1	4134988
Chr1	4137927
Chr1	4140498
Chr1	4140505
Chr1	4140892
Chr1	4145603
Chr1	4146822
Chr1	4149657
Chr1	4160806
Chr1	4161907
Chr1	4164713
Chr1	4165817
Chr1	4171694
Chr1	4183397
Chr1	4189556
Chr1	4190662
Chr1	4191646
Chr1	4196203
Chr1	4200080
Chr1	4205540
Chr1	4208176
Chr1	4212476
Chr1	4217839
Chr1	4217840
Chr1	4228908
Chr1	4229636
Chr1	4230737
Chr1	4234105
Chr1	4242548
Chr1	4244308
Chr1	4244498
Chr1	4249621
Chr1	4252251
Chr1	4255644
Chr1	4262678
Chr1	4262946
Chr1	4263056
Chr1	4263070
Chr1	4264855
Chr1	4265080
Chr1	4265088
Chr1	4269224
Chr1	4271014
Chr1	4272187
Chr1	4273442
Chr1	4273818
Chr1	4275308
Chr1	4279817
Chr1	4288954
Chr1	4289087
Chr1	4293680
Chr1	4293933
Chr1	4293980
Chr1	4294094
Chr1	4294100
Chr1	4294212
Chr1	4294428
Chr1	4294720
Chr1	4297647
Chr1	4305139
Chr1	4307680
Chr1	4313542
Chr1	4313716
Chr1	4326062
Chr1	4327031
Chr1	4328135
Chr1	4334603
Chr1	4338723
Chr1	4346865
Chr1	4349439
Chr1	4353273
Chr1	4354128
Chr1	4357272
Chr1	4360333
Chr1	4361143
Chr1	4361909
Chr1	4362253
Chr1	4370667
Chr1	4383976
Chr1	4389859
Chr1	4389997
Chr1	4390544
Chr1	4390988
Chr1	4392707
Chr1	4393637
Chr1	4402762
Chr1	4402839
Chr1	4405380
Chr1	4409958
Chr1	4413898
Chr1	4417591
Chr1	4421570
Chr1	4421772
Chr1	4423134
Chr1	4425456
Chr1	4431017
Chr1	4447538
Chr1	4447564
Chr1	4450687
Chr1	4453335
Chr1	4457615
Chr1	4463052
Chr1	4465461
Chr1	4479268
Chr1	4484446
Chr1	4484509
Chr1	4485094
Chr1	4488541
Chr1	4488542
Chr1	4491904
Chr1	4492926
Chr1	4496312
Chr1	4504097
Chr1	4508291
Chr1	4512121
Chr1	4519888
Chr1	4521609
Chr1	4524511
Chr1	4524517
Chr1	4525568
Chr1	4528390
Chr1	4529853
Chr1	4539618
Chr1	4539619
Chr1	4542416
Chr1	4548066
Chr1	4553477
Chr1	4553514
Chr1	4553629
Chr1	4553637
Chr1	4553893
Chr1	4556434
Chr1	4559856
Chr1	4563171
Chr1	4567006
Chr1	4567309
Chr1	4567408
Chr1	4567941
Chr1	4576381
Chr1	4578667
Chr1	4579414
Chr1	4580440
Chr1	4594958
Chr1	4594964
Chr1	4595019
Chr1	4597652
Chr1	4602723
Chr1	4603049
Chr1	4605982
Chr1	4607757
Chr1	4610809
Chr1	4611602
Chr1	4621017
Chr1	4625798
Chr1	4629798
Chr1	4629829
Chr1	4629859
Chr1	4631110
Chr1	4638358
Chr1	4642095
Chr1	4642340
Chr1	4643709
Chr1	4647147
Chr1	4650870
Chr1	4655340
Chr1	4665787
Chr1	4669593
Chr1	4669831
Chr1	4670512
Chr1	4672810
Chr1	4673965
Chr1	4687984
Chr1	4689581
Chr1	4690415
Chr1	4691354
Chr1	4693500
Chr1	4694371
Chr1	4699100
Chr1	4700986
Chr1	4713038
Chr1	4714630
Chr1	4723119
Chr1	4724573
Chr1	4725280
Chr1	4727217
Chr1	4727219
Chr1	4727349
Chr1	4727645
Chr1	4732361
Chr1	4743099
Chr1	4743105
Chr1	4743794
Chr1	4744269
Chr1	4747441
Chr1	4753862
Chr1	4755921
Chr1	4758233
Chr1	4768645
Chr1	4769470
Chr1	4773718
Chr1	4774517
Chr1	4776472
Chr1	4776982
Chr1	4777896
Chr1	4779892
Chr1	4779976
Chr1	4780067
Chr1	4780893
Chr1	4783776
Chr1	4783843
Chr1	4783874
Chr1	4785413
Chr1	4786610
Chr1	4786625
Chr1	4787096
Chr1	4787374
Chr1	4788038
Chr1	4788210
Chr1	4788250
Chr1	4788262
Chr1	4788449
Chr1	4792091
Chr1	4799757
Chr1	4800008
Chr1	4800110
Chr1	4800208
Chr1	4801441
Chr1	4807066
Chr1	4807495
Chr1	4808197
Chr1	4809488
Chr1	4810824
Chr1	4811855
Chr1	4811858
Chr1	4814447
Chr1	4818045
Chr1	4818123
Chr1	4819550
Chr1	4821688
Chr1	4824172
Chr1	4824321
Chr1	4824369
Chr1	4831603
Chr1	4832008
Chr1	4833930
Chr1	4836753
Chr1	4837232
Chr1	4838688
Chr1	4838927
Chr1	4838966
Chr1	4840008
Chr1	4843034
Chr1	4848539
Chr1	4854288
Chr1	4867777
Chr1	4872121
Chr1	4873187
Chr1	4874844
Chr1	4875043
Chr1	4877151
Chr1	4877964
Chr1	4888015
Chr1	4895174
Chr1	4895762
Chr1	4898868
Chr1	4911497
Chr1	4911566
Chr1	4914330
Chr1	4914339
Chr1	4915044
Chr1	4916293
Chr1	4924301
Chr1	4927510
Chr1	4927606
Chr1	4929230
Chr1	4939632
Chr1	4939973
Chr1	4947129
Chr1	4955434
Chr1	4961679
Chr1	4961680
Chr1	4963541
Chr1	4963729
Chr1	4966240
Chr1	4966534
Chr1	4968873
Chr1	4971278
Chr1	4971912
Chr1	4976047
Chr1	4978972
Chr1	4982729
Chr1	4987690
Chr1	4989262
Chr1	4990959
Chr1	4994302
Chr1	5001038
Chr1	5005577
Chr1	5007321
Chr1	5008749
Chr1	5008997
Chr1	5027116
Chr1	5030564
Chr1	5043862
Chr1	5056336
Chr1	5063409
Chr1	5070241
Chr1	5077384
Chr1	5078393
Chr1	5084818
Chr1	5084968
Chr1	5087520
Chr1	5090763
Chr1	5097138
Chr1	5101215
Chr1	5101552
Chr1	5101573
Chr1	5102876
Chr1	5111903
Chr1	5117187
Chr1	5117402
Chr1	5119716
Chr1	5121272
Chr1	5121319
Chr1	5123628
Chr1	5133213
Chr1	5134462
Chr1	5137718
Chr1	5138425
Chr1	5149207
Chr1	5149399
Chr1	5149764
Chr1	5151200
Chr1	5151382
Chr1	5152361
Chr1	5152721
Chr1	5154390
Chr1	5162869
Chr1	5163854
Chr1	5167398
Chr1	5167479
Chr1	5167512
Chr1	5168823
Chr1	5171770
Chr1	5171782
Chr1	5178899
Chr1	5178947
Chr1	5180955
Chr1	5186018
Chr1	5188139
Chr1	5192419
Chr1	5193409
Chr1	5194105
Chr1	5194321
Chr1	5194562
Chr1	5202193
Chr1	5205371
Chr1	5218525
Chr1	5237077
Chr1	5239178
Chr1	5240995
Chr1	5242690
Chr1	5246017
Chr1	5248655
Chr1	5250216
Chr1	5250731
Chr1	5252720
Chr1	5254238
Chr1	5257832
Chr1	5258900
Chr1	5259477
Chr1	5260817
Chr1	5270127
Chr1	5272362
Chr1	5272454
Chr1	5285806
Chr1	5292401
Chr1	5296404
Chr1	5302590
Chr1	5312659
Chr1	5312660
Chr1	5313056
Chr1	5330253
Chr1	5332691
Chr1	5343878
Chr1	5345944
Chr1	5346417
Chr1	5348136
Chr1	5351157
Chr1	5353911
Chr1	5356781
Chr1	5357042
Chr1	5359816
Chr1	5360180
Chr1	5360933
Chr1	5361834
Chr1	5363689
Chr1	5370357
Chr1	5373297
Chr1	5373354
Chr1	5375913
Chr1	5376076
Chr1	5378241
Chr1	5383041
Chr1	5386337
Chr1	5386613
Chr1	5386634
Chr1	5388717
Chr1	5396531
Chr1	5398301
Chr1	5401897
Chr1	5404918
Chr1	5408322
Chr1	5408446
Chr1	5409372
Chr1	5415866
Chr1	5416845
Chr1	5420510
Chr1	5428147
Chr1	5440610
Chr1	5444549
Chr1	5448179
Chr1	5454402
Chr1	5458449
Chr1	5458614
Chr1	5462536
Chr1	5463560
Chr1	5464040
Chr1	5468539
Chr1	5470792
Chr1	5471204
Chr1	5471603
Chr1	5476984
Chr1	5480138
Chr1	5480363
Chr1	5484213
Chr1	5484396
Chr1	5486629
Chr1	5487047
Chr1	5487844
Chr1	5489365
Chr1	5489369
Chr1	5498451
Chr1	5500902
Chr1	5504964
Chr1	5505915
Chr1	5511921
Chr1	5519017
Chr1	5522662
Chr1	5526100
Chr1	5526307
Chr1	5531069
Chr1	5531700
Chr1	5533602
Chr1	5542262
Chr1	5542287
Chr1	5542358
Chr1	5544717
Chr1	5545759
Chr1	5546448
Chr1	5546569
Chr1	5547294
Chr1	5552486
Chr1	5554774
Chr1	5554803
Chr1	5555820
Chr1	5556566
Chr1	5556649
Chr1	5556653
Chr1	5572048
Chr1	5578853
Chr1	5579845
Chr1	5580060
Chr1	5582728
Chr1	5584930
Chr1	5586763
Chr1	5586784
Chr1	5599067
Chr1	5607386
Chr1	5608305
Chr1	5617459
Chr1	5625797
Chr1	5629497
Chr1	5629645
Chr1	5631502
Chr1	5632128
Chr1	5632344
Chr1	5632650
Chr1	5639890
Chr1	5639982
Chr1	5640049
Chr1	5640103
Chr1	5640107
Chr1	5640230
Chr1	5640359
Chr1	5640652
Chr1	5649373
Chr1	5649381
Chr1	5650116
Chr1	5650128
Chr1	5656137
Chr1	5657519
Chr1	5663099
Chr1	5664092
Chr1	5669294
Chr1	5670473
Chr1	5670739
Chr1	5671927
Chr1	5672080
Chr1	5672977
Chr1	5679878
Chr1	5683466
Chr1	5688020
Chr1	5688060
Chr1	5689857
Chr1	5690003
Chr1	5694493
Chr1	5694588
Chr1	5697018
Chr1	5701594
Chr1	5703446
Chr1	5706002
Chr1	5718275
Chr1	5723997
Chr1	5730564
Chr1	5731039
Chr1	5734284
Chr1	5740223
Chr1	5743469
Chr1	5749060
Chr1	5749289
Chr1	5750729
Chr1	5759631
Chr1	5760852
Chr1	5762376
Chr1	5766404
Chr1	5766537
Chr1	5766968
Chr1	5768078
Chr1	5771988
Chr1	5774505
Chr1	5776021
Chr1	5778679
Chr1	5778697
Chr1	5792406
Chr1	5799109
Chr1	5801403
Chr1	5801767
Chr1	5806627
Chr1	5806962
Chr1	5810071
Chr1	5815339
Chr1	5815340
Chr1	5815678
Chr1	5826528
Chr1	5827388
Chr1	5829024
Chr1	5835243
Chr1	5842265
Chr1	5844852
Chr1	5849142
Chr1	5849192
Chr1	5850282
Chr1	5875031
Chr1	5875311
Chr1	5877678
Chr1	5878386
Chr1	5880269
Chr1	5881672
Chr1	5883050
Chr1	5883833
Chr1	5884658
Chr1	5889637
Chr1	5894867
Chr1	5897169
Chr1	5899371
Chr1	5900657
Chr1	5903224
Chr1	5904056
Chr1	5904773
Chr1	5910823
Chr1	5918528
Chr1	5927042
Chr1	5927067
Chr1	5927144
Chr1	5929018
Chr1	5929741
Chr1	5933680
Chr1	5935509
Chr1	5935891
Chr1	5942151
Chr1	5943654
Chr1	5943925
Chr1	5949927
Chr1	5951335
Chr1	5951389
Chr1	5952700
Chr1	5954885
Chr1	5957437
Chr1	5960244
Chr1	5961587
Chr1	5967505
Chr1	5973966
Chr1	5976762
Chr1	5978142
Chr1	5978201
Chr1	5981308
Chr1	5981956
Chr1	5982338
Chr1	5983887
Chr1	5992388
Chr1	5993954
Chr1	5995391
Chr1	6002612
Chr1	6006220
Chr1	6006369
Chr1	6015850
Chr1	6016351
Chr1	6016836
Chr1	6024278
Chr1	6024540
Chr1	6026709
Chr1	6030250
Chr1	6032511
Chr1	6032689
Chr1	6032728
Chr1	6039159
Chr1	6044150
Chr1	6050256
Chr1	6050440
Chr1	6053265
Chr1	6053551
Chr1	6057012
Chr1	6058010
Chr1	6058852
Chr1	6059410
Chr1	6059591
Chr1	6059713
Chr1	6062463
Chr1	6065069
Chr1	6067339
Chr1	6070938
Chr1	6081956
Chr1	6083479
Chr1	6088435
Chr1	6088687
Chr1	6089160
Chr1	6090769
Chr1	6093241
Chr1	6094565
Chr1	6095916
Chr1	6097660
Chr1	6100636
Chr1	6103927
Chr1	6114792
Chr1	6120317
Chr1	6120898
Chr1	6121120
Chr1	6121182
Chr1	6121184
Chr1	6121806
Chr1	6127940
Chr1	6128415
Chr1	6133493
Chr1	6133824
Chr1	6136033
Chr1	6149647
Chr1	6150089
Chr1	6150596
Chr1	6152338
Chr1	6154248
Chr1	6163438
Chr1	6164321
Chr1	6179512
Chr1	6182842
Chr1	6190264
Chr1	6194814
Chr1	6196655
Chr1	6196855
Chr1	6198226
Chr1	6198683
Chr1	6205080
Chr1	6205991
Chr1	6206754
Chr1	6213217
Chr1	6213747
Chr1	6216766
Chr1	6221234
Chr1	6229203
Chr1	6229270
Chr1	6230241
Chr1	6231849
Chr1	6232894
Chr1	6233471
Chr1	6234675
Chr1	6234705
Chr1	6236615
Chr1	6241777
Chr1	6242263
Chr1	6243904
Chr1	6244681
Chr1	6245941
Chr1	6248387
Chr1	6248953
Chr1	6249272
Chr1	6249642
Chr1	6253181
Chr1	6255093
Chr1	6263424
Chr1	6263502
Chr1	6269443
Chr1	6269949
Chr1	6270023
Chr1	6270029
Chr1	6275660
Chr1	6281730
Chr1	6284853
Chr1	6286425
Chr1	6286651
Chr1	6286946
Chr1	6287067
Chr1	6287663
Chr1	6291095
Chr1	6293328
Chr1	6294242
Chr1	6300454
Chr1	6303347
Chr1	6304808
Chr1	6305402
Chr1	6306364
Chr1	6307647
Chr1	6308811
Chr1	6309554
Chr1	6309993
Chr1	6314691
Chr1	6316707
Chr1	6316785
Chr1	6317217
Chr1	6317788
Chr1	6317938
Chr1	6318494
Chr1	6319162
Chr1	6319815
Chr1	6321781
Chr1	6324904
Chr1	6325661
Chr1	6329366
Chr1	6333631
Chr1	6333793
Chr1	6336575
Chr1	6340998
Chr1	6344048
Chr1	6346825
Chr1	6349167
Chr1	6349411
Chr1	6349719
Chr1	6350446
Chr1	6350669
Chr1	6376692
Chr1	6376862
Chr1	6381209
Chr1	6381258
Chr1	6381392
Chr1	6383338
Chr1	6383444
Chr1	6385698
Chr1	6387140
Chr1	6388788
Chr1	6390890
Chr1	6396509
Chr1	6402445
Chr1	6402582
Chr1	6405789
Chr1	6408954
Chr1	6410393
Chr1	6415517
Chr1	6418509
Chr1	6419692
Chr1	6419916
Chr1	6423112
Chr1	6423266
Chr1	6426107
Chr1	6427000
Chr1	6429811
Chr1	6429825
Chr1	6432813
Chr1	6438611
Chr1	6445535
Chr1	6446087
Chr1	6451513
Chr1	6454063
Chr1	6480980
Chr1	6484192
Chr1	6486734
Chr1	6488132
Chr1	6489539
Chr1	6492785
Chr1	6495846
Chr1	6500940
Chr1	6506703
Chr1	6508842
Chr1	6618168
Chr1	6653099
Chr1	6707658
Chr1	6798244
Chr1	6820904
Chr1	6933554
Chr1	7299916
Chr1	7518251
Chr1	7518252
Chr1	7519643
Chr1	7574131
Chr1	7574132
Chr1	7574138
Chr1	7576882
Chr1	7644492
Chr1	7893054
Chr1	7897402
Chr1	7901476
Chr1	7903577
Chr1	7903646
Chr1	7905483
Chr1	7905678
Chr1	7905952
Chr1	7907011
Chr1	7907769
Chr1	7910419
Chr1	7915755
Chr1	7917296
Chr1	7922950
Chr1	7923782
Chr1	7924046
Chr1	7929068
Chr1	7930767
Chr1	7934673
Chr1	7945163
Chr1	7945269
Chr1	7946860
Chr1	7947799
Chr1	7948185
Chr1	7949835
Chr1	7950680
Chr1	7954177
Chr1	7954178
Chr1	7954972
Chr1	7956200
Chr1	7957028
Chr1	7961372
Chr1	7962672
Chr1	7963024
Chr1	7968422
Chr1	7970501
Chr1	7971065
Chr1	7972689
Chr1	7973364
Chr1	7974408
Chr1	7974766
Chr1	7978718
Chr1	7979445
Chr1	7981397
Chr1	7981407
Chr1	7983929
Chr1	7992319
Chr1	7992466
Chr1	7994528
Chr1	7994981
Chr1	7995337
Chr1	7995373
Chr1	7996258
Chr1	7996306
Chr1	7999874
Chr1	7999998
Chr1	8001627
Chr1	8003087
Chr1	8009907
Chr1	8011901
Chr1	8012560
Chr1	8012621
Chr1	8016469
Chr1	8016639
Chr1	8016782
Chr1	8017263
Chr1	8018408
Chr1	8020870
Chr1	8023971
Chr1	8030300
Chr1	8030713
Chr1	8035386
Chr1	8037107
Chr1	8037179
Chr1	8037391
Chr1	8037442
Chr1	8038357
Chr1	8042337
Chr1	8047099
Chr1	8051779
Chr1	8053328
Chr1	8054003
Chr1	8054636
Chr1	8054662
Chr1	8054670
Chr1	8064674
Chr1	8065205
Chr1	8067212
Chr1	8067756
Chr1	8068134
Chr1	8071796
Chr1	8073984
Chr1	8077330
Chr1	8079270
Chr1	8079864
Chr1	8081981
Chr1	8083303
Chr1	8084790
Chr1	8089123
Chr1	8095147
Chr1	8097861
Chr1	8100733
Chr1	8101306
Chr1	8102653
Chr1	8108121
Chr1	8108789
Chr1	8114636
Chr1	8117858
Chr1	8120932
Chr1	8122166
Chr1	8122239
Chr1	8122498
Chr1	8125116
Chr1	8127648
Chr1	8128027
Chr1	8128321
Chr1	8130392
Chr1	8130714
Chr1	8134253
Chr1	8135919
Chr1	8143452
Chr1	8145624
Chr1	8152111
Chr1	8157927
Chr1	8158395
Chr1	8158560
Chr1	8162151
Chr1	8167685
Chr1	8174614
Chr1	8174919
Chr1	8175810
Chr1	8175829
Chr1	8181529
Chr1	8182144
Chr1	8182738
Chr1	8185544
Chr1	8186694
Chr1	8200521
Chr1	8201185
Chr1	8207407
Chr1	8210594
Chr1	8211025
Chr1	8213476
Chr1	8213587
Chr1	8214627
Chr1	8214739
Chr1	8215273
Chr1	8218588
Chr1	8218822
Chr1	8228994
Chr1	8231448
Chr1	8233217
Chr1	8235475
Chr1	8236148
Chr1	8236508
Chr1	8245872
Chr1	8250032
Chr1	8250881
Chr1	8250953
Chr1	8253948
Chr1	8255923
Chr1	8257612
Chr1	8260454
Chr1	8262974
Chr1	8263352
Chr1	8266614
Chr1	8268293
Chr1	8271978
Chr1	8271991
Chr1	8272762
Chr1	8274591
Chr1	8274738
Chr1	8275224
Chr1	8278678
Chr1	8278803
Chr1	8291295
Chr1	8293100
Chr1	8295940
Chr1	8299388
Chr1	8299461
Chr1	8300431
Chr1	8301572
Chr1	8303180
Chr1	8303340
Chr1	8309540
Chr1	8314489
Chr1	8320253
Chr1	8320368
Chr1	8321831
Chr1	8324028
Chr1	8324186
Chr1	8326849
Chr1	8328666
Chr1	8335120
Chr1	8338258
Chr1	8339358
Chr1	8345452
Chr1	8347462
Chr1	8353833
Chr1	8366963
Chr1	8371000
Chr1	8371273
Chr1	8371311
Chr1	8376758
Chr1	8392696
Chr1	8397444
Chr1	8399297
Chr1	8399860
Chr1	8400738
Chr1	8417136
Chr1	8417235
Chr1	8417246
Chr1	8417952
Chr1	8423839
Chr1	8424311
Chr1	8427817
Chr1	8430852
Chr1	8433764
Chr1	8435253
Chr1	8443364
Chr1	8444375
Chr1	8446379
Chr1	8452340
Chr1	8452774
Chr1	8467121
Chr1	8475848
Chr1	8480253
Chr1	8480495
Chr1	8481105
Chr1	8482044
Chr1	8482205
Chr1	8482210
Chr1	8482236
Chr1	8483053
Chr1	8487092
Chr1	8489420
Chr1	8493580
Chr1	8493767
Chr1	8493789
Chr1	8494908
Chr1	8495426
Chr1	8496199
Chr1	8496795
Chr1	8505060
Chr1	8505099
Chr1	8505904
Chr1	8510247
Chr1	8515077
Chr1	8515840
Chr1	8522580
Chr1	8523660
Chr1	8525644
Chr1	8534567
Chr1	8549428
Chr1	8554818
Chr1	8566402
Chr1	8568008
Chr1	8570296
Chr1	8572379
Chr1	8576460
Chr1	8582540
Chr1	8591745
Chr1	8594195
Chr1	8596197
Chr1	8603214
Chr1	8603234
Chr1	8603345
Chr1	8603407
Chr1	8603975
Chr1	8606697
Chr1	8606837
Chr1	8606900
Chr1	8607628
Chr1	8608077
Chr1	8611325
Chr1	8618206
Chr1	8619245
Chr1	8619839
Chr1	8622296
Chr1	8622316
Chr1	8626999
Chr1	8627494
Chr1	8627669
Chr1	8629198
Chr1	8630304
Chr1	8630537
Chr1	8632027
Chr1	8643066
Chr1	8643495
Chr1	8647274
Chr1	8653755
Chr1	8658861
Chr1	8660793
Chr1	8665862
Chr1	8672148
Chr1	8672701
Chr1	8676654
Chr1	8681941
Chr1	8682029
Chr1	8683578
Chr1	8687183
Chr1	8688447
Chr1	8696180
Chr1	8702117
Chr1	8705259
Chr1	8709875
Chr1	8712502
Chr1	8713637
Chr1	8716074
Chr1	8717038
Chr1	8719392
Chr1	8721546
Chr1	8722294
Chr1	8722820
Chr1	8729103
Chr1	8729286
Chr1	8736447
Chr1	8739668
Chr1	8748630
Chr1	8752695
Chr1	8754699
Chr1	8757230
Chr1	8757288
Chr1	8759092
Chr1	8759216
Chr1	8759454
Chr1	8762121
Chr1	8773838
Chr1	8777925
Chr1	8801738
Chr1	8803504
Chr1	8803531
Chr1	8803590
Chr1	8803591
Chr1	8803611
Chr1	8803738
Chr1	8803843
Chr1	8803945
Chr1	8808387
Chr1	8811807
Chr1	8816237
Chr1	8818178
Chr1	8819298
Chr1	8828317
Chr1	8839740
Chr1	8843947
Chr1	8846015
Chr1	8846050
Chr1	8848923
Chr1	8854188
Chr1	8854818
Chr1	8856565
Chr1	8856708
Chr1	8857304
Chr1	8858194
Chr1	8861686
Chr1	8864027
Chr1	8865644
Chr1	8866617
Chr1	8867055
Chr1	8867168
Chr1	8884106
Chr1	8886082
Chr1	8892583
Chr1	8897202
Chr1	8898603
Chr1	8901205
Chr1	8901987
Chr1	8909978
Chr1	8911506
Chr1	8917218
Chr1	8921290
Chr1	8924732
Chr1	8925653
Chr1	8963159
Chr1	8963969
Chr1	8964092
Chr1	8969623
Chr1	8969727
Chr1	8971576
Chr1	8987521
Chr1	9000626
Chr1	9001075
Chr1	9007842
Chr1	9009279
Chr1	9015692
Chr1	9018276
Chr1	9022059
Chr1	9031477
Chr1	9032931
Chr1	9032976
Chr1	9032982
Chr1	9034797
Chr1	9041844
Chr1	9042008
Chr1	9045059
Chr1	9047833
Chr1	9052308
Chr1	9055370
Chr1	9057667
Chr1	9058125
Chr1	9058714
Chr1	9059046
Chr1	9059187
Chr1	9059350
Chr1	9059470
Chr1	9060032
Chr1	9063300
Chr1	9063339
Chr1	9063733
Chr1	9063763
Chr1	9063773
Chr1	9063780
Chr1	9064194
Chr1	9064367
Chr1	9070843
Chr1	9072522
Chr1	9079799
Chr1	9093462
Chr1	9096316
Chr1	9103991
Chr1	9106305
Chr1	9106673
Chr1	9109204
Chr1	9109396
Chr1	9111379
Chr1	9113045
Chr1	9115479
Chr1	9123617
Chr1	9137136
Chr1	9138396
Chr1	9138671
Chr1	9138848
Chr1	9138887
Chr1	9140728
Chr1	9150295
Chr1	9151393
Chr1	9154012
Chr1	9159035
Chr1	9159209
Chr1	9159226
Chr1	9159377
[truncated: 57,396 more rows]

## Sheet: Fig 2d
Sample name	Clonal line	Colony	Phylogenetic distance	Crossovers between sample and focal sample	Number of ancestrally heterozygous sites	Normalized crossovers
LineB_HaploidMale_2	B	STC6	0.00195331	157	47017	0.00333922
LineB_HaploidMale_3	B	STC6	0.00195331	302	47017	0.00642321
LineB_HaploidMale_4	B	STC1	0.0556591	1790	47017	0.0380713
LineB_HaploidMale_5	B	STC12	0.0556591	1827	47017	0.0388583
LineA_HaploidMale_2	A	C16	0.0164883	171	11160	0.0153226
LineA_HaploidMale_3	A	C16	0.0164883	172	11160	0.0154122
LineA_HaploidMale_4	A	C16	0.0164883	181	11160	0.0162186
LineA_HaploidMale_5	A	C1	0.102279	595	11160	0.0533154
LineA_HaploidMale_6	A	C18	0.0897358	696	11160	0.0623656
