# Supplementary material for: Co-inheritance of recombined chromatids maintains heterozygosity in a parthenogenetic ant
Source: Nat Ecol Evol. 2024 Jul 16;8(8):1522–33. doi: 10.1038/s41559-024-02455-z (PMC11310076; doi:10.1038/s41559-024-02455-z)
Supplement: Supplementary file 10 — Statistical source data. [file 41559_2024_2455_MOESM10_ESM.xlsx]

## Sheet: Sheet1
Comparison	Chromosome	CrossoverPosition
LRPed1_Mother_v_LRPed1_Daughter	Chr3	11210015
LRPed1_Mother_v_LRPed1_Daughter	Chr11	6108203
LRPed1_Mother_v_LRPed1_Daughter	Chr14	6749385
LRPed3_Mother_v_LRPed3_Daughter_1	Chr6	2474943
LRPed3_Mother_v_LRPed3_Daughter_1	Chr12	4977421
LRPed3_Mother_v_LRPed3_Daughter_2	Chr1	3431086
LRPed4_Mother_v_LRPed4_Daughter_1	Chr5	15025316
LRPed4_Mother_v_LRPed4_Daughter_1	Chr9	9398135
LRPed4_Mother_v_LRPed4_Daughter_1	Chr11	4190454
LRPed4_Mother_v_LRPed4_Daughter_2	Chr1	3144729
LRPed4_Mother_v_LRPed4_Daughter_2	Chr2	9547071
LRPed4_Mother_v_LRPed4_Daughter_2	Chr6	2542519
LRPed2_Sister_1_v_LRPed2_Sister_2	Chr1	2634620
LRPed2_Sister_1_v_LRPed2_Sister_2	Chr3	12979809
LRPed2_Sister_1_v_LRPed2_Sister_2	Chr7	1046985
LRPed2_Sister_1_v_LRPed2_Sister_2	Chr7	10767949
LRPed2_Sister_1_v_LRPed2_Sister_2	Chr10	4107179
LRPed2_Sister_1_v_LRPed2_Sister_2	Chr11	4228467
LRPed5_Sister_1_v_LRPed5_Sister_2	Chr1	5807036
LRPed5_Sister_1_v_LRPed5_Sister_2	Chr4	4783400
LRPed5_Sister_1_v_LRPed5_Sister_2	Chr11	13111362
LRPed6_Sister_1_v_LRPed6_Sister_2	Chr1	3229322
LRPed6_Sister_1_v_LRPed6_Sister_2	Chr3	2370477
LRPed6_Sister_1_v_LRPed6_Sister_2	Chr5	15865540
LRPed6_Sister_1_v_LRPed6_Sister_2	Chr7	2995655
LRPed6_Sister_1_v_LRPed6_Sister_2	Chr8	9557056
LRPed6_Sister_1_v_LRPed6_Sister_2	Chr9	15375104
LRPed7_Sister_1_v_LRPed7_Sister_2	Chr2	7327271
LRPed7_Sister_1_v_LRPed7_Sister_2	Chr3	142174
LRPed7_Sister_1_v_LRPed7_Sister_2	Chr4	14174116
LRPed7_Sister_1_v_LRPed7_Sister_2	Chr11	3295416
AllPairwiseComparisons	Chr1	2505258
AllPairwiseComparisons	Chr1	2580080
AllPairwiseComparisons	Chr1	2634620
AllPairwiseComparisons	Chr1	3144729
AllPairwiseComparisons	Chr1	3229322
AllPairwiseComparisons	Chr1	3431086
AllPairwiseComparisons	Chr1	3485060
AllPairwiseComparisons	Chr1	3585374
AllPairwiseComparisons	Chr1	4230737
AllPairwiseComparisons	Chr1	5254671
AllPairwiseComparisons	Chr1	5807036
AllPairwiseComparisons	Chr1	5929741
AllPairwiseComparisons	Chr1	15392918
AllPairwiseComparisons	Chr1	20094169
AllPairwiseComparisons	Chr1	20105229
AllPairwiseComparisons	Chr2	7327271
AllPairwiseComparisons	Chr2	8687309
AllPairwiseComparisons	Chr2	9466957
AllPairwiseComparisons	Chr2	9547071
AllPairwiseComparisons	Chr2	13288306
AllPairwiseComparisons	Chr2	16649229
AllPairwiseComparisons	Chr2	17408232
AllPairwiseComparisons	Chr2	17741774
AllPairwiseComparisons	Chr3	142174
AllPairwiseComparisons	Chr3	2370477
AllPairwiseComparisons	Chr3	2825664
AllPairwiseComparisons	Chr3	3450629
AllPairwiseComparisons	Chr3	10589952
AllPairwiseComparisons	Chr3	11210015
AllPairwiseComparisons	Chr3	11678342
AllPairwiseComparisons	Chr3	12979809
AllPairwiseComparisons	Chr3	13079124
AllPairwiseComparisons	Chr3	14734965
AllPairwiseComparisons	Chr3	15620239
AllPairwiseComparisons	Chr4	1799347
AllPairwiseComparisons	Chr4	4764390
AllPairwiseComparisons	Chr4	4783400
AllPairwiseComparisons	Chr4	4961344
AllPairwiseComparisons	Chr4	6493439
AllPairwiseComparisons	Chr4	6540198
AllPairwiseComparisons	Chr4	6902345
AllPairwiseComparisons	Chr4	12787752
AllPairwiseComparisons	Chr4	12893926
AllPairwiseComparisons	Chr4	14174116
AllPairwiseComparisons	Chr4	14465460
AllPairwiseComparisons	Chr4	14799061
AllPairwiseComparisons	Chr5	1683004
AllPairwiseComparisons	Chr5	1742388
AllPairwiseComparisons	Chr5	2203037
AllPairwiseComparisons	Chr5	4121926
AllPairwiseComparisons	Chr5	4676692
AllPairwiseComparisons	Chr5	5024162
AllPairwiseComparisons	Chr5	6364075
AllPairwiseComparisons	Chr5	14764564
AllPairwiseComparisons	Chr5	15025316
AllPairwiseComparisons	Chr5	15865540
AllPairwiseComparisons	Chr5	16169417
AllPairwiseComparisons	Chr5	16487822
AllPairwiseComparisons	Chr6	1293855
AllPairwiseComparisons	Chr6	1477808
AllPairwiseComparisons	Chr6	1665900
AllPairwiseComparisons	Chr6	1679067
AllPairwiseComparisons	Chr6	2474943
AllPairwiseComparisons	Chr6	2491691
AllPairwiseComparisons	Chr6	2542519
AllPairwiseComparisons	Chr6	3383363
AllPairwiseComparisons	Chr6	3868688
AllPairwiseComparisons	Chr6	4384294
AllPairwiseComparisons	Chr6	4753729
AllPairwiseComparisons	Chr6	4787560
AllPairwiseComparisons	Chr6	10459863
AllPairwiseComparisons	Chr6	12404559
AllPairwiseComparisons	Chr6	13842670
AllPairwiseComparisons	Chr7	1046985
AllPairwiseComparisons	Chr7	1375278
AllPairwiseComparisons	Chr7	1576858
AllPairwiseComparisons	Chr7	1595992
AllPairwiseComparisons	Chr7	1672444
AllPairwiseComparisons	Chr7	1682957
AllPairwiseComparisons	Chr7	1842366
AllPairwiseComparisons	Chr7	1893203
AllPairwiseComparisons	Chr7	2995655
AllPairwiseComparisons	Chr7	3491438
AllPairwiseComparisons	Chr7	4221344
AllPairwiseComparisons	Chr7	10767949
AllPairwiseComparisons	Chr7	16350423
AllPairwiseComparisons	Chr8	4835591
AllPairwiseComparisons	Chr8	7664695
AllPairwiseComparisons	Chr8	9481327
AllPairwiseComparisons	Chr8	9557056
AllPairwiseComparisons	Chr8	10052497
AllPairwiseComparisons	Chr8	10058727
AllPairwiseComparisons	Chr8	10067490
AllPairwiseComparisons	Chr8	10210998
AllPairwiseComparisons	Chr8	12837072
AllPairwiseComparisons	Chr8	15380104
AllPairwiseComparisons	Chr9	459786
AllPairwiseComparisons	Chr9	462909
AllPairwiseComparisons	Chr9	9398135
AllPairwiseComparisons	Chr9	9876319
AllPairwiseComparisons	Chr9	10116851
AllPairwiseComparisons	Chr9	10228908
AllPairwiseComparisons	Chr9	12093888
AllPairwiseComparisons	Chr9	12455642
AllPairwiseComparisons	Chr9	12859913
AllPairwiseComparisons	Chr9	14484131
AllPairwiseComparisons	Chr9	14599644
AllPairwiseComparisons	Chr9	15375104
AllPairwiseComparisons	Chr10	4107179
AllPairwiseComparisons	Chr10	7212895
AllPairwiseComparisons	Chr10	7819982
AllPairwiseComparisons	Chr11	2704615
AllPairwiseComparisons	Chr11	3295416
AllPairwiseComparisons	Chr11	3764960
AllPairwiseComparisons	Chr11	4011872
AllPairwiseComparisons	Chr11	4182567
AllPairwiseComparisons	Chr11	4190454
AllPairwiseComparisons	Chr11	4228467
AllPairwiseComparisons	Chr11	4242592
AllPairwiseComparisons	Chr11	4468337
AllPairwiseComparisons	Chr11	5294618
AllPairwiseComparisons	Chr11	5608575
AllPairwiseComparisons	Chr11	5866085
AllPairwiseComparisons	Chr11	6108203
AllPairwiseComparisons	Chr11	9299318
AllPairwiseComparisons	Chr11	13111362
AllPairwiseComparisons	Chr11	13423045
AllPairwiseComparisons	Chr11	13568583
AllPairwiseComparisons	Chr12	3259779
AllPairwiseComparisons	Chr12	3376563
AllPairwiseComparisons	Chr12	4211216
AllPairwiseComparisons	Chr12	4716727
AllPairwiseComparisons	Chr12	4977421
AllPairwiseComparisons	Chr12	4988162
AllPairwiseComparisons	Chr12	6108980
AllPairwiseComparisons	Chr12	6964881
AllPairwiseComparisons	Chr12	7381401
AllPairwiseComparisons	Chr12	7685985
AllPairwiseComparisons	Chr14	3796921
AllPairwiseComparisons	Chr14	6749385
AllPairwiseComparisons	Chr14	6792999
AllPairwiseComparisons	Chr14	6824360
AllPairwiseComparisons	Chr14	7129631
AllPairwiseComparisons	Chr14	7593751
