# Supplementary material for: Co-inheritance of recombined chromatids maintains heterozygosity in a parthenogenetic ant
Source: Nat Ecol Evol. 2024 Jul 16;8(8):1522–33. doi: 10.1038/s41559-024-02455-z (PMC11310076; doi:10.1038/s41559-024-02455-z)
Supplement: Supplementary file 11 — Statistical source data. [file 41559_2024_2455_MOESM11_ESM.xlsx]

## Sheet: Fig 4b
NumberOfChromosomesThatIncurLOH	Probability
0	0.0468
1	0.16
2	0.255
3	0.249
4	0.167
5	0.0818
6	0.03
7	0.00838
8	0.00179
9	0.000292
10	3.57e-05
11	3.17e-06
12	1.94e-07
13	7.29e-09
14	1.27e-10

## Sheet: Fig 4c
NumberOfChromosomesThatIncurLOH	Probability
0	0.571
1	0.327
2	0.0868
3	0.0142
4	0.0016
5	0.000131
6	8.01e-06
7	3.74e-07
8	1.34e-08
9	3.65e-10
10	7.47e-12
11	1.11e-13
12	1.14e-15
13	7.14e-18
14	2.09e-20

## Sheet: Fig 4d
NumberOfEggsSurvivedToPupation	NumberOfEggsDiedBeforePupation	MortalityRates
41	5	0.11
41	5	0.11
39	7	0.15
39	7	0.15
38	8	0.17
36	10	0.22
32	14	0.3

## Sheet: Fig 4e
Crossovers per Chromosome per Meiosis	Developmental Lethality Rate	Exp. Prop. Pupae w/ >= 1 LOH
0.3	0	0.89723
0.4	0	0.95602
0.49	0	0.980445
0.3	0.0125	0.895929
0.4	0.0125	0.955463
0.49	0.0125	0.980197
0.3	0.025	0.894595
0.4	0.025	0.954892
0.49	0.025	0.979944
0.3	0.0375	0.893226
0.4	0.0375	0.954306
0.49	0.0375	0.979683
0.3	0.05	0.891821
0.4	0.05	0.953705
0.49	0.05	0.979416
0.3	0.0625	0.890379
0.4	0.0625	0.953088
0.49	0.0625	0.979141
0.3	0.075	0.888898
0.4	0.075	0.952454
0.49	0.075	0.978859
0.3	0.0875	0.887376
0.4	0.0875	0.951802
0.49	0.0875	0.97857
0.3	0.1	0.885811
0.4	0.1	0.951133
0.49	0.1	0.978272
0.3	0.1125	0.884203
0.4	0.1125	0.950445
0.49	0.1125	0.977966
0.3	0.125	0.882549
0.4	0.125	0.949737
0.49	0.125	0.977651
0.3	0.1375	0.880847
0.4	0.1375	0.949008
0.49	0.1375	0.977328
0.3	0.15	0.879095
0.4	0.15	0.948258
0.49	0.15	0.976994
0.3	0.1625	0.87729
0.4	0.1625	0.947486
0.49	0.1625	0.976651
0.3	0.175	0.875431
0.4	0.175	0.94669
0.49	0.175	0.976297
0.3	0.1875	0.873514
0.4	0.1875	0.94587
0.49	0.1875	0.975932
0.3	0.2	0.871538
0.4	0.2	0.945024
0.49	0.2	0.975556
0.3	0.2125	0.869499
0.4	0.2125	0.944152
0.49	0.2125	0.975168
0.3	0.225	0.867394
0.4	0.225	0.943251
0.49	0.225	0.974768
0.3	0.2375	0.86522
0.4	0.2375	0.942321
0.49	0.2375	0.974354
0.3	0.25	0.862974
0.4	0.25	0.941359
0.49	0.25	0.973927
0.3	0.2625	0.860651
0.4	0.2625	0.940365
0.49	0.2625	0.973485
0.3	0.275	0.858249
0.4	0.275	0.939337
0.49	0.275	0.973028
0.3	0.2875	0.855762
0.4	0.2875	0.938273
0.49	0.2875	0.972554
0.3	0.3	0.853186
0.4	0.3	0.937171
0.49	0.3	0.972064
0.3	0.3125	0.850517
0.4	0.3125	0.936028
0.49	0.3125	0.971556
0.3	0.325	0.847749
0.4	0.325	0.934844
0.49	0.325	0.97103
0.3	0.3375	0.844876
0.4	0.3375	0.933614
0.49	0.3375	0.970483
0.3	0.35	0.841893
0.4	0.35	0.932338
0.49	0.35	0.969915
0.3	0.3625	0.838793
0.4	0.3625	0.931011
0.49	0.3625	0.969326
0.3	0.375	0.835569
0.4	0.375	0.929631
0.49	0.375	0.968712
0.3	0.3875	0.832213
0.4	0.3875	0.928195
0.49	0.3875	0.968074
0.3	0.4	0.828717
0.4	0.4	0.926699
0.49	0.4	0.967408
0.3	0.4125	0.825073
0.4	0.4125	0.92514
0.49	0.4125	0.966715
0.3	0.425	0.82127
0.4	0.425	0.923512
0.49	0.425	0.965991
0.3	0.4375	0.817298
0.4	0.4375	0.921813
0.49	0.4375	0.965236
0.3	0.45	0.813146
0.4	0.45	0.920036
0.49	0.45	0.964445
0.3	0.4625	0.808801
0.4	0.4625	0.918176
0.49	0.4625	0.963619
0.3	0.475	0.804248
0.4	0.475	0.916228
0.49	0.475	0.962752
0.3	0.4875	0.799474
0.4	0.4875	0.914184
0.49	0.4875	0.961844
0.3	0.5	0.794461
0.4	0.5	0.912039
0.49	0.5	0.96089
0.3	0.5125	0.78919
0.4	0.5125	0.909784
0.49	0.5125	0.959887
0.3	0.525	0.783643
0.4	0.525	0.90741
0.49	0.525	0.958832
0.3	0.5375	0.777795
0.4	0.5375	0.904907
0.49	0.5375	0.957719
0.3	0.55	0.771623
0.4	0.55	0.902266
0.49	0.55	0.956544
0.3	0.5625	0.765098
0.4	0.5625	0.899473
0.49	0.5625	0.955303
0.3	0.575	0.758189
0.4	0.575	0.896517
0.49	0.575	0.953988
0.3	0.5875	0.750861
0.4	0.5875	0.893381
0.49	0.5875	0.952594
0.3	0.6	0.743076
0.4	0.6	0.890049
0.49	0.6	0.951113
0.3	0.6125	0.734788
0.4	0.6125	0.886502
0.49	0.6125	0.949536
0.3	0.625	0.725948
0.4	0.625	0.882719
0.49	0.625	0.947853
0.3	0.6375	0.716497
0.4	0.6375	0.878675
0.49	0.6375	0.946055
0.3	0.65	0.706372
0.4	0.65	0.874342
0.49	0.65	0.944129
0.3	0.6625	0.695497
0.4	0.6625	0.869688
0.49	0.6625	0.942059
0.3	0.675	0.683786
0.4	0.675	0.864675
0.49	0.675	0.939831
0.3	0.6875	0.671137
0.4	0.6875	0.859263
0.49	0.6875	0.937424
0.3	0.7	0.657434
0.4	0.7	0.853398
0.49	0.7	0.934817
0.3	0.7125	0.64254
0.4	0.7125	0.847024
0.49	0.7125	0.931983
0.3	0.725	0.626292
0.4	0.725	0.840071
0.49	0.725	0.928891
0.3	0.7375	0.608496
0.4	0.7375	0.832455
0.49	0.7375	0.925505
0.3	0.75	0.588921
0.4	0.75	0.824078
0.49	0.75	0.92178
0.3	0.7625	0.567286
0.4	0.7625	0.814819
0.49	0.7625	0.917663
0.3	0.775	0.543246
0.4	0.775	0.804531
0.49	0.775	0.913089
0.3	0.7875	0.516378
0.4	0.7875	0.793033
0.49	0.7875	0.907977
0.3	0.8	0.486152
0.4	0.8	0.780098
0.49	0.8	0.902225
0.3	0.8125	0.451895
0.4	0.8125	0.765438
0.49	0.8125	0.895707
0.3	0.825	0.412745
0.4	0.825	0.748683
0.49	0.825	0.888257
0.3	0.8375	0.367571
0.4	0.8375	0.729351
0.49	0.8375	0.879662
0.3	0.85	0.314869
0.4	0.85	0.706797
0.49	0.85	0.869633
0.3	0.8625	0.252584
0.4	0.8625	0.680142
0.49	0.8625	0.857782
0.3	0.875	0.177843
0.4	0.875	0.648156
0.49	0.875	0.84356
0.3	0.8875	0.0864918
0.4	0.8875	0.609063
0.49	0.8875	0.826178
0.3	0.9	0
0.4	0.9	0.560195
0.49	0.9	0.80445
0.3	0.9125	0
0.4	0.9125	0.497366
0.49	0.9125	0.776515
0.3	0.925	0
0.4	0.925	0.413594
0.49	0.925	0.739267
0.3	0.9375	0
0.4	0.9375	0.296313
0.49	0.9375	0.68712
0.3	0.95	0
0.4	0.95	0.120391
0.49	0.95	0.6089
0.3	0.9625	0
0.4	0.9625	0
0.49	0.9625	0.478534
0.3	0.975	0
0.4	0.975	0
0.49	0.975	0.217801
0.3	0.9875	0
0.4	0.9875	0
0.49	0.9875	0

## Sheet: Fig4f HeatMap
Cosegregation probability	Mortality rate	Exp. Prop. Pupae w/ >= 1 LOH
0.5	0	0.95319
0.500501	0	0.953029
0.501001	0	0.952868
0.501502	0	0.952706
0.502002	0	0.952544
0.502503	0	0.952381
0.503003	0	0.952218
0.503504	0	0.952054
0.504004	0	0.95189
0.504505	0	0.951726
0.505005	0	0.95156
0.505506	0	0.951394
0.506006	0	0.951228
0.506507	0	0.951061
0.507007	0	0.950894
0.507508	0	0.950726
0.508008	0	0.950558
0.508509	0	0.950389
0.509009	0	0.950219
0.50951	0	0.950049
0.51001	0	0.949878
0.510511	0	0.949707
0.511011	0	0.949536
0.511512	0	0.949363
0.512012	0	0.949191
0.512513	0	0.949017
0.513013	0	0.948843
0.513514	0	0.948669
0.514014	0	0.948494
0.514515	0	0.948319
0.515015	0	0.948142
0.515516	0	0.947966
0.516016	0	0.947789
0.516517	0	0.947611
0.517017	0	0.947433
0.517518	0	0.947254
0.518018	0	0.947074
0.518519	0	0.946894
0.519019	0	0.946714
0.51952	0	0.946533
0.52002	0	0.946351
0.520521	0	0.946169
0.521021	0	0.945986
0.521522	0	0.945802
0.522022	0	0.945618
0.522523	0	0.945434
0.523023	0	0.945248
0.523524	0	0.945063
0.524024	0	0.944876
0.524525	0	0.944689
0.525025	0	0.944502
0.525526	0	0.944314
0.526026	0	0.944125
0.526527	0	0.943936
0.527027	0	0.943746
0.527528	0	0.943555
0.528028	0	0.943364
0.528529	0	0.943173
0.529029	0	0.94298
0.52953	0	0.942787
0.53003	0	0.942594
0.530531	0	0.9424
0.531031	0	0.942205
0.531532	0	0.94201
0.532032	0	0.941814
0.532533	0	0.941617
0.533033	0	0.94142
0.533534	0	0.941222
0.534034	0	0.941024
0.534535	0	0.940825
0.535035	0	0.940625
0.535536	0	0.940425
0.536036	0	0.940224
0.536537	0	0.940022
0.537037	0	0.93982
0.537538	0	0.939617
0.538038	0	0.939414
0.538539	0	0.93921
0.539039	0	0.939005
0.53954	0	0.9388
0.54004	0	0.938594
0.540541	0	0.938387
0.541041	0	0.93818
0.541542	0	0.937972
0.542042	0	0.937763
0.542543	0	0.937554
0.543043	0	0.937344
0.543544	0	0.937134
0.544044	0	0.936923
0.544545	0	0.936711
0.545045	0	0.936498
0.545546	0	0.936285
0.546046	0	0.936071
0.546547	0	0.935857
0.547047	0	0.935641
0.547548	0	0.935426
0.548048	0	0.935209
0.548549	0	0.934992
0.549049	0	0.934774
0.54955	0	0.934555
0.55005	0	0.934336
0.550551	0	0.934116
0.551051	0	0.933896
0.551552	0	0.933674
0.552052	0	0.933452
0.552553	0	0.93323
0.553053	0	0.933006
0.553554	0	0.932782
0.554054	0	0.932558
0.554555	0	0.932332
0.555055	0	0.932106
0.555556	0	0.931879
0.556056	0	0.931652
0.556557	0	0.931424
0.557057	0	0.931195
0.557558	0	0.930965
0.558058	0	0.930735
0.558559	0	0.930503
0.559059	0	0.930272
0.55956	0	0.930039
0.56006	0	0.929806
0.560561	0	0.929572
0.561061	0	0.929337
0.561562	0	0.929102
0.562062	0	0.928866
0.562563	0	0.928629
0.563063	0	0.928391
0.563564	0	0.928153
0.564064	0	0.927914
0.564565	0	0.927674
0.565065	0	0.927433
0.565566	0	0.927192
0.566066	0	0.92695
0.566567	0	0.926707
0.567067	0	0.926464
0.567568	0	0.926219
0.568068	0	0.925974
0.568569	0	0.925729
0.569069	0	0.925482
0.56957	0	0.925235
0.57007	0	0.924987
0.570571	0	0.924738
0.571071	0	0.924488
0.571572	0	0.924238
0.572072	0	0.923987
0.572573	0	0.923735
0.573073	0	0.923482
0.573574	0	0.923229
0.574074	0	0.922974
0.574575	0	0.922719
0.575075	0	0.922464
0.575576	0	0.922207
0.576076	0	0.92195
0.576577	0	0.921691
0.577077	0	0.921432
0.577578	0	0.921173
0.578078	0	0.920912
0.578579	0	0.920651
0.579079	0	0.920389
0.57958	0	0.920126
0.58008	0	0.919862
0.580581	0	0.919597
0.581081	0	0.919332
0.581582	0	0.919066
0.582082	0	0.918799
0.582583	0	0.918531
0.583083	0	0.918262
0.583584	0	0.917993
0.584084	0	0.917722
0.584585	0	0.917451
0.585085	0	0.917179
0.585586	0	0.916906
0.586086	0	0.916633
0.586587	0	0.916358
0.587087	0	0.916083
0.587588	0	0.915807
0.588088	0	0.91553
0.588589	0	0.915252
0.589089	0	0.914973
0.58959	0	0.914694
0.59009	0	0.914413
0.590591	0	0.914132
0.591091	0	0.91385
0.591592	0	0.913567
0.592092	0	0.913283
0.592593	0	0.912998
0.593093	0	0.912713
0.593594	0	0.912426
0.594094	0	0.912139
0.594595	0	0.911851
0.595095	0	0.911562
0.595596	0	0.911272
0.596096	0	0.910981
0.596597	0	0.910689
0.597097	0	0.910397
0.597598	0	0.910103
0.598098	0	0.909809
0.598599	0	0.909514
0.599099	0	0.909218
0.5996	0	0.90892
0.6001	0	0.908622
0.600601	0	0.908324
0.601101	0	0.908024
0.601602	0	0.907723
0.602102	0	0.907422
0.602603	0	0.907119
0.603103	0	0.906816
0.603604	0	0.906511
0.604104	0	0.906206
0.604605	0	0.9059
0.605105	0	0.905593
0.605606	0	0.905285
0.606106	0	0.904976
0.606607	0	0.904666
0.607107	0	0.904355
0.607608	0	0.904043
0.608108	0	0.90373
0.608609	0	0.903416
0.609109	0	0.903102
0.60961	0	0.902786
0.61011	0	0.90247
0.610611	0	0.902152
0.611111	0	0.901834
0.611612	0	0.901514
0.612112	0	0.901194
0.612613	0	0.900872
0.613113	0	0.90055
0.613614	0	0.900227
0.614114	0	0.899902
0.614615	0	0.899577
0.615115	0	0.899251
0.615616	0	0.898924
0.616116	0	0.898595
0.616617	0	0.898266
0.617117	0	0.897936
0.617618	0	0.897605
0.618118	0	0.897273
0.618619	0	0.896939
0.619119	0	0.896605
0.61962	0	0.89627
0.62012	0	0.895934
0.620621	0	0.895597
0.621121	0	0.895258
0.621622	0	0.894919
0.622122	0	0.894579
0.622623	0	0.894238
0.623123	0	0.893895
0.623624	0	0.893552
0.624124	0	0.893207
0.624625	0	0.892862
0.625125	0	0.892516
0.625626	0	0.892168
0.626126	0	0.89182
0.626627	0	0.89147
0.627127	0	0.891119
0.627628	0	0.890768
0.628128	0	0.890415
0.628629	0	0.890061
0.629129	0	0.889706
0.62963	0	0.88935
0.63013	0	0.888993
0.630631	0	0.888635
0.631131	0	0.888276
0.631632	0	0.887916
0.632132	0	0.887555
0.632633	0	0.887192
0.633133	0	0.886829
0.633634	0	0.886464
0.634134	0	0.886099
0.634635	0	0.885732
0.635135	0	0.885364
0.635636	0	0.884995
0.636136	0	0.884625
0.636637	0	0.884254
0.637137	0	0.883882
0.637638	0	0.883509
0.638138	0	0.883134
0.638639	0	0.882758
0.639139	0	0.882382
0.63964	0	0.882004
0.64014	0	0.881625
0.640641	0	0.881245
0.641141	0	0.880864
0.641642	0	0.880481
0.642142	0	0.880098
0.642643	0	0.879713
0.643143	0	0.879328
0.643644	0	0.878941
0.644144	0	0.878553
0.644645	0	0.878163
0.645145	0	0.877773
0.645646	0	0.877381
0.646146	0	0.876989
0.646647	0	0.876595
0.647147	0	0.8762
0.647648	0	0.875804
0.648148	0	0.875406
0.648649	0	0.875008
0.649149	0	0.874608
0.64965	0	0.874207
0.65015	0	0.873805
0.650651	0	0.873401
0.651151	0	0.872997
0.651652	0	0.872591
0.652152	0	0.872184
0.652653	0	0.871776
0.653153	0	0.871367
0.653654	0	0.870956
0.654154	0	0.870544
0.654655	0	0.870131
0.655155	0	0.869717
0.655656	0	0.869302
0.656156	0	0.868885
0.656657	0	0.868467
0.657157	0	0.868048
0.657658	0	0.867627
0.658158	0	0.867206
0.658659	0	0.866783
0.659159	0	0.866359
0.65966	0	0.865933
0.66016	0	0.865507
0.660661	0	0.865079
0.661161	0	0.86465
0.661662	0	0.864219
0.662162	0	0.863788
0.662663	0	0.863355
0.663163	0	0.86292
0.663664	0	0.862485
0.664164	0	0.862048
0.664665	0	0.86161
0.665165	0	0.861171
0.665666	0	0.86073
0.666166	0	0.860288
0.666667	0	0.859845
0.667167	0	0.8594
0.667668	0	0.858954
0.668168	0	0.858507
0.668669	0	0.858058
0.669169	0	0.857608
0.66967	0	0.857157
0.67017	0	0.856705
0.670671	0	0.856251
0.671171	0	0.855796
0.671672	0	0.855339
0.672172	0	0.854881
0.672673	0	0.854422
0.673173	0	0.853962
0.673674	0	0.8535
0.674174	0	0.853036
0.674675	0	0.852572
0.675175	0	0.852106
0.675676	0	0.851638
0.676176	0	0.85117
0.676677	0	0.8507
0.677177	0	0.850228
0.677678	0	0.849755
0.678178	0	0.849281
0.678679	0	0.848805
0.679179	0	0.848328
0.67968	0	0.84785
0.68018	0	0.84737
0.680681	0	0.846889
0.681181	0	0.846406
0.681682	0	0.845922
0.682182	0	0.845437
0.682683	0	0.84495
0.683183	0	0.844462
0.683684	0	0.843972
0.684184	0	0.843481
0.684685	0	0.842988
0.685185	0	0.842494
0.685686	0	0.841998
0.686186	0	0.841502
0.686687	0	0.841003
0.687187	0	0.840503
0.687688	0	0.840002
0.688188	0	0.839499
0.688689	0	0.838995
0.689189	0	0.838489
0.68969	0	0.837982
0.69019	0	0.837473
0.690691	0	0.836963
0.691191	0	0.836452
0.691692	0	0.835939
0.692192	0	0.835424
0.692693	0	0.834908
0.693193	0	0.83439
0.693694	0	0.833871
0.694194	0	0.833351
0.694695	0	0.832828
0.695195	0	0.832305
0.695696	0	0.83178
0.696196	0	0.831253
0.696697	0	0.830725
0.697197	0	0.830195
0.697698	0	0.829664
0.698198	0	0.829131
0.698699	0	0.828596
0.699199	0	0.82806
0.6997	0	0.827523
0.7002	0	0.826984
0.700701	0	0.826443
0.701201	0	0.825901
0.701702	0	0.825357
0.702202	0	0.824812
0.702703	0	0.824265
0.703203	0	0.823716
0.703704	0	0.823166
0.704204	0	0.822614
0.704705	0	0.822061
0.705205	0	0.821506
0.705706	0	0.82095
0.706206	0	0.820392
0.706707	0	0.819832
0.707207	0	0.819271
0.707708	0	0.818708
0.708208	0	0.818143
0.708709	0	0.817577
0.709209	0	0.817009
0.70971	0	0.816439
0.71021	0	0.815868
0.710711	0	0.815295
0.711211	0	0.814721
0.711712	0	0.814145
0.712212	0	0.813567
0.712713	0	0.812987
0.713213	0	0.812406
0.713714	0	0.811824
0.714214	0	0.811239
0.714715	0	0.810653
0.715215	0	0.810065
0.715716	0	0.809475
0.716216	0	0.808884
0.716717	0	0.808291
0.717217	0	0.807697
0.717718	0	0.8071
0.718218	0	0.806502
0.718719	0	0.805902
0.719219	0	0.805301
0.71972	0	0.804697
0.72022	0	0.804092
0.720721	0	0.803486
0.721221	0	0.802877
0.721722	0	0.802267
0.722222	0	0.801655
0.722723	0	0.801041
0.723223	0	0.800426
0.723724	0	0.799808
0.724224	0	0.799189
0.724725	0	0.798569
0.725225	0	0.797946
0.725726	0	0.797322
0.726226	0	0.796695
0.726727	0	0.796067
0.727227	0	0.795438
0.727728	0	0.794806
0.728228	0	0.794173
0.728729	0	0.793537
0.729229	0	0.7929
0.72973	0	0.792261
0.73023	0	0.791621
0.730731	0	0.790978
0.731231	0	0.790334
0.731732	0	0.789688
0.732232	0	0.789039
0.732733	0	0.78839
0.733233	0	0.787738
0.733734	0	0.787084
0.734234	0	0.786429
0.734735	0	0.785771
0.735235	0	0.785112
0.735736	0	0.784451
0.736236	0	0.783788
0.736737	0	0.783123
0.737237	0	0.782456
0.737738	0	0.781787
0.738238	0	0.781117
0.738739	0	0.780444
0.739239	0	0.77977
0.73974	0	0.779093
0.74024	0	0.778415
0.740741	0	0.777735
0.741241	0	0.777052
0.741742	0	0.776368
0.742242	0	0.775682
0.742743	0	0.774994
0.743243	0	0.774304
0.743744	0	0.773612
0.744244	0	0.772918
0.744745	0	0.772222
0.745245	0	0.771525
0.745746	0	0.770825
0.746246	0	0.770123
0.746747	0	0.769419
0.747247	0	0.768713
0.747748	0	0.768005
0.748248	0	0.767295
0.748749	0	0.766583
0.749249	0	0.765869
0.74975	0	0.765154
0.75025	0	0.764436
0.750751	0	0.763716
0.751251	0	0.762993
0.751752	0	0.762269
0.752252	0	0.761543
0.752753	0	0.760815
0.753253	0	0.760085
0.753754	0	0.759352
0.754254	0	0.758618
0.754755	0	0.757881
0.755255	0	0.757143
0.755756	0	0.756402
0.756256	0	0.755659
0.756757	0	0.754914
0.757257	0	0.754167
0.757758	0	0.753418
0.758258	0	0.752667
0.758759	0	0.751914
0.759259	0	0.751158
0.75976	0	0.750401
0.76026	0	0.749641
0.760761	0	0.748879
0.761261	0	0.748115
0.761762	0	0.747349
0.762262	0	0.74658
0.762763	0	0.74581
0.763263	0	0.745037
0.763764	0	0.744262
0.764264	0	0.743485
0.764765	0	0.742706
0.765265	0	0.741924
0.765766	0	0.741141
0.766266	0	0.740355
0.766767	0	0.739567
0.767267	0	0.738776
0.767768	0	0.737984
0.768268	0	0.737189
0.768769	0	0.736392
0.769269	0	0.735593
0.76977	0	0.734791
0.77027	0	0.733987
0.770771	0	0.733181
0.771271	0	0.732373
0.771772	0	0.731562
0.772272	0	0.730749
0.772773	0	0.729934
0.773273	0	0.729117
0.773774	0	0.728297
0.774274	0	0.727475
0.774775	0	0.726651
0.775275	0	0.725824
0.775776	0	0.724995
0.776276	0	0.724164
0.776777	0	0.72333
0.777277	0	0.722494
0.777778	0	0.721656
0.778278	0	0.720815
0.778779	0	0.719972
0.779279	0	0.719127
0.77978	0	0.718279
0.78028	0	0.717429
0.780781	0	0.716576
0.781281	0	0.715721
0.781782	0	0.714864
0.782282	0	0.714004
0.782783	0	0.713142
0.783283	0	0.712278
0.783784	0	0.711411
0.784284	0	0.710541
0.784785	0	0.70967
0.785285	0	0.708795
0.785786	0	0.707919
0.786286	0	0.70704
0.786787	0	0.706158
0.787287	0	0.705274
0.787788	0	0.704387
0.788288	0	0.703498
0.788789	0	0.702607
0.789289	0	0.701713
0.78979	0	0.700816
0.79029	0	0.699917
0.790791	0	0.699016
0.791291	0	0.698112
0.791792	0	0.697205
0.792292	0	0.696296
0.792793	0	0.695385
0.793293	0	0.694471
0.793794	0	0.693554
0.794294	0	0.692635
0.794795	0	0.691713
0.795295	0	0.690789
0.795796	0	0.689862
0.796296	0	0.688932
0.796797	0	0.688
0.797297	0	0.687066
0.797798	0	0.686128
0.798298	0	0.685189
0.798799	0	0.684246
0.799299	0	0.683301
0.7998	0	0.682353
0.8003	0	0.681403
0.800801	0	0.68045
0.801301	0	0.679494
0.801802	0	0.678536
0.802302	0	0.677575
0.802803	0	0.676611
0.803303	0	0.675645
0.803804	0	0.674676
0.804304	0	0.673704
0.804805	0	0.67273
0.805305	0	0.671753
0.805806	0	0.670773
0.806306	0	0.669791
0.806807	0	0.668805
0.807307	0	0.667818
0.807808	0	0.666827
0.808308	0	0.665833
0.808809	0	0.664837
0.809309	0	0.663838
0.80981	0	0.662837
0.81031	0	0.661832
0.810811	0	0.660825
0.811311	0	0.659815
0.811812	0	0.658802
0.812312	0	0.657786
0.812813	0	0.656768
0.813313	0	0.655747
0.813814	0	0.654723
0.814314	0	0.653696
0.814815	0	0.652666
0.815315	0	0.651634
0.815816	0	0.650598
0.816316	0	0.64956
0.816817	0	0.648519
0.817317	0	0.647475
0.817818	0	0.646428
0.818318	0	0.645378
0.818819	0	0.644325
0.819319	0	0.64327
0.81982	0	0.642211
0.82032	0	0.64115
0.820821	0	0.640086
0.821321	0	0.639018
0.821822	0	0.637948
0.822322	0	0.636875
0.822823	0	0.635799
0.823323	0	0.63472
0.823824	0	0.633638
0.824324	0	0.632553
0.824825	0	0.631465
0.825325	0	0.630374
0.825826	0	0.62928
0.826326	0	0.628183
0.826827	0	0.627083
0.827327	0	0.62598
0.827828	0	0.624874
0.828328	0	0.623765
0.828829	0	0.622653
0.829329	0	0.621538
0.82983	0	0.62042
0.83033	0	0.619298
0.830831	0	0.618174
0.831331	0	0.617047
0.831832	0	0.615916
0.832332	0	0.614782
0.832833	0	0.613646
0.833333	0	0.612506
0.833834	0	0.611363
0.834334	0	0.610217
0.834835	0	0.609067
0.835335	0	0.607915
0.835836	0	0.60676
0.836336	0	0.605601
0.836837	0	0.604439
0.837337	0	0.603274
0.837838	0	0.602106
0.838338	0	0.600934
0.838839	0	0.59976
0.839339	0	0.598582
0.83984	0	0.597401
0.84034	0	0.596216
0.840841	0	0.595029
0.841341	0	0.593838
0.841842	0	0.592644
0.842342	0	0.591447
0.842843	0	0.590246
0.843343	0	0.589043
0.843844	0	0.587835
0.844344	0	0.586625
0.844845	0	0.585411
0.845345	0	0.584194
0.845846	0	0.582974
0.846346	0	0.58175
0.846847	0	0.580523
0.847347	0	0.579293
0.847848	0	0.57806
0.848348	0	0.576822
0.848849	0	0.575582
0.849349	0	0.574338
0.84985	0	0.573091
0.85035	0	0.571841
0.850851	0	0.570587
0.851351	0	0.569329
0.851852	0	0.568069
0.852352	0	0.566804
0.852853	0	0.565537
0.853353	0	0.564266
0.853854	0	0.562991
0.854354	0	0.561713
0.854855	0	0.560432
0.855355	0	0.559147
0.855856	0	0.557858
0.856356	0	0.556566
0.856857	0	0.555271
0.857357	0	0.553972
0.857858	0	0.55267
0.858358	0	0.551364
0.858859	0	0.550054
0.859359	0	0.548741
0.85986	0	0.547424
0.86036	0	0.546104
0.860861	0	0.54478
0.861361	0	0.543453
0.861862	0	0.542122
0.862362	0	0.540788
0.862863	0	0.539449
0.863363	0	0.538108
0.863864	0	0.536762
0.864364	0	0.535413
0.864865	0	0.534061
0.865365	0	0.532704
0.865866	0	0.531344
0.866366	0	0.52998
0.866867	0	0.528613
0.867367	0	0.527242
0.867868	0	0.525867
0.868368	0	0.524489
0.868869	0	0.523107
0.869369	0	0.521721
0.86987	0	0.520331
0.87037	0	0.518937
0.870871	0	0.51754
0.871371	0	0.516139
0.871872	0	0.514735
0.872372	0	0.513326
0.872873	0	0.511914
0.873373	0	0.510498
0.873874	0	0.509078
0.874374	0	0.507654
0.874875	0	0.506226
0.875375	0	0.504795
0.875876	0	0.50336
0.876376	0	0.501921
0.876877	0	0.500478
0.877377	0	0.499031
0.877878	0	0.49758
0.878378	0	0.496125
0.878879	0	0.494667
0.879379	0	0.493204
0.87988	0	0.491738
0.88038	0	0.490267
0.880881	0	0.488793
0.881381	0	0.487315
0.881882	0	0.485832
0.882382	0	0.484346
0.882883	0	0.482856
0.883383	0	0.481362
0.883884	0	0.479863
0.884384	0	0.478361
0.884885	0	0.476855
0.885385	0	0.475345
0.885886	0	0.47383
0.886386	0	0.472312
0.886887	0	0.470789
0.887387	0	0.469263
0.887888	0	0.467732
0.888388	0	0.466197
0.888889	0	0.464658
0.889389	0	0.463115
0.88989	0	0.461568
0.89039	0	0.460017
0.890891	0	0.458462
0.891391	0	0.456902
0.891892	0	0.455338
0.892392	0	0.45377
0.892893	0	0.452198
0.893393	0	0.450622
0.893894	0	0.449041
0.894394	0	0.447457
0.894895	0	0.445868
0.895395	0	0.444275
0.895896	0	0.442677
0.896396	0	0.441075
0.896897	0	0.439469
0.897397	0	0.437859
0.897898	0	0.436245
0.898398	0	0.434626
0.898899	0	0.433002
0.899399	0	0.431375
0.8999	0	0.429743
0.9004	0	0.428107
0.900901	0	0.426466
0.901401	0	0.424821
0.901902	0	0.423172
0.902402	0	0.421518
0.902903	0	0.41986
0.903403	0	0.418198
0.903904	0	0.416531
0.904404	0	0.414859
0.904905	0	0.413184
0.905405	0	0.411503
0.905906	0	0.409818
0.906406	0	0.408129
0.906907	0	0.406436
0.907407	0	0.404737
0.907908	0	0.403035
0.908408	0	0.401327
0.908909	0	0.399616
0.909409	0	0.397899
0.90991	0	0.396178
0.91041	0	0.394453
0.910911	0	0.392723
0.911411	0	0.390988
0.911912	0	0.389249
0.912412	0	0.387505
0.912913	0	0.385757
0.913413	0	0.384004
0.913914	0	0.382246
0.914414	0	0.380484
0.914915	0	0.378717
0.915415	0	0.376945
0.915916	0	0.375168
0.916416	0	0.373387
0.916917	0	0.371602
0.917417	0	0.369811
0.917918	0	0.368016
0.918418	0	0.366216
0.918919	0	0.364411
0.919419	0	0.362601
0.91992	0	0.360787
0.92042	0	0.358968
0.920921	0	0.357144
0.921421	0	0.355315
0.921922	0	0.353481
0.922422	0	0.351643
0.922923	0	0.3498
0.923423	0	0.347952
0.923924	0	0.346098
0.924424	0	0.344241
0.924925	0	0.342378
0.925425	0	0.34051
0.925926	0	0.338637
0.926426	0	0.33676
0.926927	0	0.334877
0.927427	0	0.33299
0.927928	0	0.331097
0.928428	0	0.3292
0.928929	0	0.327297
0.929429	0	0.32539
0.92993	0	0.323477
0.93043	0	0.32156
0.930931	0	0.319637
0.931431	0	0.317709
0.931932	0	0.315777
0.932432	0	0.313839
0.932933	0	0.311896
0.933433	0	0.309948
0.933934	0	0.307995
0.934434	0	0.306037
0.934935	0	0.304073
0.935435	0	0.302105
0.935936	0	0.300131
0.936436	0	0.298152
0.936937	0	0.296168
0.937437	0	0.294179
0.937938	0	0.292184
0.938438	0	0.290184
0.938939	0	0.288179
0.939439	0	0.286169
0.93994	0	0.284154
0.94044	0	0.282133
0.940941	0	0.280107
0.941441	0	0.278075
0.941942	0	0.276039
0.942442	0	0.273997
0.942943	0	0.271949
0.943443	0	0.269896
0.943944	0	0.267838
0.944444	0	0.265775
0.944945	0	0.263706
0.945445	0	0.261631
0.945946	0	0.259552
0.946446	0	0.257466
0.946947	0	0.255376
0.947447	0	0.25328
0.947948	0	0.251178
0.948448	0	0.249071
0.948949	0	0.246958
0.949449	0	0.24484
0.94995	0	0.242716
0.95045	0	0.240587
0.950951	0	0.238453
0.951451	0	0.236312
0.951952	0	0.234166
0.952452	0	0.232015
0.952953	0	0.229858
0.953453	0	0.227695
0.953954	0	0.225527
0.954454	0	0.223352
0.954955	0	0.221173
0.955455	0	0.218987
0.955956	0	0.216796
0.956456	0	0.2146
0.956957	0	0.212397
0.957457	0	0.210189
0.957958	0	0.207975
0.958458	0	0.205755
0.958959	0	0.20353
0.959459	0	0.201298
0.95996	0	0.199061
0.96046	0	0.196818
0.960961	0	0.194569
0.961461	0	0.192315
0.961962	0	0.190054
0.962462	0	0.187788
0.962963	0	0.185516
0.963463	0	0.183238
0.963964	0	0.180954
0.964464	0	0.178664
0.964965	0	0.176368
0.965465	0	0.174066
0.965966	0	0.171758
0.966466	0	0.169444
0.966967	0	0.167124
0.967467	0	0.164798
0.967968	0	0.162467
0.968468	0	0.160129
0.968969	0	0.157785
0.969469	0	0.155435
0.96997	0	0.153078
0.97047	0	0.150716
0.970971	0	0.148348
0.971471	0	0.145973
0.971972	0	0.143593
0.972472	0	0.141206
0.972973	0	0.138813
0.973473	0	0.136414
0.973974	0	0.134008
0.974474	0	0.131597
0.974975	0	0.129179
0.975475	0	0.126755
0.975976	0	0.124324
0.976476	0	0.121888
0.976977	0	0.119445
0.977477	0	0.116996
0.977978	0	0.11454
0.978478	0	0.112078
0.978979	0	0.10961
0.979479	0	0.107135
0.97998	0	0.104654
0.98048	0	0.102167
0.980981	0	0.0996731
0.981481	0	0.0971728
0.981982	0	0.0946661
0.982482	0	0.092153
0.982983	0	0.0896333
0.983483	0	0.0871072
0.983984	0	0.0845746
0.984484	0	0.0820354
0.984985	0	0.0794897
0.985485	0	0.0769375
0.985986	0	0.0743786
0.986486	0	0.0718132
0.986987	0	0.0692412
0.987487	0	0.0666626
0.987988	0	0.0640773
0.988488	0	0.0614854
0.988989	0	0.0588869
0.989489	0	0.0562816
0.98999	0	0.0536697
0.99049	0	0.051051
0.990991	0	0.0484256
0.991491	0	0.0457935
0.991992	0	0.0431546
0.992492	0	0.040509
0.992993	0	0.0378565
0.993493	0	0.0351972
0.993994	0	0.0325312
0.994494	0	0.0298582
0.994995	0	0.0271785
0.995495	0	0.0244918
0.995996	0	0.0217983
0.996496	0	0.0190978
0.996997	0	0.0163905
0.997497	0	0.0136762
0.997998	0	0.0109549
0.998498	0	0.00822667
0.998999	0	0.00549145
0.999499	0	0.00274924
1	0	0
0.5	0.001	0.953143
0.500501	0.001	0.952982
0.501001	0.001	0.952821
0.501502	0.001	0.952659
0.502002	0.001	0.952497
0.502503	0.001	0.952334
0.503003	0.001	0.95217
0.503504	0.001	0.952006
0.504004	0.001	0.951842
0.504505	0.001	0.951677
0.505005	0.001	0.951512
0.505506	0.001	0.951346
0.506006	0.001	0.951179
0.506507	0.001	0.951012
0.507007	0.001	0.950845
0.507508	0.001	0.950677
0.508008	0.001	0.950508
0.508509	0.001	0.950339
0.509009	0.001	0.950169
0.50951	0.001	0.949999
0.51001	0.001	0.949828
0.510511	0.001	0.949657
0.511011	0.001	0.949485
0.511512	0.001	0.949313
0.512012	0.001	0.94914
0.512513	0.001	0.948966
0.513013	0.001	0.948792
0.513514	0.001	0.948618
0.514014	0.001	0.948442
0.514515	0.001	0.948267
0.515015	0.001	0.948091
0.515516	0.001	0.947914
0.516016	0.001	0.947736
0.516517	0.001	0.947558
0.517017	0.001	0.94738
0.517518	0.001	0.947201
0.518018	0.001	0.947021
0.518519	0.001	0.946841
0.519019	0.001	0.94666
0.51952	0.001	0.946479
0.52002	0.001	0.946297
0.520521	0.001	0.946115
0.521021	0.001	0.945932
0.521522	0.001	0.945748
0.522022	0.001	0.945564
0.522523	0.001	0.945379
0.523023	0.001	0.945194
0.523524	0.001	0.945008
0.524024	0.001	0.944821
0.524525	0.001	0.944634
0.525025	0.001	0.944446
0.525526	0.001	0.944258
0.526026	0.001	0.944069
0.526527	0.001	0.94388
0.527027	0.001	0.94369
0.527528	0.001	0.943499
0.528028	0.001	0.943308
0.528529	0.001	0.943116
0.529029	0.001	0.942923
0.52953	0.001	0.94273
0.53003	0.001	0.942536
0.530531	0.001	0.942342
0.531031	0.001	0.942147
0.531532	0.001	0.941952
0.532032	0.001	0.941756
0.532533	0.001	0.941559
0.533033	0.001	0.941361
0.533534	0.001	0.941163
0.534034	0.001	0.940965
0.534535	0.001	0.940766
0.535035	0.001	0.940566
0.535536	0.001	0.940365
0.536036	0.001	0.940164
0.536537	0.001	0.939962
0.537037	0.001	0.93976
0.537538	0.001	0.939557
0.538038	0.001	0.939353
0.538539	0.001	0.939149
0.539039	0.001	0.938944
0.53954	0.001	0.938739
0.54004	0.001	0.938532
0.540541	0.001	0.938326
0.541041	0.001	0.938118
0.541542	0.001	0.93791
0.542042	0.001	0.937701
0.542543	0.001	0.937492
0.543043	0.001	0.937282
0.543544	0.001	0.937071
0.544044	0.001	0.936859
0.544545	0.001	0.936647
0.545045	0.001	0.936435
0.545546	0.001	0.936221
0.546046	0.001	0.936007
0.546547	0.001	0.935792
0.547047	0.001	0.935577
0.547548	0.001	0.935361
0.548048	0.001	0.935144
0.548549	0.001	0.934927
0.549049	0.001	0.934709
0.54955	0.001	0.93449
0.55005	0.001	0.934271
0.550551	0.001	0.93405
0.551051	0.001	0.93383
0.551552	0.001	0.933608
0.552052	0.001	0.933386
0.552553	0.001	0.933163
0.553053	0.001	0.932939
0.553554	0.001	0.932715
0.554054	0.001	0.93249
0.554555	0.001	0.932265
0.555055	0.001	0.932038
0.555556	0.001	0.931811
0.556056	0.001	0.931583
0.556557	0.001	0.931355
0.557057	0.001	0.931126
0.557558	0.001	0.930896
0.558058	0.001	0.930665
0.558559	0.001	0.930434
0.559059	0.001	0.930202
0.55956	0.001	0.929969
0.56006	0.001	0.929736
0.560561	0.001	0.929501
0.561061	0.001	0.929266
0.561562	0.001	0.929031
0.562062	0.001	0.928794
0.562563	0.001	0.928557
0.563063	0.001	0.92832
0.563564	0.001	0.928081
0.564064	0.001	0.927842
0.564565	0.001	0.927602
0.565065	0.001	0.927361
0.565566	0.001	0.927119
0.566066	0.001	0.926877
0.566567	0.001	0.926634
0.567067	0.001	0.92639
0.567568	0.001	0.926146
0.568068	0.001	0.9259
0.568569	0.001	0.925654
0.569069	0.001	0.925407
0.56957	0.001	0.92516
0.57007	0.001	0.924912
0.570571	0.001	0.924663
0.571071	0.001	0.924413
0.571572	0.001	0.924162
0.572072	0.001	0.923911
0.572573	0.001	0.923658
0.573073	0.001	0.923406
0.573574	0.001	0.923152
0.574074	0.001	0.922897
0.574575	0.001	0.922642
0.575075	0.001	0.922386
0.575576	0.001	0.922129
0.576076	0.001	0.921871
0.576577	0.001	0.921613
0.577077	0.001	0.921354
0.577578	0.001	0.921094
0.578078	0.001	0.920833
0.578579	0.001	0.920571
0.579079	0.001	0.920309
0.57958	0.001	0.920046
0.58008	0.001	0.919782
0.580581	0.001	0.919517
0.581081	0.001	0.919251
0.581582	0.001	0.918985
0.582082	0.001	0.918717
0.582583	0.001	0.918449
0.583083	0.001	0.91818
0.583584	0.001	0.91791
0.584084	0.001	0.91764
0.584585	0.001	0.917368
0.585085	0.001	0.917096
0.585586	0.001	0.916823
0.586086	0.001	0.916549
0.586587	0.001	0.916274
0.587087	0.001	0.915999
0.587588	0.001	0.915722
0.588088	0.001	0.915445
0.588589	0.001	0.915167
0.589089	0.001	0.914888
0.58959	0.001	0.914608
0.59009	0.001	0.914328
0.590591	0.001	0.914046
0.591091	0.001	0.913764
0.591592	0.001	0.91348
0.592092	0.001	0.913196
0.592593	0.001	0.912911
0.593093	0.001	0.912626
0.593594	0.001	0.912339
0.594094	0.001	0.912051
0.594595	0.001	0.911763
0.595095	0.001	0.911473
0.595596	0.001	0.911183
0.596096	0.001	0.910892
0.596597	0.001	0.9106
0.597097	0.001	0.910307
0.597598	0.001	0.910013
0.598098	0.001	0.909719
0.598599	0.001	0.909423
0.599099	0.001	0.909127
0.5996	0.001	0.908829
0.6001	0.001	0.908531
0.600601	0.001	0.908232
0.601101	0.001	0.907932
0.601602	0.001	0.907631
0.602102	0.001	0.907329
0.602603	0.001	0.907026
0.603103	0.001	0.906722
0.603604	0.001	0.906418
0.604104	0.001	0.906112
0.604605	0.001	0.905806
0.605105	0.001	0.905498
0.605606	0.001	0.90519
0.606106	0.001	0.90488
0.606607	0.001	0.90457
0.607107	0.001	0.904259
0.607608	0.001	0.903947
0.608108	0.001	0.903634
0.608609	0.001	0.90332
0.609109	0.001	0.903005
0.60961	0.001	0.902689
0.61011	0.001	0.902372
0.610611	0.001	0.902054
0.611111	0.001	0.901735
0.611612	0.001	0.901416
0.612112	0.001	0.901095
0.612613	0.001	0.900773
0.613113	0.001	0.900451
0.613614	0.001	0.900127
0.614114	0.001	0.899802
0.614615	0.001	0.899477
0.615115	0.001	0.89915
0.615616	0.001	0.898823
0.616116	0.001	0.898494
0.616617	0.001	0.898164
0.617117	0.001	0.897834
0.617618	0.001	0.897502
0.618118	0.001	0.89717
0.618619	0.001	0.896836
0.619119	0.001	0.896502
0.61962	0.001	0.896166
0.62012	0.001	0.89583
0.620621	0.001	0.895492
0.621121	0.001	0.895154
0.621622	0.001	0.894814
0.622122	0.001	0.894473
0.622623	0.001	0.894132
0.623123	0.001	0.893789
0.623624	0.001	0.893445
0.624124	0.001	0.893101
0.624625	0.001	0.892755
0.625125	0.001	0.892408
0.625626	0.001	0.89206
0.626126	0.001	0.891711
0.626627	0.001	0.891361
0.627127	0.001	0.89101
0.627628	0.001	0.890658
0.628128	0.001	0.890305
0.628629	0.001	0.889951
0.629129	0.001	0.889596
0.62963	0.001	0.88924
0.63013	0.001	0.888882
0.630631	0.001	0.888524
0.631131	0.001	0.888164
0.631632	0.001	0.887804
0.632132	0.001	0.887442
0.632633	0.001	0.887079
0.633133	0.001	0.886716
0.633634	0.001	0.886351
0.634134	0.001	0.885985
0.634635	0.001	0.885618
0.635135	0.001	0.885249
0.635636	0.001	0.88488
0.636136	0.001	0.88451
0.636637	0.001	0.884138
0.637137	0.001	0.883766
0.637638	0.001	0.883392
0.638138	0.001	0.883017
0.638639	0.001	0.882641
0.639139	0.001	0.882264
0.63964	0.001	0.881886
0.64014	0.001	0.881507
0.640641	0.001	0.881126
0.641141	0.001	0.880744
0.641642	0.001	0.880362
0.642142	0.001	0.879978
0.642643	0.001	0.879593
0.643143	0.001	0.879207
0.643644	0.001	0.878819
0.644144	0.001	0.878431
0.644645	0.001	0.878041
0.645145	0.001	0.877651
0.645646	0.001	0.877259
0.646146	0.001	0.876866
0.646647	0.001	0.876471
0.647147	0.001	0.876076
0.647648	0.001	0.875679
0.648148	0.001	0.875281
0.648649	0.001	0.874882
0.649149	0.001	0.874482
0.64965	0.001	0.874081
0.65015	0.001	0.873678
0.650651	0.001	0.873275
0.651151	0.001	0.87287
0.651652	0.001	0.872464
0.652152	0.001	0.872056
0.652653	0.001	0.871648
0.653153	0.001	0.871238
0.653654	0.001	0.870827
0.654154	0.001	0.870415
0.654655	0.001	0.870001
0.655155	0.001	0.869587
0.655656	0.001	0.869171
0.656156	0.001	0.868754
0.656657	0.001	0.868335
0.657157	0.001	0.867916
0.657658	0.001	0.867495
0.658158	0.001	0.867073
0.658659	0.001	0.86665
0.659159	0.001	0.866225
0.65966	0.001	0.865799
0.66016	0.001	0.865372
0.660661	0.001	0.864944
0.661161	0.001	0.864514
0.661662	0.001	0.864083
0.662162	0.001	0.863651
0.662663	0.001	0.863218
0.663163	0.001	0.862783
0.663664	0.001	0.862347
0.664164	0.001	0.86191
0.664665	0.001	0.861471
0.665165	0.001	0.861032
0.665666	0.001	0.86059
0.666166	0.001	0.860148
0.666667	0.001	0.859704
0.667167	0.001	0.859259
0.667668	0.001	0.858813
0.668168	0.001	0.858365
0.668669	0.001	0.857916
0.669169	0.001	0.857466
0.66967	0.001	0.857014
0.67017	0.001	0.856561
0.670671	0.001	0.856107
0.671171	0.001	0.855651
0.671672	0.001	0.855194
0.672172	0.001	0.854736
0.672673	0.001	0.854276
0.673173	0.001	0.853815
0.673674	0.001	0.853353
0.674174	0.001	0.852889
0.674675	0.001	0.852424
0.675175	0.001	0.851958
0.675676	0.001	0.85149
0.676176	0.001	0.851021
0.676677	0.001	0.85055
0.677177	0.001	0.850078
0.677678	0.001	0.849605
0.678178	0.001	0.84913
0.678679	0.001	0.848654
0.679179	0.001	0.848177
0.67968	0.001	0.847698
0.68018	0.001	0.847217
0.680681	0.001	0.846736
0.681181	0.001	0.846252
0.681682	0.001	0.845768
0.682182	0.001	0.845282
0.682683	0.001	0.844795
0.683183	0.001	0.844306
0.683684	0.001	0.843816
0.684184	0.001	0.843324
0.684685	0.001	0.842831
0.685185	0.001	0.842336
0.685686	0.001	0.84184
0.686186	0.001	0.841343
0.686687	0.001	0.840844
0.687187	0.001	0.840344
0.687688	0.001	0.839842
0.688188	0.001	0.839339
0.688689	0.001	0.838834
0.689189	0.001	0.838328
0.68969	0.001	0.83782
0.69019	0.001	0.837311
0.690691	0.001	0.8368
0.691191	0.001	0.836288
0.691692	0.001	0.835774
0.692192	0.001	0.835259
0.692693	0.001	0.834743
0.693193	0.001	0.834225
0.693694	0.001	0.833705
0.694194	0.001	0.833184
0.694695	0.001	0.832661
0.695195	0.001	0.832137
0.695696	0.001	0.831611
0.696196	0.001	0.831084
0.696697	0.001	0.830555
0.697197	0.001	0.830025
0.697698	0.001	0.829493
0.698198	0.001	0.82896
0.698699	0.001	0.828425
0.699199	0.001	0.827888
0.6997	0.001	0.82735
0.7002	0.001	0.826811
0.700701	0.001	0.826269
0.701201	0.001	0.825727
0.701702	0.001	0.825182
0.702202	0.001	0.824636
0.702703	0.001	0.824089
0.703203	0.001	0.82354
0.703704	0.001	0.822989
0.704204	0.001	0.822437
0.704705	0.001	0.821883
0.705205	0.001	0.821328
0.705706	0.001	0.820771
0.706206	0.001	0.820212
0.706707	0.001	0.819652
0.707207	0.001	0.81909
0.707708	0.001	0.818526
0.708208	0.001	0.817961
0.708709	0.001	0.817394
0.709209	0.001	0.816826
0.70971	0.001	0.816256
0.71021	0.001	0.815684
0.710711	0.001	0.81511
0.711211	0.001	0.814535
0.711712	0.001	0.813959
0.712212	0.001	0.81338
0.712713	0.001	0.8128
0.713213	0.001	0.812219
0.713714	0.001	0.811635
0.714214	0.001	0.81105
0.714715	0.001	0.810463
0.715215	0.001	0.809875
0.715716	0.001	0.809285
0.716216	0.001	0.808693
0.716717	0.001	0.808099
0.717217	0.001	0.807504
0.717718	0.001	0.806907
0.718218	0.001	0.806308
0.718719	0.001	0.805708
0.719219	0.001	0.805106
0.71972	0.001	0.804502
0.72022	0.001	0.803896
0.720721	0.001	0.803289
0.721221	0.001	0.80268
0.721722	0.001	0.802069
0.722222	0.001	0.801456
0.722723	0.001	0.800842
0.723223	0.001	0.800226
0.723724	0.001	0.799608
0.724224	0.001	0.798988
0.724725	0.001	0.798367
0.725225	0.001	0.797744
0.725726	0.001	0.797119
0.726226	0.001	0.796492
0.726727	0.001	0.795863
0.727227	0.001	0.795233
0.727728	0.001	0.794601
0.728228	0.001	0.793966
0.728729	0.001	0.793331
0.729229	0.001	0.792693
0.72973	0.001	0.792053
0.73023	0.001	0.791412
0.730731	0.001	0.790769
0.731231	0.001	0.790124
0.731732	0.001	0.789477
0.732232	0.001	0.788828
0.732733	0.001	0.788178
0.733233	0.001	0.787525
0.733734	0.001	0.786871
0.734234	0.001	0.786215
0.734735	0.001	0.785557
0.735235	0.001	0.784897
0.735736	0.001	0.784235
0.736236	0.001	0.783571
0.736737	0.001	0.782906
0.737237	0.001	0.782238
0.737738	0.001	0.781569
0.738238	0.001	0.780898
0.738739	0.001	0.780224
0.739239	0.001	0.779549
0.73974	0.001	0.778872
0.74024	0.001	0.778193
0.740741	0.001	0.777512
0.741241	0.001	0.776829
0.741742	0.001	0.776144
0.742242	0.001	0.775458
0.742743	0.001	0.774769
0.743243	0.001	0.774078
0.743744	0.001	0.773386
0.744244	0.001	0.772691
0.744745	0.001	0.771994
0.745245	0.001	0.771296
0.745746	0.001	0.770595
0.746246	0.001	0.769893
0.746747	0.001	0.769188
0.747247	0.001	0.768482
0.747748	0.001	0.767773
0.748248	0.001	0.767062
0.748749	0.001	0.76635
0.749249	0.001	0.765635
0.74975	0.001	0.764918
0.75025	0.001	0.7642
0.750751	0.001	0.763479
0.751251	0.001	0.762756
0.751752	0.001	0.762031
0.752252	0.001	0.761305
0.752753	0.001	0.760576
0.753253	0.001	0.759845
0.753754	0.001	0.759111
0.754254	0.001	0.758376
0.754755	0.001	0.757639
0.755255	0.001	0.7569
0.755756	0.001	0.756158
0.756256	0.001	0.755415
0.756757	0.001	0.754669
0.757257	0.001	0.753921
0.757758	0.001	0.753172
0.758258	0.001	0.75242
0.758759	0.001	0.751665
0.759259	0.001	0.750909
0.75976	0.001	0.750151
0.76026	0.001	0.74939
0.760761	0.001	0.748628
0.761261	0.001	0.747863
0.761762	0.001	0.747096
0.762262	0.001	0.746327
0.762763	0.001	0.745555
0.763263	0.001	0.744782
0.763764	0.001	0.744006
0.764264	0.001	0.743228
0.764765	0.001	0.742448
0.765265	0.001	0.741666
0.765766	0.001	0.740881
0.766266	0.001	0.740095
0.766767	0.001	0.739306
0.767267	0.001	0.738515
0.767768	0.001	0.737721
0.768268	0.001	0.736926
0.768769	0.001	0.736128
0.769269	0.001	0.735328
0.76977	0.001	0.734526
0.77027	0.001	0.733721
0.770771	0.001	0.732914
0.771271	0.001	0.732105
0.771772	0.001	0.731294
0.772272	0.001	0.73048
0.772773	0.001	0.729664
0.773273	0.001	0.728846
0.773774	0.001	0.728025
0.774274	0.001	0.727202
0.774775	0.001	0.726377
0.775275	0.001	0.72555
0.775776	0.001	0.72472
0.776276	0.001	0.723888
0.776777	0.001	0.723053
0.777277	0.001	0.722216
0.777778	0.001	0.721377
0.778278	0.001	0.720536
0.778779	0.001	0.719692
0.779279	0.001	0.718846
0.77978	0.001	0.717997
0.78028	0.001	0.717146
0.780781	0.001	0.716293
0.781281	0.001	0.715437
0.781782	0.001	0.714579
0.782282	0.001	0.713718
0.782783	0.001	0.712855
0.783283	0.001	0.71199
0.783784	0.001	0.711122
0.784284	0.001	0.710252
0.784785	0.001	0.709379
0.785285	0.001	0.708504
0.785786	0.001	0.707626
0.786286	0.001	0.706746
0.786787	0.001	0.705864
0.787287	0.001	0.704979
0.787788	0.001	0.704091
0.788288	0.001	0.703202
0.788789	0.001	0.702309
0.789289	0.001	0.701414
0.78979	0.001	0.700517
0.79029	0.001	0.699617
0.790791	0.001	0.698715
0.791291	0.001	0.69781
0.791792	0.001	0.696902
0.792292	0.001	0.695992
0.792793	0.001	0.69508
0.793293	0.001	0.694165
0.793794	0.001	0.693247
0.794294	0.001	0.692327
0.794795	0.001	0.691405
0.795295	0.001	0.690479
0.795796	0.001	0.689551
0.796296	0.001	0.688621
0.796797	0.001	0.687688
0.797297	0.001	0.686752
0.797798	0.001	0.685814
0.798298	0.001	0.684873
0.798799	0.001	0.68393
0.799299	0.001	0.682984
0.7998	0.001	0.682035
0.8003	0.001	0.681084
0.800801	0.001	0.68013
0.801301	0.001	0.679173
0.801802	0.001	0.678214
0.802302	0.001	0.677252
0.802803	0.001	0.676288
0.803303	0.001	0.67532
0.803804	0.001	0.67435
0.804304	0.001	0.673378
0.804805	0.001	0.672402
0.805305	0.001	0.671424
0.805806	0.001	0.670444
0.806306	0.001	0.66946
0.806807	0.001	0.668474
0.807307	0.001	0.667485
0.807808	0.001	0.666493
0.808308	0.001	0.665499
0.808809	0.001	0.664502
0.809309	0.001	0.663502
0.80981	0.001	0.662499
0.81031	0.001	0.661494
0.810811	0.001	0.660485
0.811311	0.001	0.659474
0.811812	0.001	0.658461
0.812312	0.001	0.657444
0.812813	0.001	0.656424
0.813313	0.001	0.655402
0.813814	0.001	0.654377
0.814314	0.001	0.653349
0.814815	0.001	0.652318
0.815315	0.001	0.651285
0.815816	0.001	0.650248
0.816316	0.001	0.649209
0.816817	0.001	0.648167
0.817317	0.001	0.647122
0.817818	0.001	0.646074
0.818318	0.001	0.645023
0.818819	0.001	0.643969
0.819319	0.001	0.642913
0.81982	0.001	0.641853
0.82032	0.001	0.640791
0.820821	0.001	0.639725
0.821321	0.001	0.638657
0.821822	0.001	0.637586
0.822322	0.001	0.636512
0.822823	0.001	0.635434
0.823323	0.001	0.634354
0.823824	0.001	0.633271
0.824324	0.001	0.632185
0.824825	0.001	0.631096
0.825325	0.001	0.630004
0.825826	0.001	0.628909
0.826326	0.001	0.627811
0.826827	0.001	0.62671
0.827327	0.001	0.625606
0.827828	0.001	0.624499
0.828328	0.001	0.623389
0.828829	0.001	0.622275
0.829329	0.001	0.621159
0.82983	0.001	0.62004
0.83033	0.001	0.618917
0.830831	0.001	0.617792
0.831331	0.001	0.616663
0.831832	0.001	0.615532
0.832332	0.001	0.614397
0.832833	0.001	0.613259
0.833333	0.001	0.612118
0.833834	0.001	0.610974
0.834334	0.001	0.609827
0.834835	0.001	0.608676
0.835335	0.001	0.607523
0.835836	0.001	0.606366
0.836336	0.001	0.605206
0.836837	0.001	0.604043
0.837337	0.001	0.602877
0.837838	0.001	0.601707
0.838338	0.001	0.600535
0.838839	0.001	0.599359
0.839339	0.001	0.59818
0.83984	0.001	0.596998
0.84034	0.001	0.595812
0.840841	0.001	0.594624
0.841341	0.001	0.593432
0.841842	0.001	0.592236
0.842342	0.001	0.591038
0.842843	0.001	0.589836
0.843343	0.001	0.588631
0.843844	0.001	0.587423
0.844344	0.001	0.586211
0.844845	0.001	0.584996
0.845345	0.001	0.583778
0.845846	0.001	0.582557
0.846346	0.001	0.581332
0.846847	0.001	0.580104
0.847347	0.001	0.578872
0.847848	0.001	0.577637
0.848348	0.001	0.576399
0.848849	0.001	0.575157
0.849349	0.001	0.573912
0.84985	0.001	0.572664
0.85035	0.001	0.571412
0.850851	0.001	0.570157
0.851351	0.001	0.568898
0.851852	0.001	0.567636
0.852352	0.001	0.566371
0.852853	0.001	0.565102
0.853353	0.001	0.56383
0.853854	0.001	0.562554
0.854354	0.001	0.561274
0.854855	0.001	0.559992
0.855355	0.001	0.558706
0.855856	0.001	0.557416
0.856356	0.001	0.556123
0.856857	0.001	0.554826
0.857357	0.001	0.553526
0.857858	0.001	0.552222
0.858358	0.001	0.550915
0.858859	0.001	0.549604
0.859359	0.001	0.548289
0.85986	0.001	0.546971
0.86036	0.001	0.54565
0.860861	0.001	0.544325
0.861361	0.001	0.542996
0.861862	0.001	0.541664
0.862362	0.001	0.540328
0.862863	0.001	0.538988
0.863363	0.001	0.537645
0.863864	0.001	0.536299
0.864364	0.001	0.534948
0.864865	0.001	0.533594
0.865365	0.001	0.532236
0.865866	0.001	0.530875
0.866366	0.001	0.52951
0.866867	0.001	0.528141
0.867367	0.001	0.526769
0.867868	0.001	0.525393
0.868368	0.001	0.524013
0.868869	0.001	0.522629
0.869369	0.001	0.521242
0.86987	0.001	0.519851
0.87037	0.001	0.518456
0.870871	0.001	0.517057
0.871371	0.001	0.515655
0.871872	0.001	0.514249
0.872372	0.001	0.512839
0.872873	0.001	0.511425
0.873373	0.001	0.510008
0.873874	0.001	0.508586
0.874374	0.001	0.507161
0.874875	0.001	0.505732
0.875375	0.001	0.504299
0.875876	0.001	0.502863
0.876376	0.001	0.501422
0.876877	0.001	0.499978
0.877377	0.001	0.498529
0.877878	0.001	0.497077
0.878378	0.001	0.495621
0.878879	0.001	0.494161
0.879379	0.001	0.492697
0.87988	0.001	0.491229
0.88038	0.001	0.489757
0.880881	0.001	0.488281
0.881381	0.001	0.486801
0.881882	0.001	0.485318
0.882382	0.001	0.48383
0.882883	0.001	0.482338
0.883383	0.001	0.480842
0.883884	0.001	0.479343
0.884384	0.001	0.477839
0.884885	0.001	0.476331
0.885385	0.001	0.474819
0.885886	0.001	0.473303
0.886386	0.001	0.471784
0.886887	0.001	0.470259
0.887387	0.001	0.468731
0.887888	0.001	0.467199
0.888388	0.001	0.465663
0.888889	0.001	0.464122
0.889389	0.001	0.462578
0.88989	0.001	0.461029
0.89039	0.001	0.459476
0.890891	0.001	0.45792
0.891391	0.001	0.456358
0.891892	0.001	0.454793
0.892392	0.001	0.453224
0.892893	0.001	0.45165
0.893393	0.001	0.450072
0.893894	0.001	0.44849
0.894394	0.001	0.446904
0.894895	0.001	0.445313
0.895395	0.001	0.443718
0.895896	0.001	0.442119
0.896396	0.001	0.440516
0.896897	0.001	0.438908
0.897397	0.001	0.437296
0.897898	0.001	0.43568
0.898398	0.001	0.43406
0.898899	0.001	0.432435
0.899399	0.001	0.430806
0.8999	0.001	0.429172
0.9004	0.001	0.427534
0.900901	0.001	0.425892
0.901401	0.001	0.424246
0.901902	0.001	0.422595
0.902402	0.001	0.420939
0.902903	0.001	0.419279
0.903403	0.001	0.417615
0.903904	0.001	0.415947
0.904404	0.001	0.414274
0.904905	0.001	0.412596
0.905405	0.001	0.410914
0.905906	0.001	0.409228
0.906406	0.001	0.407537
0.906907	0.001	0.405841
0.907407	0.001	0.404141
0.907908	0.001	0.402437
0.908408	0.001	0.400728
0.908909	0.001	0.399015
0.909409	0.001	0.397297
0.90991	0.001	0.395574
0.91041	0.001	0.393847
0.910911	0.001	0.392115
0.911411	0.001	0.390379
0.911912	0.001	0.388638
0.912412	0.001	0.386892
0.912913	0.001	0.385142
0.913413	0.001	0.383387
0.913914	0.001	0.381628
0.914414	0.001	0.379864
0.914915	0.001	0.378095
0.915415	0.001	0.376321
0.915916	0.001	0.374543
0.916416	0.001	0.37276
0.916917	0.001	0.370972
0.917417	0.001	0.36918
0.917918	0.001	0.367383
0.918418	0.001	0.365581
0.918919	0.001	0.363775
0.919419	0.001	0.361963
0.91992	0.001	0.360147
0.92042	0.001	0.358326
0.920921	0.001	0.3565
0.921421	0.001	0.35467
0.921922	0.001	0.352834
0.922422	0.001	0.350994
0.922923	0.001	0.349149
0.923423	0.001	0.347299
0.923924	0.001	0.345444
0.924424	0.001	0.343584
0.924925	0.001	0.341719
0.925425	0.001	0.33985
0.925926	0.001	0.337975
0.926426	0.001	0.336096
0.926927	0.001	0.334211
0.927427	0.001	0.332322
0.927928	0.001	0.330428
0.928428	0.001	0.328528
0.928929	0.001	0.326624
0.929429	0.001	0.324714
0.92993	0.001	0.3228
0.93043	0.001	0.320881
0.930931	0.001	0.318956
0.931431	0.001	0.317026
0.931932	0.001	0.315092
0.932432	0.001	0.313152
0.932933	0.001	0.311207
0.933433	0.001	0.309257
0.933934	0.001	0.307302
0.934434	0.001	0.305342
0.934935	0.001	0.303377
0.935435	0.001	0.301406
0.935936	0.001	0.29943
0.936436	0.001	0.29745
0.936937	0.001	0.295464
0.937437	0.001	0.293472
0.937938	0.001	0.291476
0.938438	0.001	0.289474
0.938939	0.001	0.287467
0.939439	0.001	0.285455
0.93994	0.001	0.283437
0.94044	0.001	0.281414
0.940941	0.001	0.279386
0.941441	0.001	0.277353
0.941942	0.001	0.275314
0.942442	0.001	0.27327
0.942943	0.001	0.27122
0.943443	0.001	0.269166
0.943944	0.001	0.267105
0.944444	0.001	0.26504
0.944945	0.001	0.262969
0.945445	0.001	0.260892
0.945946	0.001	0.25881
0.946446	0.001	0.256723
0.946947	0.001	0.25463
0.947447	0.001	0.252532
0.947948	0.001	0.250428
0.948448	0.001	0.248319
0.948949	0.001	0.246204
0.949449	0.001	0.244084
0.94995	0.001	0.241958
0.95045	0.001	0.239827
0.950951	0.001	0.23769
0.951451	0.001	0.235548
0.951952	0.001	0.2334
0.952452	0.001	0.231246
0.952953	0.001	0.229087
0.953453	0.001	0.226922
0.953954	0.001	0.224751
0.954454	0.001	0.222575
0.954955	0.001	0.220393
0.955455	0.001	0.218206
0.955956	0.001	0.216012
0.956456	0.001	0.213813
0.956957	0.001	0.211609
0.957457	0.001	0.209398
0.957958	0.001	0.207182
0.958458	0.001	0.20496
0.958959	0.001	0.202732
0.959459	0.001	0.200499
0.95996	0.001	0.198259
0.96046	0.001	0.196014
0.960961	0.001	0.193763
0.961461	0.001	0.191506
0.961962	0.001	0.189244
0.962462	0.001	0.186975
0.962963	0.001	0.1847
0.963463	0.001	0.18242
0.963964	0.001	0.180134
0.964464	0.001	0.177841
0.964965	0.001	0.175543
0.965465	0.001	0.173239
0.965966	0.001	0.170929
0.966466	0.001	0.168613
0.966967	0.001	0.166291
0.967467	0.001	0.163962
0.967968	0.001	0.161628
0.968468	0.001	0.159288
0.968969	0.001	0.156942
0.969469	0.001	0.154589
0.96997	0.001	0.152231
0.97047	0.001	0.149866
0.970971	0.001	0.147495
0.971471	0.001	0.145118
0.971972	0.001	0.142735
0.972472	0.001	0.140346
0.972973	0.001	0.137951
0.973473	0.001	0.135549
0.973974	0.001	0.133141
0.974474	0.001	0.130727
0.974975	0.001	0.128307
0.975475	0.001	0.125881
0.975976	0.001	0.123448
0.976476	0.001	0.121009
0.976977	0.001	0.118563
0.977477	0.001	0.116112
0.977978	0.001	0.113654
0.978478	0.001	0.111189
0.978979	0.001	0.108719
0.979479	0.001	0.106242
0.97998	0.001	0.103758
0.98048	0.001	0.101268
0.980981	0.001	0.0987719
0.981481	0.001	0.0962691
0.981982	0.001	0.0937599
0.982482	0.001	0.0912442
0.982983	0.001	0.0887221
0.983483	0.001	0.0861934
0.983984	0.001	0.0836582
0.984484	0.001	0.0811165
0.984985	0.001	0.0785683
0.985485	0.001	0.0760135
0.985986	0.001	0.0734521
0.986486	0.001	0.0708841
0.986987	0.001	0.0683095
0.987487	0.001	0.0657283
0.987988	0.001	0.0631405
0.988488	0.001	0.060546
0.988989	0.001	0.0579448
0.989489	0.001	0.055337
0.98999	0.001	0.0527224
0.99049	0.001	0.0501011
0.990991	0.001	0.0474731
0.991491	0.001	0.0448383
0.991992	0.001	0.0421968
0.992492	0.001	0.0395485
0.992993	0.001	0.0368934
0.993493	0.001	0.0342315
0.993994	0.001	0.0315627
0.994494	0.001	0.0288871
0.994995	0.001	0.0262047
0.995495	0.001	0.0235153
0.995996	0.001	0.0208191
0.996496	0.001	0.0181159
0.996997	0.001	0.0154059
0.997497	0.001	0.0126888
0.997998	0.001	0.00996486
0.998498	0.001	0.0072339
0.998999	0.001	0.00449595
0.999499	0.001	0.00175099
[truncated: 998,002+ more rows]

## Sheet: Fig4f MinimalCosegregationCurve
Cosegregation probability	Mortality rate	Exp. Prop. Pupae w/ >= 1 LOH
0	0.95996	0.199061
0.001	0.95996	0.198259
0.002	0.959459	0.199698
0.003	0.959459	0.198895
0.004	0.959459	0.198091
0.005	0.958959	0.199527
0.006	0.958959	0.198722
0.007	0.958959	0.197915
0.008	0.958458	0.19935
0.009	0.958458	0.198542
0.01	0.957958	0.199975
0.011	0.957958	0.199166
0.012	0.957958	0.198355
0.013	0.957457	0.199786
0.014	0.957457	0.198974
0.015	0.957457	0.198161
0.016	0.956957	0.19959
0.017	0.956957	0.198776
0.018	0.956957	0.19796
0.019	0.956456	0.199388
0.02	0.956456	0.198571
0.021	0.955956	0.199996
0.022	0.955956	0.199178
0.023	0.955956	0.198359
0.024	0.955455	0.199782
0.025	0.955455	0.198961
0.026	0.955455	0.198139
0.027	0.954955	0.199561
0.028	0.954955	0.198737
0.029	0.954955	0.197912
0.03	0.954454	0.199332
0.031	0.954454	0.198506
0.032	0.953954	0.199924
0.033	0.953954	0.199097
0.034	0.953954	0.198268
0.035	0.953453	0.199684
0.036	0.953453	0.198854
0.037	0.953453	0.198022
0.038	0.952953	0.199436
0.039	0.952953	0.198603
0.04	0.952953	0.197768
0.041	0.952452	0.199181
0.042	0.952452	0.198345
0.043	0.951952	0.199756
0.044	0.951952	0.198919
0.045	0.951952	0.19808
0.046	0.951451	0.199489
0.047	0.951451	0.198649
0.048	0.951451	0.197807
0.049	0.950951	0.199214
0.05	0.950951	0.198371
0.051	0.95045	0.199776
0.052	0.95045	0.198932
0.053	0.95045	0.198086
0.054	0.94995	0.199489
0.055	0.94995	0.198642
0.056	0.94995	0.197793
0.057	0.949449	0.199194
0.058	0.949449	0.198344
0.059	0.948949	0.199743
0.06	0.948949	0.198892
0.061	0.948949	0.198039
0.062	0.948448	0.199436
0.063	0.948448	0.198582
0.064	0.947948	0.199976
0.065	0.947948	0.199121
0.066	0.947948	0.198263
0.067	0.947447	0.199657
0.068	0.947447	0.198798
0.069	0.947447	0.197937
0.07	0.946947	0.199329
0.071	0.946947	0.198467
0.072	0.946446	0.199856
0.073	0.946446	0.198993
0.074	0.946446	0.198128
0.075	0.945946	0.199515
0.076	0.945946	0.198649
0.077	0.945946	0.197781
0.078	0.945445	0.199166
0.079	0.945445	0.198297
0.08	0.944945	0.19968
0.081	0.944945	0.198809
0.082	0.944945	0.197937
0.083	0.944444	0.199318
0.084	0.944444	0.198444
0.085	0.943944	0.199823
0.086	0.943944	0.198948
0.087	0.943944	0.19807
0.088	0.943443	0.199448
0.089	0.943443	0.198569
0.09	0.942943	0.199944
0.091	0.942943	0.199064
0.092	0.942943	0.198182
0.093	0.942442	0.199555
0.094	0.942442	0.198672
0.095	0.942442	0.197786
0.096	0.941942	0.199158
0.097	0.941942	0.198271
0.098	0.941441	0.19964
0.099	0.941441	0.198752
0.1	0.941441	0.197862
0.101	0.940941	0.199229
0.102	0.940941	0.198337
0.103	0.94044	0.199702
0.104	0.94044	0.198809
0.105	0.94044	0.197914
0.106	0.93994	0.199277
0.107	0.93994	0.19838
0.108	0.939439	0.199741
0.109	0.939439	0.198843
0.11	0.939439	0.197943
0.111	0.938939	0.199302
0.112	0.938939	0.1984
0.113	0.938438	0.199757
0.114	0.938438	0.198854
0.115	0.938438	0.197949
0.116	0.937938	0.199303
0.117	0.937938	0.198397
0.118	0.937437	0.199749
0.119	0.937437	0.198841
0.12	0.937437	0.19793
0.121	0.936937	0.199281
0.122	0.936937	0.198369
0.123	0.936436	0.199717
0.124	0.936436	0.198804
0.125	0.936436	0.197888
0.126	0.935936	0.199235
0.127	0.935936	0.198317
0.128	0.935435	0.199661
0.129	0.935435	0.198743
0.13	0.935435	0.197822
0.131	0.934935	0.199164
0.132	0.934935	0.198241
0.133	0.934434	0.199581
0.134	0.934434	0.198657
0.135	0.933934	0.199994
0.136	0.933934	0.199068
0.137	0.933934	0.19814
0.138	0.933433	0.199476
0.139	0.933433	0.198546
0.14	0.932933	0.199879
0.141	0.932933	0.198948
0.142	0.932933	0.198014
0.143	0.932432	0.199345
0.144	0.932432	0.19841
0.145	0.931932	0.199739
0.146	0.931932	0.198802
0.147	0.931932	0.197863
0.148	0.931431	0.199189
0.149	0.931431	0.198248
0.15	0.930931	0.199573
0.151	0.930931	0.19863
0.152	0.93043	0.199952
0.153	0.93043	0.199008
0.154	0.93043	0.198061
0.155	0.92993	0.199381
0.156	0.92993	0.198433
0.157	0.929429	0.199751
0.158	0.929429	0.1988
0.159	0.929429	0.197847
0.16	0.928929	0.199163
0.161	0.928929	0.198209
0.162	0.928428	0.199522
0.163	0.928428	0.198566
0.164	0.927928	0.199877
0.165	0.927928	0.198919
0.166	0.927928	0.197958
0.167	0.927427	0.199267
0.168	0.927427	0.198305
0.169	0.926927	0.199611
0.17	0.926927	0.198647
0.171	0.926426	0.199951
0.172	0.926426	0.198985
0.173	0.926426	0.198017
0.174	0.925926	0.199319
0.175	0.925926	0.198348
0.176	0.925425	0.199648
0.177	0.925425	0.198676
0.178	0.924925	0.199973
0.179	0.924925	0.198998
0.18	0.924925	0.198022
0.181	0.924424	0.199317
0.182	0.924424	0.198338
0.183	0.923924	0.199631
0.184	0.923924	0.19865
0.185	0.923423	0.199941
0.186	0.923423	0.198958
0.187	0.923423	0.197972
0.188	0.922923	0.199261
0.189	0.922923	0.198273
0.19	0.922422	0.199559
0.191	0.922422	0.19857
0.192	0.921922	0.199853
0.193	0.921922	0.198862
0.194	0.921922	0.197868
0.195	0.921421	0.199149
0.196	0.921421	0.198153
0.197	0.920921	0.199432
0.198	0.920921	0.198434
0.199	0.92042	0.19971
0.2	0.92042	0.19871
0.201	0.91992	0.199984
0.202	0.91992	0.198981
0.203	0.91992	0.197976
0.204	0.919419	0.199248
0.205	0.919419	0.198241
0.206	0.918919	0.19951
0.207	0.918919	0.1985
0.208	0.918418	0.199767
0.209	0.918418	0.198756
0.21	0.918418	0.197741
0.211	0.917918	0.199006
0.212	0.917918	0.197989
0.213	0.917417	0.199252
0.214	0.917417	0.198233
0.215	0.916917	0.199492
0.216	0.916917	0.198471
0.217	0.916416	0.199728
0.218	0.916416	0.198705
0.219	0.915916	0.19996
0.22	0.915916	0.198934
0.221	0.915916	0.197906
0.222	0.915415	0.199158
0.223	0.915415	0.198127
0.224	0.914915	0.199377
0.225	0.914915	0.198344
0.226	0.914414	0.199591
0.227	0.914414	0.198556
0.228	0.913914	0.199801
0.229	0.913914	0.198763
0.23	0.913914	0.197722
0.231	0.913413	0.198965
0.232	0.913413	0.197922
0.233	0.912913	0.199161
0.234	0.912913	0.198116
0.235	0.912412	0.199353
0.236	0.912412	0.198305
0.237	0.911912	0.19954
0.238	0.911912	0.19849
0.239	0.911411	0.199722
0.24	0.911411	0.198669
0.241	0.910911	0.199898
0.242	0.910911	0.198843
0.243	0.910911	0.197785
0.244	0.91041	0.199012
0.245	0.91041	0.197951
0.246	0.90991	0.199176
0.247	0.90991	0.198112
0.248	0.909409	0.199334
0.249	0.909409	0.198268
0.25	0.908909	0.199487
0.251	0.908909	0.198419
0.252	0.908408	0.199636
0.253	0.908408	0.198564
0.254	0.907908	0.199778
0.255	0.907908	0.198704
0.256	0.907407	0.199916
0.257	0.907407	0.198839
0.258	0.907407	0.197759
0.259	0.906907	0.198968
0.26	0.906907	0.197886
0.261	0.906406	0.199092
0.262	0.906406	0.198007
0.263	0.905906	0.199211
0.264	0.905906	0.198123
0.265	0.905405	0.199324
0.266	0.905405	0.198233
0.267	0.904905	0.199432
0.268	0.904905	0.198338
0.269	0.904404	0.199534
0.27	0.904404	0.198437
0.271	0.903904	0.199631
0.272	0.903904	0.198531
0.273	0.903403	0.199722
0.274	0.903403	0.198619
0.275	0.902903	0.199807
0.276	0.902903	0.198702
0.277	0.902402	0.199887
0.278	0.902402	0.198779
0.279	0.901902	0.199961
0.28	0.901902	0.19885
0.281	0.901902	0.197736
0.282	0.901401	0.198915
0.283	0.901401	0.197798
0.284	0.900901	0.198975
0.285	0.900901	0.197855
0.286	0.9004	0.199029
0.287	0.9004	0.197906
0.288	0.8999	0.199077
0.289	0.8999	0.197951
0.29	0.899399	0.19912
0.291	0.899399	0.19799
0.292	0.898899	0.199156
0.293	0.898899	0.198023
0.294	0.898398	0.199186
0.295	0.898398	0.198051
0.296	0.897898	0.199211
0.297	0.897898	0.198072
0.298	0.897397	0.199229
0.299	0.897397	0.198087
0.3	0.896897	0.199242
0.301	0.896897	0.198096
0.302	0.896396	0.199248
0.303	0.896396	0.1981
0.304	0.895896	0.199249
0.305	0.895896	0.198097
0.306	0.895395	0.199243
0.307	0.895395	0.198087
0.308	0.894895	0.199231
0.309	0.894895	0.198072
0.31	0.894394	0.199213
0.311	0.894394	0.19805
0.312	0.893894	0.199188
0.313	0.893894	0.198023
0.314	0.893393	0.199157
0.315	0.893393	0.197988
0.316	0.892893	0.19912
0.317	0.892893	0.197948
0.318	0.892392	0.199077
0.319	0.892392	0.197901
0.32	0.891892	0.199027
0.321	0.891892	0.197847
0.322	0.891391	0.198971
0.323	0.891391	0.197787
0.324	0.890891	0.198908
0.325	0.890891	0.197721
0.326	0.89039	0.198838
0.327	0.88989	0.199953
0.328	0.88989	0.198762
0.329	0.889389	0.199874
0.33	0.889389	0.19868
0.331	0.888889	0.199788
0.332	0.888889	0.19859
0.333	0.888388	0.199696
0.334	0.888388	0.198494
0.335	0.887888	0.199597
0.336	0.887888	0.198392
0.337	0.887387	0.199491
0.338	0.887387	0.198282
0.339	0.886887	0.199379
0.34	0.886887	0.198165
0.341	0.886386	0.199259
0.342	0.886386	0.198042
0.343	0.885886	0.199133
0.344	0.885886	0.197912
0.345	0.885385	0.198999
0.346	0.885385	0.197774
0.347	0.884885	0.198859
0.348	0.884384	0.19994
0.349	0.884384	0.198711
0.35	0.883884	0.19979
0.351	0.883884	0.198557
0.352	0.883383	0.199632
0.353	0.883383	0.198395
0.354	0.882883	0.199467
0.355	0.882883	0.198226
0.356	0.882382	0.199295
0.357	0.882382	0.19805
0.358	0.881882	0.199116
0.359	0.881882	0.197866
0.36	0.881381	0.198929
0.361	0.880881	0.199989
0.362	0.880881	0.198735
0.363	0.88038	0.199792
0.364	0.88038	0.198533
0.365	0.87988	0.199587
0.366	0.87988	0.198324
0.367	0.879379	0.199374
0.368	0.879379	0.198108
0.369	0.878879	0.199155
0.37	0.878879	0.197883
0.371	0.878378	0.198927
0.372	0.877878	0.199968
0.373	0.877878	0.198692
0.374	0.877377	0.199729
0.375	0.877377	0.198449
0.376	0.876877	0.199483
0.377	0.876877	0.198198
0.378	0.876376	0.199229
0.379	0.876376	0.19794
0.38	0.875876	0.198967
0.381	0.875375	0.199992
0.382	0.875375	0.198697
0.383	0.874875	0.199719
0.384	0.874875	0.198419
0.385	0.874374	0.199437
0.386	0.874374	0.198134
0.387	0.873874	0.199148
0.388	0.873874	0.197839
0.389	0.873373	0.198851
0.39	0.872873	0.199859
0.391	0.872873	0.198545
0.392	0.872372	0.199549
0.393	0.872372	0.198231
0.394	0.871872	0.199232
0.395	0.871872	0.197908
0.396	0.871371	0.198906
0.397	0.870871	0.199901
0.398	0.870871	0.198572
0.399	0.87037	0.199563
0.4	0.87037	0.198229
0.401	0.86987	0.199217
0.402	0.86987	0.197878
0.403	0.869369	0.198862
0.404	0.868869	0.199843
0.405	0.868869	0.198498
0.406	0.868368	0.199476
0.407	0.868368	0.198126
0.408	0.867868	0.1991
0.409	0.867868	0.197745
0.41	0.867367	0.198715
0.411	0.866867	0.199683
0.412	0.866867	0.198322
0.413	0.866366	0.199285
0.414	0.866366	0.197919
0.415	0.865866	0.198879
0.416	0.865365	0.199836
0.417	0.865365	0.198463
0.418	0.864865	0.199417
0.419	0.864865	0.198039
0.42	0.864364	0.198988
0.421	0.863864	0.199935
0.422	0.863864	0.198551
0.423	0.863363	0.199493
0.424	0.863363	0.198104
0.425	0.862863	0.199043
0.426	0.862362	0.199978
0.427	0.862362	0.198582
0.428	0.861862	0.199514
0.429	0.861862	0.198112
0.43	0.861361	0.199041
0.431	0.860861	0.199966
0.432	0.860861	0.198557
0.433	0.86036	0.199478
0.434	0.86036	0.198064
0.435	0.85986	0.198981
0.436	0.859359	0.199896
0.437	0.859359	0.198474
0.438	0.858859	0.199385
0.439	0.858859	0.197958
0.44	0.858358	0.198864
0.441	0.857858	0.199767
0.442	0.857858	0.198333
0.443	0.857357	0.199232
0.444	0.857357	0.197792
0.445	0.856857	0.198687
0.446	0.856356	0.199578
0.447	0.856356	0.198131
0.448	0.855856	0.199019
0.449	0.855355	0.199903
0.45	0.855355	0.198449
0.451	0.854855	0.199329
0.452	0.854855	0.197868
0.453	0.854354	0.198744
0.454	0.853854	0.199618
0.455	0.853854	0.198149
0.456	0.853353	0.199018
0.457	0.852853	0.199884
0.458	0.852853	0.198407
0.459	0.852352	0.199269
0.46	0.852352	0.197786
0.461	0.851852	0.198643
0.462	0.851351	0.199497
0.463	0.851351	0.198006
0.464	0.850851	0.198856
0.465	0.85035	0.199702
0.466	0.85035	0.198203
0.467	0.84985	0.199045
0.468	0.849349	0.199884
0.469	0.849349	0.198377
0.47	0.848849	0.199212
0.471	0.848849	0.197698
0.472	0.848348	0.198527
0.473	0.847848	0.199354
0.474	0.847848	0.197832
0.475	0.847347	0.198654
0.476	0.846847	0.199472
0.477	0.846847	0.197942
0.478	0.846346	0.198756
0.479	0.845846	0.199566
0.48	0.845846	0.198027
0.481	0.845345	0.198833
0.482	0.844845	0.199636
0.483	0.844845	0.198088
0.484	0.844344	0.198886
0.485	0.843844	0.199681
0.486	0.843844	0.198123
0.487	0.843343	0.198913
0.488	0.842843	0.1997
0.489	0.842843	0.198134
0.49	0.842342	0.198916
0.491	0.841842	0.199694
0.492	0.841842	0.198118
0.493	0.841341	0.198892
0.494	0.840841	0.199662
0.495	0.840841	0.198077
0.496	0.84034	0.198842
0.497	0.83984	0.199604
0.498	0.83984	0.198009
0.499	0.839339	0.198766
0.5	0.838839	0.199519
0.501	0.838839	0.197915
0.502	0.838338	0.198663
0.503	0.837838	0.199408
0.504	0.837838	0.197794
0.505	0.837337	0.198533
0.506	0.836837	0.199269
0.507	0.836837	0.197645
0.508	0.836336	0.198376
0.509	0.835836	0.199103
0.51	0.835335	0.199827
0.511	0.835335	0.19819
0.512	0.834835	0.198909
0.513	0.834334	0.199624
0.514	0.834334	0.197977
0.515	0.833834	0.198686
0.516	0.833333	0.199392
0.517	0.833333	0.197735
0.518	0.832833	0.198435
0.519	0.832332	0.199132
0.52	0.831832	0.199825
0.521	0.831832	0.198155
0.522	0.831331	0.198842
0.523	0.830831	0.199526
0.524	0.830831	0.197845
0.525	0.83033	0.198523
0.526	0.82983	0.199198
0.527	0.829329	0.199869
0.528	0.829329	0.198173
0.529	0.828829	0.198839
0.53	0.828328	0.1995
0.531	0.828328	0.197793
0.532	0.827828	0.198449
0.533	0.827327	0.199101
0.534	0.826827	0.199749
0.535	0.826827	0.198028
0.536	0.826326	0.198671
0.537	0.825826	0.199309
0.538	0.825325	0.199944
0.539	0.825325	0.198208
0.54	0.824825	0.198837
0.541	0.824324	0.199462
0.542	0.824324	0.197714
0.543	0.823824	0.198333
0.544	0.823323	0.198947
0.545	0.822823	0.199558
0.546	0.822823	0.197795
0.547	0.822322	0.1984
0.548	0.821822	0.199001
0.549	0.821321	0.199597
0.55	0.821321	0.197819
0.551	0.820821	0.198409
0.552	0.82032	0.198996
0.553	0.81982	0.199578
0.554	0.81982	0.197783
0.555	0.819319	0.198359
0.556	0.818819	0.198931
0.557	0.818318	0.199499
0.558	0.818318	0.197688
0.559	0.817818	0.198249
0.56	0.817317	0.198806
0.561	0.816817	0.199359
0.562	0.816316	0.199908
0.563	0.816316	0.198078
0.564	0.815816	0.19862
0.565	0.815315	0.199158
0.566	0.814815	0.199692
0.567	0.814815	0.197843
0.568	0.814314	0.19837
0.569	0.813814	0.198893
0.57	0.813313	0.199411
0.571	0.812813	0.199926
0.572	0.812813	0.198056
0.573	0.812312	0.198563
0.574	0.811812	0.199066
0.575	0.811311	0.199564
0.576	0.811311	0.197677
0.577	0.810811	0.198168
0.578	0.81031	0.198654
0.579	0.80981	0.199137
0.58	0.809309	0.199615
0.581	0.809309	0.197705
0.582	0.808809	0.198175
0.583	0.808308	0.198641
0.584	0.807808	0.199103
0.585	0.807307	0.19956
0.586	0.807307	0.197627
0.587	0.806807	0.198076
0.588	0.806306	0.198521
0.589	0.805806	0.198961
0.59	0.805305	0.199397
0.591	0.804805	0.199829
0.592	0.804805	0.197868
0.593	0.804304	0.198291
0.594	0.803804	0.198709
0.595	0.803303	0.199123
0.596	0.802803	0.199533
0.597	0.802302	0.199938
0.598	0.802302	0.197948
0.599	0.801802	0.198344
0.6	0.801301	0.198736
0.601	0.800801	0.199122
0.602	0.8003	0.199505
0.603	0.7998	0.199882
0.604	0.7998	0.197862
0.605	0.799299	0.19823
0.606	0.798799	0.198594
0.607	0.798298	0.198953
0.608	0.797798	0.199307
0.609	0.797297	0.199656
0.61	0.797297	0.197604
0.611	0.796797	0.197944
0.612	0.796296	0.198279
0.613	0.795796	0.19861
0.614	0.795295	0.198935
0.615	0.794795	0.199255
0.616	0.794294	0.19957
0.617	0.793794	0.19988
0.618	0.793794	0.197786
0.619	0.793293	0.198086
0.62	0.792793	0.198381
0.621	0.792292	0.198671
0.622	0.791792	0.198956
0.623	0.791291	0.199236
0.624	0.790791	0.199511
0.625	0.79029	0.19978
0.626	0.79029	0.19764
0.627	0.78979	0.197899
0.628	0.789289	0.198153
0.629	0.788789	0.198401
0.63	0.788288	0.198644
0.631	0.787788	0.198882
0.632	0.787287	0.199114
0.633	0.786787	0.19934
0.634	0.786286	0.199562
0.635	0.785786	0.199777
0.636	0.785285	0.199987
0.637	0.785285	0.197783
0.638	0.784785	0.197982
0.639	0.784284	0.198176
0.64	0.783784	0.198363
0.641	0.783283	0.198545
0.642	0.782783	0.198721
0.643	0.782282	0.198892
0.644	0.781782	0.199056
0.645	0.781281	0.199215
0.646	0.780781	0.199368
0.647	0.78028	0.199515
0.648	0.77978	0.199656
0.649	0.779279	0.199791
0.65	0.778779	0.19992
0.651	0.778779	0.197628
0.652	0.778278	0.197745
0.653	0.777778	0.197855
0.654	0.777277	0.19796
0.655	0.776777	0.198058
0.656	0.776276	0.198151
0.657	0.775776	0.198236
0.658	0.775275	0.198316
0.659	0.774775	0.198389
0.66	0.774274	0.198456
0.661	0.773774	0.198517
0.662	0.773273	0.198571
0.663	0.772773	0.198618
0.664	0.772272	0.198659
0.665	0.771772	0.198693
0.666	0.771271	0.198721
0.667	0.770771	0.198742
0.668	0.77027	0.198757
0.669	0.76977	0.198764
0.67	0.769269	0.198765
0.671	0.768769	0.198759
0.672	0.768268	0.198747
0.673	0.767768	0.198727
0.674	0.767267	0.1987
0.675	0.766767	0.198666
0.676	0.766266	0.198626
0.677	0.765766	0.198578
0.678	0.765265	0.198523
0.679	0.764765	0.19846
0.68	0.764264	0.198391
0.681	0.763764	0.198314
0.682	0.763263	0.19823
0.683	0.762763	0.198138
0.684	0.762262	0.198039
0.685	0.761762	0.197932
0.686	0.761261	0.197818
0.687	0.760761	0.197696
0.688	0.76026	0.197567
0.689	0.759259	0.199866
0.69	0.758759	0.199722
0.691	0.758258	0.19957
0.692	0.757758	0.19941
0.693	0.757257	0.199243
0.694	0.756757	0.199067
0.695	0.756256	0.198883
0.696	0.755756	0.198691
0.697	0.755255	0.198491
0.698	0.754755	0.198283
0.699	0.754254	0.198066
0.7	0.753754	0.197841
0.701	0.753253	0.197608
0.702	0.752252	0.199809
0.703	0.751752	0.19956
0.704	0.751251	0.199302
0.705	0.750751	0.199036
0.706	0.75025	0.19876
0.707	0.74975	0.198476
0.708	0.749249	0.198183
0.709	0.748749	0.197881
0.71	0.748248	0.19757
0.711	0.747247	0.199699
0.712	0.746747	0.199371
0.713	0.746246	0.199034
0.714	0.745746	0.198688
0.715	0.745245	0.198332
0.716	0.744745	0.197966
0.717	0.744244	0.197591
0.718	0.743243	0.19966
0.719	0.742743	0.199268
0.72	0.742242	0.198865
0.721	0.741742	0.198453
0.722	0.741241	0.198031
0.723	0.740741	0.197598
0.724	0.73974	0.199613
0.725	0.739239	0.199162
0.726	0.738739	0.198701
0.727	0.738238	0.19823
0.728	0.737738	0.197747
0.729	0.736737	0.199715
0.73	0.736236	0.199214
0.731	0.735736	0.198702
0.732	0.735235	0.198179
0.733	0.734735	0.197645
0.734	0.733734	0.199564
0.735	0.733233	0.199011
0.736	0.732733	0.198445
0.737	0.732232	0.197869
0.738	0.731231	0.199747
0.739	0.730731	0.19915
0.74	0.73023	0.198541
0.741	0.72973	0.19792
0.742	0.728729	0.199757
0.743	0.728228	0.199115
0.744	0.727728	0.198461
0.745	0.727227	0.197794
0.746	0.726226	0.199588
0.747	0.725726	0.198899
0.748	0.725225	0.198198
0.749	0.724224	0.199958
0.75	0.723724	0.199234
0.751	0.723223	0.198497
0.752	0.722723	0.197747
0.753	0.721722	0.199462
0.754	0.721221	0.198688
0.755	0.720721	0.197901
0.756	0.71972	0.19958
0.757	0.719219	0.198769
0.758	0.718719	0.197943
0.759	0.717718	0.199586
0.76	0.717217	0.198736
0.761	0.716717	0.197871
0.762	0.715716	0.199477
0.763	0.715215	0.198587
0.764	0.714715	0.197682
0.765	0.713714	0.199249
0.766	0.713213	0.198318
0.767	0.712212	0.199858
0.768	0.711712	0.1989
0.769	0.711211	0.197926
0.77	0.71021	0.199427
0.771	0.70971	0.198425
0.772	0.708709	0.199898
0.773	0.708208	0.198868
0.774	0.707708	0.197821
0.775	0.706707	0.199253
0.776	0.706206	0.198177
0.777	0.705205	0.19958
0.778	0.704705	0.198474
0.779	0.703704	0.199847
0.78	0.703203	0.19871
0.781	0.702703	0.197556
0.782	0.701702	0.198886
0.783	0.701201	0.1977
0.784	0.7002	0.198999
0.785	0.6997	0.19778
0.786	0.698699	0.199048
0.787	0.698198	0.197797
0.788	0.697197	0.199032
0.789	0.696697	0.197747
0.79	0.695696	0.19895
0.791	0.695195	0.19763
0.792	0.694194	0.198801
0.793	0.693193	0.199953
0.794	0.692693	0.198582
0.795	0.691692	0.199701
0.796	0.691191	0.198293
0.797	0.69019	0.199377
0.798	0.68969	0.197931
0.799	0.688689	0.19898
0.8	0.688188	0.197496
0.801	0.687187	0.198509
0.802	0.686186	0.199503
0.803	0.685686	0.197962
0.804	0.684685	0.198918
0.805	0.683684	0.199855
0.806	0.683183	0.198255
0.807	0.682182	0.199154
0.808	0.681682	0.197511
0.809	0.680681	0.198371
0.81	0.67968	0.19921
0.811	0.679179	0.197505
0.812	0.678178	0.198303
0.813	0.677177	0.199081
0.814	0.676176	0.199837
0.815	0.675676	0.198046
0.816	0.674675	0.19876
0.817	0.673674	0.199452
0.818	0.673173	0.197591
0.819	0.672172	0.198239
0.82	0.671171	0.198865
0.821	0.67017	0.199468
0.822	0.66967	0.197512
0.823	0.668669	0.198069
0.824	0.667668	0.198602
0.825	0.666667	0.199112
0.826	0.665666	0.199597
0.827	0.665165	0.197517
0.828	0.664164	0.197954
0.829	0.663163	0.198365
0.83	0.662162	0.198751
0.831	0.661161	0.199111
0.832	0.66016	0.199445
0.833	0.659159	0.199754
0.834	0.658659	0.197488
0.835	0.657658	0.197742
0.836	0.656657	0.19797
0.837	0.655656	0.19817
0.838	0.654655	0.198341
0.839	0.653654	0.198485
0.84	0.652653	0.1986
0.841	0.651652	0.198686
0.842	0.650651	0.198743
0.843	0.64965	0.19877
0.844	0.648649	0.198766
0.845	0.647648	0.198732
0.846	0.646647	0.198667
0.847	0.645646	0.198571
0.848	0.644645	0.198443
0.849	0.643644	0.198282
0.85	0.642643	0.198089
0.851	0.641642	0.197862
0.852	0.640641	0.197601
0.853	0.639139	0.199876
0.854	0.638138	0.199548
0.855	0.637137	0.199185
0.856	0.636136	0.198786
0.857	0.635135	0.198351
0.858	0.634134	0.197878
0.859	0.632633	0.199945
0.86	0.631632	0.1994
0.861	0.630631	0.198815
0.862	0.62963	0.198191
0.863	0.628629	0.197526
0.864	0.627127	0.199407
0.865	0.626126	0.198663
0.866	0.625125	0.197878
0.867	0.623624	0.199638
0.868	0.622623	0.198769
0.869	0.621622	0.197856
0.87	0.62012	0.199491
0.871	0.619119	0.198491
0.872	0.618118	0.197443
0.873	0.616617	0.198947
0.874	0.615616	0.197807
0.875	0.614114	0.19922
0.876	0.613113	0.197984
0.877	0.611612	0.199302
0.878	0.610611	0.197968
0.879	0.609109	0.199188
0.88	0.608108	0.197751
0.881	0.606607	0.198871
0.882	0.605105	0.199937
0.883	0.604104	0.198341
0.884	0.602603	0.199302
0.885	0.601602	0.197593
0.886	0.6001	0.198443
0.887	0.598599	0.199236
0.888	0.597097	0.199972
0.889	0.596096	0.198028
0.89	0.594595	0.198645
0.891	0.593093	0.199201
0.892	0.591592	0.199694
0.893	0.590591	0.197496
0.894	0.589089	0.197861
0.895	0.587588	0.19816
0.896	0.586086	0.198391
0.897	0.584585	0.198554
0.898	0.583083	0.198647
0.899	0.581582	0.198669
0.9	0.58008	0.198618
0.901	0.578579	0.198492
0.902	0.577077	0.19829
0.903	0.575576	0.19801
0.904	0.574074	0.19765
0.905	0.572072	0.19986
0.906	0.570571	0.199339
0.907	0.569069	0.198732
0.908	0.567568	0.198038
0.909	0.565566	0.199913
0.91	0.564064	0.199042
0.911	0.562563	0.198076
0.912	0.560561	0.199681
0.913	0.559059	0.198525
0.914	0.557057	0.199937
0.915	0.555556	0.19858
0.916	0.553554	0.199791
0.917	0.552052	0.198223
0.918	0.55005	0.199222
0.919	0.548549	0.197431
0.92	0.546547	0.198208
0.921	0.544545	0.198869
0.922	0.542543	0.199412
0.923	0.540541	0.199834
0.924	0.539039	0.197436
0.925	0.537037	0.197603
0.926	0.535035	0.197637
0.927	0.533033	0.197535
0.928	0.530531	0.199997
0.929	0.528529	0.199614
0.93	0.526527	0.199082
0.931	0.524525	0.198397
0.932	0.522523	0.197553
0.933	0.52002	0.199266
0.934	0.518018	0.198095
0.935	0.515516	0.199474
0.936	0.513514	0.197953
0.937	0.511011	0.198977
0.938	0.508509	0.199815
0.939	0.506507	0.197726
0.94	0.504004	0.198171
0.941	0.501502	0.19841
0.942	0.5	0.192923
